# Supplementary material for: Untargeted Metabolomics Reveals Species-Specific Metabolite Production and Shared Nutrient Consumption by Pseudomonas aeruginosa and Staphylococcus aureus
Source: mSystems. 2021 Jun 22;6(3):e00480-21. doi: 10.1128/mSystems.00480-21 (PMC8269234; doi:10.1128/mSystems.00480-21)
Supplement: DATA SET S1 [file msystems.00480-21-sd001.csv]

Peak	Name	strain	species	FC	log2FC	pvalue_unadjusted	pvalue_BH_corrected	asterisks_BH_corrected
n_P116	Gluconic acid	ATCC_29213	SA	7.0870691962065795	2.825189135185562	0.00216502933303838	0.004583050857802594	*
n_P116	Gluconic acid	CDC_ID_234	PA	0.6751789352357603	-0.5666582004763981	0.201336485287401	0.29178302944727963
n_P116	Gluconic acid	CDC_ID_249	PA	1.347882891072621	0.43069515541579456	0.0409135529844968	0.06845571387459323
n_P116	Gluconic acid	CDC_ID_258	PA	2.043151194944589	1.0307959686946007	0.00729035809153564	0.013967831841816759	*
n_P116	Gluconic acid	CDC_ID_474	SA	446.474112755589	8.80243271790545	0.00216502933303838	0.004583050857802594	*
n_P116	Gluconic acid	CDC_ID_484	SA	8.53900496824842	3.0940679655120737	0.0214507336863221	0.038245913815486594	*
n_P116	Gluconic acid	Isogenic	PA	2.087714635408684	1.0619245269383617	0.00216502933303838	0.004583050857802594	*
n_P116	Gluconic acid	SCFM_evolved	PA	2.383174837560715	1.2528847962739242	0.00216502933303838	0.004583050857802594	*
n_P116	Gluconic acid	USA300	SA	4.77778630060994	2.2563423268070077	0.0298420644179543	0.05108035980929065
n_P123	D-(+)-Galactose	ATCC_29213	SA	0.030240347972536635	-5.047381449178549	0.00216502933303838	0.004583050857802594	*
n_P123	D-(+)-Galactose	CDC_ID_234	PA	0.02909698147030777	-5.102986694500101	0.00216502933303838	0.004583050857802594	*
n_P123	D-(+)-Galactose	CDC_ID_249	PA	0.02983327486374932	-5.066933835622726	0.00216502933303838	0.004583050857802594	*
n_P123	D-(+)-Galactose	CDC_ID_258	PA	0.040714060562027726	-4.618329075873234	0.00216502933303838	0.004583050857802594	*
n_P123	D-(+)-Galactose	CDC_ID_474	SA	0.0271800070584297	-5.201310359013048	0.00216502933303838	0.004583050857802594	*
n_P123	D-(+)-Galactose	CDC_ID_484	SA	0.050421259013901765	-4.309824047174564	0.00216502933303838	0.004583050857802594	*
n_P123	D-(+)-Galactose	Isogenic	PA	0.04670359677445931	-4.420322529585849	0.00216502933303838	0.004583050857802594	*
n_P123	D-(+)-Galactose	SCFM_evolved	PA	0.035393311847645666	-4.820379424829239	0.00216502933303838	0.004583050857802594	*
n_P123	D-(+)-Galactose	USA300	SA	0.03045769965224462	-5.037049204798499	0.00216502933303838	0.004583050857802594	*
n_P128	D-Alanyl-D-alanine	ATCC_29213	SA	69.60848519085327	6.121191274476021	0.00216502933303838	0.004583050857802594	*
n_P128	D-Alanyl-D-alanine	CDC_ID_234	PA	14.395549719449368	3.8475509766946328	0.00216502933303838	0.004583050857802594	*
n_P128	D-Alanyl-D-alanine	CDC_ID_249	PA	36.62320440742935	5.194686122517798	0.00216502933303838	0.004583050857802594	*
n_P128	D-Alanyl-D-alanine	CDC_ID_258	PA	22.26453364267318	4.47667548800889	0.00216502933303838	0.004583050857802594	*
n_P128	D-Alanyl-D-alanine	CDC_ID_474	SA	179.62298630245763	7.48882817294172	0.00216502933303838	0.004583050857802594	*
n_P128	D-Alanyl-D-alanine	CDC_ID_484	SA	139.5153276857354	7.124279820513312	0.00216502933303838	0.004583050857802594	*
n_P128	D-Alanyl-D-alanine	Isogenic	PA	21.945439605263196	4.455849265061263	0.00216502933303838	0.004583050857802594	*
n_P128	D-Alanyl-D-alanine	SCFM_evolved	PA	22.43094475482058	4.487418480554106	0.00216502933303838	0.004583050857802594	*
n_P128	D-Alanyl-D-alanine	USA300	SA	190.78654176238734	7.5758155958274696	0.00216502933303838	0.004583050857802594	*
n_P143	Threonine	ATCC_29213	SA	1.8754993471868526	0.9072747608343844	1	1
n_P143	Threonine	CDC_ID_234	PA	0.14711103666970551	-2.765022609332276	0.00216502933303838	0.004583050857802594	*
n_P143	Threonine	CDC_ID_249	PA	0.14874027960735187	-2.749132705596119	0.00216502933303838	0.004583050857802594	*
n_P143	Threonine	CDC_ID_258	PA	0.14980594915548656	-2.738833177054026	0.00216502933303838	0.004583050857802594	*
n_P143	Threonine	CDC_ID_474	SA	1.800894775304294	0.8487138883060621	0.898326787269238	0.9343656609579928
n_P143	Threonine	CDC_ID_484	SA	3.7717488197382596	1.9152336026874588	0.898326787269238	0.9343656609579928
n_P143	Threonine	Isogenic	PA	0.14085401474257295	-2.827727409650524	0.00216502933303838	0.004583050857802594	*
n_P143	Threonine	SCFM_evolved	PA	0.150866287748987	-2.7286576344903053	0.00216502933303838	0.004583050857802594	*
n_P143	Threonine	USA300	SA	1.4753391663522772	0.5610466543835624	0.898326787269238	0.9343656609579928
n_P188	Pyruvic acid	ATCC_29213	SA	227.12091859990002	7.827316779000919	0.00216502933303838	0.004583050857802594	*
n_P188	Pyruvic acid	CDC_ID_234	PA	0.18648165169650655	-2.4228944070807565	0.00216502933303838	0.004583050857802594	*
n_P188	Pyruvic acid	CDC_ID_249	PA	0.10352561282540225	-3.271940352043836	0.00216502933303838	0.004583050857802594	*
n_P188	Pyruvic acid	CDC_ID_258	PA	0.1453612036688378	-2.7822858238634454	0.00493790547090731	0.009731186095386373	*
n_P188	Pyruvic acid	CDC_ID_474	SA	272.91018221237755	8.092282411991256	0.00216502933303838	0.004583050857802594	*
n_P188	Pyruvic acid	CDC_ID_484	SA	268.3123271575165	8.067769528087194	0.00216502933303838	0.004583050857802594	*
n_P188	Pyruvic acid	Isogenic	PA	0.19342735944836442	-2.370136222777771	0.00729035809153564	0.013967831841816759	*
n_P188	Pyruvic acid	SCFM_evolved	PA	0.08448069932558146	-3.5652344124958244	0.00329451387658258	0.0067125423325323525	*
n_P188	Pyruvic acid	USA300	SA	252.49085733435533	7.980087338759201	0.00216502933303838	0.004583050857802594	*
n_P202	3-Phosphoglyceric acid	ATCC_29213	SA	34.96459622669536	5.127822939840557	0.00216502933303838	0.004583050857802594	*
n_P202	3-Phosphoglyceric acid	CDC_ID_234	PA	1.0074190207495857	0.010663875419880424	0.609280159304103	0.714747086008051
n_P202	3-Phosphoglyceric acid	CDC_ID_249	PA	1.0239676815818555	0.03417018178578742	0.898326787269238	0.9343656609579928
n_P202	3-Phosphoglyceric acid	CDC_ID_258	PA	1.026300854893668	0.037453711684068955	0.701478108866614	0.7879082415171109
n_P202	3-Phosphoglyceric acid	CDC_ID_474	SA	32.76087470906888	5.033901972061308	0.00216502933303838	0.004583050857802594	*
n_P202	3-Phosphoglyceric acid	CDC_ID_484	SA	37.59555228595125	5.232490089914008	0.00216502933303838	0.004583050857802594	*
n_P202	3-Phosphoglyceric acid	Isogenic	PA	0.9795736230428113	-0.029774167879778803	0.0966975676176362	0.15056051024101375
n_P202	3-Phosphoglyceric acid	SCFM_evolved	PA	0.9137908797524223	-0.1300640513359816	0.159864197547973	0.23815299012681693
n_P202	3-Phosphoglyceric acid	USA300	SA	46.10317507134084	5.5267942056708685	0.00216502933303838	0.004583050857802594	*
n_P209	N-Acetylornithine	ATCC_29213	SA	1.200502828513079	0.26363880271617185	0.522903234512671	0.6397075933908261
n_P209	N-Acetylornithine	CDC_ID_234	PA	19.5584519586471	4.289720281130224	0.00216502933303838	0.004583050857802594	*
n_P209	N-Acetylornithine	CDC_ID_249	PA	60.400206064006824	5.916481566408141	0.00216502933303838	0.004583050857802594	*
n_P209	N-Acetylornithine	CDC_ID_258	PA	17.34805267214451	4.116701823517267	0.00216502933303838	0.004583050857802594	*
n_P209	N-Acetylornithine	CDC_ID_474	SA	1.2712023450417411	0.3461936912032312	0.0966975676176362	0.15056051024101375
n_P209	N-Acetylornithine	CDC_ID_484	SA	1.1932092231400309	0.25484703441747403	0.0736382701203026	0.11763807312604588
n_P209	N-Acetylornithine	Isogenic	PA	10.701477605270274	3.4197381052165503	0.00216502933303838	0.004583050857802594	*
n_P209	N-Acetylornithine	SCFM_evolved	PA	12.10176697355559	3.597145805021357	0.00216502933303838	0.004583050857802594	*
n_P209	N-Acetylornithine	USA300	SA	1.1800413401030494	0.23883740205910792	0.250153007959382	0.35083493821003153
n_P210	Phosphoric acid	ATCC_29213	SA	1.1983536271461768	0.26105370182261806	0.898326787269238	0.9343656609579928
n_P210	Phosphoric acid	CDC_ID_234	PA	1.0535511830207314	0.07526040404273245	1	1
n_P210	Phosphoric acid	CDC_ID_249	PA	0.48598663937693043	-1.041011442722148	0.0966975676176362	0.15056051024101375
n_P210	Phosphoric acid	CDC_ID_258	PA	0.39499730925208015	-1.34008526929864	0.125201029610315	0.19135646818753393
n_P210	Phosphoric acid	CDC_ID_474	SA	1.1762892485271697	0.2342428612839594	0.898326787269238	0.9343656609579928
n_P210	Phosphoric acid	CDC_ID_484	SA	1.1381266071942384	0.18666105449109355	0.250153007959382	0.35083493821003153
n_P210	Phosphoric acid	Isogenic	PA	1.146608133133246	0.19737241752556864	0.609280159304103	0.714747086008051
n_P210	Phosphoric acid	SCFM_evolved	PA	0.8923100003846686	-0.16438308617590702	0.522903234512671	0.6397075933908261
n_P210	Phosphoric acid	USA300	SA	1.2149509763610917	0.2808981018247755	0.306685065904181	0.4162785764866549
n_P219	D-(+)-Malic acid	ATCC_29213	SA	41.81133412678864	5.385822172887782	0.00216502933303838	0.004583050857802594	*
n_P219	D-(+)-Malic acid	CDC_ID_234	PA	0.07309227388109706	-3.774137273645098	0.00216502933303838	0.004583050857802594	*
n_P219	D-(+)-Malic acid	CDC_ID_249	PA	0.11557254805711636	-3.1131293396538724	0.00216502933303838	0.004583050857802594	*
n_P219	D-(+)-Malic acid	CDC_ID_258	PA	0.07084390885107635	-3.819212374007803	0.00216502933303838	0.004583050857802594	*
n_P219	D-(+)-Malic acid	CDC_ID_474	SA	7.907094403960384	2.983147649300692	0.00216502933303838	0.004583050857802594	*
n_P219	D-(+)-Malic acid	CDC_ID_484	SA	10.9702427600841	3.4555235463253076	0.00216502933303838	0.004583050857802594	*
n_P219	D-(+)-Malic acid	Isogenic	PA	0.169884042109322	-2.557377754142758	0.0298420644179543	0.05108035980929065
n_P219	D-(+)-Malic acid	SCFM_evolved	PA	0.14854603504818653	-2.7510179972378266	0.00216502933303838	0.004583050857802594	*
n_P219	D-(+)-Malic acid	USA300	SA	11.136010858022372	3.4771606178683396	0.00216502933303838	0.004583050857802594	*
n_P229	Isocitric acid	ATCC_29213	SA	57.64413861849008	5.849102013849505	0.00216502933303838	0.004583050857802594	*
n_P229	Isocitric acid	CDC_ID_234	PA	0.7410679158930769	-0.4323223291009524	0.0106033453821227	0.01985755735578446	*
n_P229	Isocitric acid	CDC_ID_249	PA	0.8070915239810498	-0.3091958108433149	0.0298420644179543	0.05108035980929065
n_P229	Isocitric acid	CDC_ID_258	PA	0.8332469354946428	-0.26318398846820446	0.0298420644179543	0.05108035980929065
n_P229	Isocitric acid	CDC_ID_474	SA	156.5826474209778	7.290780530968056	0.00216502933303838	0.004583050857802594	*
n_P229	Isocitric acid	CDC_ID_484	SA	251.5487040988399	7.974693947098427	0.00216502933303838	0.004583050857802594	*
n_P229	Isocitric acid	Isogenic	PA	0.853463297216932	-0.2285989827142169	0.0409135529844968	0.06845571387459323
n_P229	Isocitric acid	SCFM_evolved	PA	0.8887787914206706	-0.17010370421491197	0.159864197547973	0.23815299012681693
n_P229	Isocitric acid	USA300	SA	261.4962808085301	8.030646617328216	0.00216502933303838	0.004583050857802594	*
n_P240	Malonic acid	ATCC_29213	SA	10.939539768560222	3.4514801394545347	0.00216502933303838	0.004583050857802594	*
n_P240	Malonic acid	CDC_ID_234	PA	3.980288964322316	1.9928731725432116	0.00216502933303838	0.004583050857802594	*
n_P240	Malonic acid	CDC_ID_249	PA	2.1147663627078357	1.080498284630558	0.00493790547090731	0.009731186095386373	*
n_P240	Malonic acid	CDC_ID_258	PA	8.2387688064972	3.042428758588859	0.00216502933303838	0.004583050857802594	*
n_P240	Malonic acid	CDC_ID_474	SA	11.22574437086794	3.4887392070746492	0.00216502933303838	0.004583050857802594	*
n_P240	Malonic acid	CDC_ID_484	SA	9.066721530802246	3.1805809756392667	0.00216502933303838	0.004583050857802594	*
n_P240	Malonic acid	Isogenic	PA	7.634675752083021	2.9325668864529923	0.00216502933303838	0.004583050857802594	*
n_P240	Malonic acid	SCFM_evolved	PA	10.002680836369768	3.322314805987829	0.00216502933303838	0.004583050857802594	*
n_P240	Malonic acid	USA300	SA	7.759126355633885	2.9558942202796987	0.00216502933303838	0.004583050857802594	*
n_P246	[FAamino(5:0)]2S-amino-pentanoicacid	ATCC_29213	SA	0.7057742870919659	-0.5027212243625869	0.0151936099774602	0.027827052363125424	*
n_P246	[FAamino(5:0)]2S-amino-pentanoicacid	CDC_ID_234	PA	0.0021088077118516153	-8.88935673329788	0.00216502933303838	0.004583050857802594	*
n_P246	[FAamino(5:0)]2S-amino-pentanoicacid	CDC_ID_249	PA	0.6728417218123756	-0.5716609273656882	0.00729035809153564	0.013967831841816759	*
n_P246	[FAamino(5:0)]2S-amino-pentanoicacid	CDC_ID_258	PA	0.0020992603241238874	-8.895903201864826	0.00216502933303838	0.004583050857802594	*
n_P246	[FAamino(5:0)]2S-amino-pentanoicacid	CDC_ID_474	SA	0.9112815897643552	-0.13403117325964373	0.0966975676176362	0.15056051024101375
n_P246	[FAamino(5:0)]2S-amino-pentanoicacid	CDC_ID_484	SA	0.8723410977639713	-0.19703573530839322	0.0966975676176362	0.15056051024101375
n_P246	[FAamino(5:0)]2S-amino-pentanoicacid	Isogenic	PA	0.002145642158801781	-8.864374795132976	0.00216502933303838	0.004583050857802594	*
n_P246	[FAamino(5:0)]2S-amino-pentanoicacid	SCFM_evolved	PA	0.002179425173106247	-8.841836612625007	0.00216502933303838	0.004583050857802594	*
n_P246	[FAamino(5:0)]2S-amino-pentanoicacid	USA300	SA	0.8588138113616243	-0.21958270222036677	0.125201029610315	0.19135646818753393
n_P250	Glycolate	ATCC_29213	SA	0.39276030835741893	-1.3482789540057927	0.00493790547090731	0.009731186095386373	*
n_P250	Glycolate	CDC_ID_234	PA	0.7199697349078195	-0.4739918330770189	0.0298420644179543	0.05108035980929065
n_P250	Glycolate	CDC_ID_249	PA	0.6648773515550912	-0.5888398604727834	0.00216502933303838	0.004583050857802594	*
n_P250	Glycolate	CDC_ID_258	PA	0.7848807190197402	-0.3494546754745408	0.0409135529844968	0.06845571387459323
n_P250	Glycolate	CDC_ID_474	SA	0.28830614029632984	-1.7943265314477799	0.00216502933303838	0.004583050857802594	*
n_P250	Glycolate	CDC_ID_484	SA	0.3507653909643804	-1.5114216867490087	0.00216502933303838	0.004583050857802594	*
n_P250	Glycolate	Isogenic	PA	0.6242613003606584	-0.6797780628720834	0.0298420644179543	0.05108035980929065
n_P250	Glycolate	SCFM_evolved	PA	0.8184446433731818	-0.2890432535474239	0.159864197547973	0.23815299012681693
n_P250	Glycolate	USA300	SA	0.33921930509068	-1.5597098183646183	0.00216502933303838	0.004583050857802594	*
n_P257	N-Acetylglycine	ATCC_29213	SA	1.7900196763161689	0.8399754460189962	0.0214507336863221	0.038245913815486594	*
n_P257	N-Acetylglycine	CDC_ID_234	PA	0.23718286232889388	-2.07592832331006	0.201336485287401	0.29178302944727963
n_P257	N-Acetylglycine	CDC_ID_249	PA	0.9979274227481865	-0.002993199814545233	0.701478108866614	0.7879082415171109
n_P257	N-Acetylglycine	CDC_ID_258	PA	0.5605406021657021	-0.8351092179822774	0.125201029610315	0.19135646818753393
n_P257	N-Acetylglycine	CDC_ID_474	SA	25.132212662838377	4.651465787879825	0.250153007959382	0.35083493821003153
n_P257	N-Acetylglycine	CDC_ID_484	SA	1.4998589140995433	0.584826798386542	0.371093369522698	0.48731870923380327
n_P257	N-Acetylglycine	Isogenic	PA	0.32674790012274685	-1.6137501304572712	0.201336485287401	0.29178302944727963
n_P257	N-Acetylglycine	SCFM_evolved	PA	22.531547032197373	4.493874468338897	0.701478108866614	0.7879082415171109
n_P257	N-Acetylglycine	USA300	SA	0.44023181691147123	-1.1836646778686764	0.0409135529844968	0.06845571387459323
n_P259	Orotic acid	ATCC_29213	SA	457.7555371026103	8.838433527030897	0.00216502933303838	0.004583050857802594	*
n_P259	Orotic acid	CDC_ID_234	PA	222.0985344201331	7.795056062660599	0.00216502933303838	0.004583050857802594	*
n_P259	Orotic acid	CDC_ID_249	PA	186.67186895742498	7.544360722730038	0.00216502933303838	0.004583050857802594	*
n_P259	Orotic acid	CDC_ID_258	PA	191.3849952073508	7.580333915165487	0.00216502933303838	0.004583050857802594	*
n_P259	Orotic acid	CDC_ID_474	SA	2307.0720637531076	11.17184735344045	0.00216502933303838	0.004583050857802594	*
n_P259	Orotic acid	CDC_ID_484	SA	367.9865548069119	8.523509245003346	0.00216502933303838	0.004583050857802594	*
n_P259	Orotic acid	Isogenic	PA	224.3684734687865	7.809726163557611	0.00216502933303838	0.004583050857802594	*
n_P259	Orotic acid	SCFM_evolved	PA	215.074215286086	7.748690763774741	0.00216502933303838	0.004583050857802594	*
n_P259	Orotic acid	USA300	SA	131.6386393122036	7.040439208954595	0.00216502933303838	0.004583050857802594	*
n_P278	3-Hydroxypropenoate	ATCC_29213	SA	131.17086913480844	7.035303546764665	0.00216502933303838	0.004583050857802594	*
n_P278	3-Hydroxypropenoate	CDC_ID_234	PA	0.5291776651456328	-0.918175923413678	0.125201029610315	0.19135646818753393
n_P278	3-Hydroxypropenoate	CDC_ID_249	PA	0.45718959504193085	-1.1291355245638028	0.0736382701203026	0.11763807312604588
n_P278	3-Hydroxypropenoate	CDC_ID_258	PA	0.6095442348620382	-0.7141971733028863	0.250153007959382	0.35083493821003153
n_P278	3-Hydroxypropenoate	CDC_ID_474	SA	463.0398239715308	8.854992468304495	0.00216502933303838	0.004583050857802594	*
n_P278	3-Hydroxypropenoate	CDC_ID_484	SA	53.59677848650155	5.744074382861029	0.00216502933303838	0.004583050857802594	*
n_P278	3-Hydroxypropenoate	Isogenic	PA	0.7346244279566085	-0.4449212250825464	0.125201029610315	0.19135646818753393
n_P278	3-Hydroxypropenoate	SCFM_evolved	PA	0.7079009925563771	-0.49838049663577244	0.201336485287401	0.29178302944727963
n_P278	3-Hydroxypropenoate	USA300	SA	41.720807343010485	5.382695170733724	0.00216502933303838	0.004583050857802594	*
n_P283	2-Oxoglutaric acid	ATCC_29213	SA	3025.411113841653	11.56291548377682	0.00216502933303838	0.004583050857802594	*
n_P283	2-Oxoglutaric acid	CDC_ID_234	PA	0.18771481503955048	-2.413385578226125	0.00216502933303838	0.004583050857802594	*
n_P283	2-Oxoglutaric acid	CDC_ID_249	PA	0.7104033564771699	-0.49328969681205687	0.0214507336863221	0.038245913815486594	*
n_P283	2-Oxoglutaric acid	CDC_ID_258	PA	0.3592503313860289	-1.4769386074079238	0.00216502933303838	0.004583050857802594	*
n_P283	2-Oxoglutaric acid	CDC_ID_474	SA	2918.8093422281286	11.511164261173615	0.00216502933303838	0.004583050857802594	*
n_P283	2-Oxoglutaric acid	CDC_ID_484	SA	3247.24422264068	11.665000177306627	0.00216502933303838	0.004583050857802594	*
n_P283	2-Oxoglutaric acid	Isogenic	PA	0.9408144880168565	-0.08801781784538468	0.522903234512671	0.6397075933908261
n_P283	2-Oxoglutaric acid	SCFM_evolved	PA	0.9549540342914187	-0.06649680267697076	1	1
n_P283	2-Oxoglutaric acid	USA300	SA	2768.914253302589	11.435104662220107	0.00216502933303838	0.004583050857802594	*
n_P284	Succinic semialdehyde	ATCC_29213	SA	142.87684534416843	7.158628321647115	0.00216502933303838	0.004583050857802594	*
n_P284	Succinic semialdehyde	CDC_ID_234	PA	0.13440684187354748	-2.8953215156560903	0.00216502933303838	0.004583050857802594	*
n_P284	Succinic semialdehyde	CDC_ID_249	PA	0.05324409202650317	-4.231234737242395	0.00216502933303838	0.004583050857802594	*
n_P284	Succinic semialdehyde	CDC_ID_258	PA	0.01545435456463915	-6.015842787007812	0.00216502933303838	0.004583050857802594	*
n_P284	Succinic semialdehyde	CDC_ID_474	SA	111.80517035091425	6.804843095908845	0.00216502933303838	0.004583050857802594	*
n_P284	Succinic semialdehyde	CDC_ID_484	SA	134.1036164286945	7.067204333306393	0.00216502933303838	0.004583050857802594	*
n_P284	Succinic semialdehyde	Isogenic	PA	0.055386760567837444	-4.1743150284062684	0.00216502933303838	0.004583050857802594	*
n_P284	Succinic semialdehyde	SCFM_evolved	PA	0.05174996216322915	-4.27229838198289	0.00216502933303838	0.004583050857802594	*
n_P284	Succinic semialdehyde	USA300	SA	153.78783841816377	7.264797608890227	0.00216502933303838	0.004583050857802594	*
n_P290	D-(-)-Fructose	ATCC_29213	SA	0.17526194627168692	-2.5124153097697346	0.00216502933303838	0.004583050857802594	*
n_P290	D-(-)-Fructose	CDC_ID_234	PA	0.004053680614284983	-7.946551859976361	0.00216502933303838	0.004583050857802594	*
n_P290	D-(-)-Fructose	CDC_ID_249	PA	0.0053906577556292485	-7.535322966621543	0.00216502933303838	0.004583050857802594	*
n_P290	D-(-)-Fructose	CDC_ID_258	PA	0.004988403915360948	-7.647205998505009	0.00216502933303838	0.004583050857802594	*
n_P290	D-(-)-Fructose	CDC_ID_474	SA	0.02234597903900977	-5.483840935205954	0.00216502933303838	0.004583050857802594	*
n_P290	D-(-)-Fructose	CDC_ID_484	SA	0.10208518346523657	-3.2921546046988515	0.00216502933303838	0.004583050857802594	*
n_P290	D-(-)-Fructose	Isogenic	PA	0.00492921348504777	-7.664426818940021	0.00216502933303838	0.004583050857802594	*
n_P290	D-(-)-Fructose	SCFM_evolved	PA	0.0025806256923287026	-8.598063384215228	0.00216502933303838	0.004583050857802594	*
n_P290	D-(-)-Fructose	USA300	SA	0.14428389014387075	-2.7930178685648817	0.00216502933303838	0.004583050857802594	*
n_P297	L-(+)-Lactic acid	ATCC_29213	SA	0.36524768362533894	-1.4530529712982414	0.00216502933303838	0.004583050857802594	*
n_P297	L-(+)-Lactic acid	CDC_ID_234	PA	0.0049608015918050415	-7.65521102713781	0.00216502933303838	0.004583050857802594	*
n_P297	L-(+)-Lactic acid	CDC_ID_249	PA	0.005724172970297875	-7.448717017275942	0.00216502933303838	0.004583050857802594	*
n_P297	L-(+)-Lactic acid	CDC_ID_258	PA	0.005372638215530175	-7.5401535920169325	0.00216502933303838	0.004583050857802594	*
n_P297	L-(+)-Lactic acid	CDC_ID_474	SA	0.0884003913204386	-3.499803433791427	0.00216502933303838	0.004583050857802594	*
n_P297	L-(+)-Lactic acid	CDC_ID_484	SA	0.23494430052654436	-2.0896093248151764	0.00216502933303838	0.004583050857802594	*
n_P297	L-(+)-Lactic acid	Isogenic	PA	0.006726800645226415	-7.215863781421458	0.00216502933303838	0.004583050857802594	*
n_P297	L-(+)-Lactic acid	SCFM_evolved	PA	0.006669542124940052	-7.228196563245115	0.00216502933303838	0.004583050857802594	*
n_P297	L-(+)-Lactic acid	USA300	SA	0.28909941219140184	-1.7903624194152283	0.00216502933303838	0.004583050857802594	*
n_P301	Uridine monophosphate (UMP)	ATCC_29213	SA	0.7253789147237233	-0.46319328515352026	0.0552849927170241	0.09046635171876671
n_P301	Uridine monophosphate (UMP)	CDC_ID_234	PA	384.4701984097849	8.58672796410565	0.00216502933303838	0.004583050857802594	*
n_P301	Uridine monophosphate (UMP)	CDC_ID_249	PA	273.51991005669396	8.095502043248086	0.00216502933303838	0.004583050857802594	*
n_P301	Uridine monophosphate (UMP)	CDC_ID_258	PA	109.1585191341209	6.770280917748302	0.00216502933303838	0.004583050857802594	*
n_P301	Uridine monophosphate (UMP)	CDC_ID_474	SA	0.6005964513127566	-0.7355321442823641	0.0409135529844968	0.06845571387459323
n_P301	Uridine monophosphate (UMP)	CDC_ID_484	SA	5.019945166821567	2.32767160561297	0.0298420644179543	0.05108035980929065
n_P301	Uridine monophosphate (UMP)	Isogenic	PA	445.7077238139309	8.799954151872932	0.00216502933303838	0.004583050857802594	*
n_P301	Uridine monophosphate (UMP)	SCFM_evolved	PA	420.48300836999493	8.715903692429613	0.00216502933303838	0.004583050857802594	*
n_P301	Uridine monophosphate (UMP)	USA300	SA	0.6829137716737391	-0.5502246672243063	0.00729035809153564	0.013967831841816759	*
n_P309	N-Acetyl-L-glutamine	ATCC_29213	SA	210.8290910380506	7.719930139295571	0.00216502933303838	0.004583050857802594	*
n_P309	N-Acetyl-L-glutamine	CDC_ID_234	PA	14.239819380579153	3.831858942006607	0.00216502933303838	0.004583050857802594	*
n_P309	N-Acetyl-L-glutamine	CDC_ID_249	PA	24.303396621543122	4.603086052611835	0.00216502933303838	0.004583050857802594	*
n_P309	N-Acetyl-L-glutamine	CDC_ID_258	PA	17.97372255563599	4.167817332692978	0.00216502933303838	0.004583050857802594	*
n_P309	N-Acetyl-L-glutamine	CDC_ID_474	SA	143.7375967274801	7.167293659488883	0.00216502933303838	0.004583050857802594	*
n_P309	N-Acetyl-L-glutamine	CDC_ID_484	SA	115.48253875313874	6.851530918830355	0.00216502933303838	0.004583050857802594	*
n_P309	N-Acetyl-L-glutamine	Isogenic	PA	85.18983788989905	6.4126094396548865	0.00216502933303838	0.004583050857802594	*
n_P309	N-Acetyl-L-glutamine	SCFM_evolved	PA	85.92462139237745	6.424999684585978	0.00216502933303838	0.004583050857802594	*
n_P309	N-Acetyl-L-glutamine	USA300	SA	85.40389416566227	6.416229948871338	0.00216502933303838	0.004583050857802594	*
n_P318	N-Acetyl-L-aspartic acid	ATCC_29213	SA	61.64869604599462	5.9459984748703505	0.00216502933303838	0.004583050857802594	*
n_P318	N-Acetyl-L-aspartic acid	CDC_ID_234	PA	39.25794547683389	5.294912767743866	0.00216502933303838	0.004583050857802594	*
n_P318	N-Acetyl-L-aspartic acid	CDC_ID_249	PA	13.881219286466015	3.795062390561487	0.00216502933303838	0.004583050857802594	*
n_P318	N-Acetyl-L-aspartic acid	CDC_ID_258	PA	16.156945897888132	4.014082610156224	0.00216502933303838	0.004583050857802594	*
n_P318	N-Acetyl-L-aspartic acid	CDC_ID_474	SA	13.397185257867607	3.7438580178783583	0.00216502933303838	0.004583050857802594	*
n_P318	N-Acetyl-L-aspartic acid	CDC_ID_484	SA	16.128794580070675	4.0115667145130605	0.00216502933303838	0.004583050857802594	*
n_P318	N-Acetyl-L-aspartic acid	Isogenic	PA	19.105685133852788	4.255930088855424	0.00216502933303838	0.004583050857802594	*
n_P318	N-Acetyl-L-aspartic acid	SCFM_evolved	PA	27.53314008921564	4.783097250145964	0.00216502933303838	0.004583050857802594	*
n_P318	N-Acetyl-L-aspartic acid	USA300	SA	42.478392717822786	5.408657273885005	0.00216502933303838	0.004583050857802594	*
n_P323	Pseudouridine	ATCC_29213	SA	3.966774051149176	1.9879662234044853	0.00216502933303838	0.004583050857802594	*
n_P323	Pseudouridine	CDC_ID_234	PA	101.30386337845285	6.662545384354578	0.00216502933303838	0.004583050857802594	*
n_P323	Pseudouridine	CDC_ID_249	PA	169.40693199195425	7.404349099544021	0.00216502933303838	0.004583050857802594	*
n_P323	Pseudouridine	CDC_ID_258	PA	125.8299784560503	6.975331868887248	0.00216502933303838	0.004583050857802594	*
n_P323	Pseudouridine	CDC_ID_474	SA	6.0771910454130875	2.6034046458302718	0.00216502933303838	0.004583050857802594	*
n_P323	Pseudouridine	CDC_ID_484	SA	7.315856689701871	2.871026814413933	0.00216502933303838	0.004583050857802594	*
n_P323	Pseudouridine	Isogenic	PA	132.27437839656034	7.047389827808717	0.00216502933303838	0.004583050857802594	*
n_P323	Pseudouridine	SCFM_evolved	PA	135.45360293994653	7.081654958172257	0.00216502933303838	0.004583050857802594	*
n_P323	Pseudouridine	USA300	SA	11.231053691666373	3.4894213818804944	0.00216502933303838	0.004583050857802594	*
n_P329	2'-Deoxycytidine 5'-monophosphate (dCMP)	ATCC_29213	SA	1.3340391165882484	0.41580096973127445	0.701478108866614	0.7879082415171109
n_P329	2'-Deoxycytidine 5'-monophosphate (dCMP)	CDC_ID_234	PA	1862.189817758606	10.862784422640141	0.00216502933303838	0.004583050857802594	*
n_P329	2'-Deoxycytidine 5'-monophosphate (dCMP)	CDC_ID_249	PA	1549.6564627062628	10.59773271017324	0.00216502933303838	0.004583050857802594	*
n_P329	2'-Deoxycytidine 5'-monophosphate (dCMP)	CDC_ID_258	PA	435.6897460254476	8.767157349545327	0.00216502933303838	0.004583050857802594	*
n_P329	2'-Deoxycytidine 5'-monophosphate (dCMP)	CDC_ID_474	SA	0.45764757864448236	-1.1276910473466297	0.00216502933303838	0.004583050857802594	*
n_P329	2'-Deoxycytidine 5'-monophosphate (dCMP)	CDC_ID_484	SA	0.7681814017871867	-0.3804810592586835	0.00216502933303838	0.004583050857802594	*
n_P329	2'-Deoxycytidine 5'-monophosphate (dCMP)	Isogenic	PA	1021.8667330021769	9.99699134378167	0.00216502933303838	0.004583050857802594	*
n_P329	2'-Deoxycytidine 5'-monophosphate (dCMP)	SCFM_evolved	PA	914.4045558272405	9.836688781267835	0.00216502933303838	0.004583050857802594	*
n_P329	2'-Deoxycytidine 5'-monophosphate (dCMP)	USA300	SA	0.7349780111087656	-0.44422700648785446	0.00216502933303838	0.004583050857802594	*
n_P340	2-Hydroxy glutaric acid	ATCC_29213	SA	20.591561888023964	4.36398135869172	0.00216502933303838	0.004583050857802594	*
n_P340	2-Hydroxy glutaric acid	CDC_ID_234	PA	0.6949964680640263	-0.5249224487338958	0.306685065904181	0.4162785764866549
n_P340	2-Hydroxy glutaric acid	CDC_ID_249	PA	1.012380810971352	0.017752067461635906	1	1
n_P340	2-Hydroxy glutaric acid	CDC_ID_258	PA	0.5908999158021172	-0.7590143015462152	0.0409135529844968	0.06845571387459323
n_P340	2-Hydroxy glutaric acid	CDC_ID_474	SA	13.196251149545118	3.722056235371418	0.00216502933303838	0.004583050857802594	*
n_P340	2-Hydroxy glutaric acid	CDC_ID_484	SA	14.070824326816055	3.8146349449524455	0.00216502933303838	0.004583050857802594	*
n_P340	2-Hydroxy glutaric acid	Isogenic	PA	3.642735026171999	1.8650220567521893	0.0298420644179543	0.05108035980929065
n_P340	2-Hydroxy glutaric acid	SCFM_evolved	PA	3.375209504106617	1.7549770550982553	0.0736382701203026	0.11763807312604588
n_P340	2-Hydroxy glutaric acid	USA300	SA	32.169630967078845	5.007627481141645	0.00216502933303838	0.004583050857802594	*
n_P361	2-Furoic acid	ATCC_29213	SA	7.490480213590587	2.90505821261694	0.0298420644179543	0.05108035980929065
n_P361	2-Furoic acid	CDC_ID_234	PA	0.7471210473868244	-0.4205860897350745	0.0106033453821227	0.01985755735578446	*
n_P361	2-Furoic acid	CDC_ID_249	PA	0.6398808400405183	-0.644124826475479	0.00216502933303838	0.004583050857802594	*
n_P361	2-Furoic acid	CDC_ID_258	PA	0.4449256995641956	-1.1683636617748836	0.0298420644179543	0.05108035980929065
n_P361	2-Furoic acid	CDC_ID_474	SA	56.87814609952456	5.829802537049152	0.00216502933303838	0.004583050857802594	*
n_P361	2-Furoic acid	CDC_ID_484	SA	67.13697547180024	6.069035639814979	0.00216502933303838	0.004583050857802594	*
n_P361	2-Furoic acid	Isogenic	PA	0.6905209814382814	-0.5342428435364309	0.00493790547090731	0.009731186095386373	*
n_P361	2-Furoic acid	SCFM_evolved	PA	0.6907020580374273	-0.5338645725321989	0.00329451387658258	0.0067125423325323525	*
n_P361	2-Furoic acid	USA300	SA	129.29782538168817	7.014554200905592	0.00216502933303838	0.004583050857802594	*
n_P362	Citric acid	ATCC_29213	SA	392.9625798951417	8.61824812727122	0.00216502933303838	0.004583050857802594	*
n_P362	Citric acid	CDC_ID_234	PA	0.6401818678656147	-0.6434462794703052	0.0298420644179543	0.05108035980929065
n_P362	Citric acid	CDC_ID_249	PA	0.693173030491138	-0.5287125707031846	0.00493790547090731	0.009731186095386373	*
n_P362	Citric acid	CDC_ID_258	PA	0.46321714177274687	-1.1102394523267418	0.0298420644179543	0.05108035980929065
n_P362	Citric acid	CDC_ID_474	SA	1769.970032808407	10.789509219046806	0.00216502933303838	0.004583050857802594	*
n_P362	Citric acid	CDC_ID_484	SA	2298.8945112421766	11.166724551675363	0.00216502933303838	0.004583050857802594	*
n_P362	Citric acid	Isogenic	PA	0.8970125844411511	-0.1567998696274568	0.44328852211644	0.5627732989672325
n_P362	Citric acid	SCFM_evolved	PA	0.6818358093017249	-0.55250372458906	0.0106033453821227	0.01985755735578446	*
n_P362	Citric acid	USA300	SA	3836.3724074781367	11.905527058288172	0.00216502933303838	0.004583050857802594	*
n_P366	4-Oxoproline	ATCC_29213	SA	0.021390911540991958	-5.546858227718317	0.0552849927170241	0.09046635171876671
n_P366	4-Oxoproline	CDC_ID_234	PA	0.02604415971036562	-5.262896299095968	0.00216502933303838	0.004583050857802594	*
n_P366	4-Oxoproline	CDC_ID_249	PA	0.02440997692685291	-5.356385258339829	0.00216502933303838	0.004583050857802594	*
n_P366	4-Oxoproline	CDC_ID_258	PA	0.03524773136607223	-4.826325784809181	0.00216502933303838	0.004583050857802594	*
n_P366	4-Oxoproline	CDC_ID_474	SA	0.09599894362751854	-3.3808376592714047	0.0966975676176362	0.15056051024101375
n_P366	4-Oxoproline	CDC_ID_484	SA	0.04068328990696007	-4.619419840457828	0.0409135529844968	0.06845571387459323
n_P366	4-Oxoproline	Isogenic	PA	0.03526701776021903	-4.8255366056309015	0.00216502933303838	0.004583050857802594	*
n_P366	4-Oxoproline	SCFM_evolved	PA	0.05690685184217141	-4.135253819780806	0.0151936099774602	0.027827052363125424	*
n_P366	4-Oxoproline	USA300	SA	0.012650615007820746	-6.304648666739287	0.0214507336863221	0.038245913815486594	*
n_P372	N-Acetyl-DL-alanine	ATCC_29213	SA	0.7505165954272287	-0.4140441218077438	1	1
n_P372	N-Acetyl-DL-alanine	CDC_ID_234	PA	19.618797131165262	4.294164684553522	0.00216502933303838	0.004583050857802594	*
n_P372	N-Acetyl-DL-alanine	CDC_ID_249	PA	142.05623484767384	7.150318342572309	0.00216502933303838	0.004583050857802594	*
n_P372	N-Acetyl-DL-alanine	CDC_ID_258	PA	159.2694158070501	7.315325445340286	0.00216502933303838	0.004583050857802594	*
n_P372	N-Acetyl-DL-alanine	CDC_ID_474	SA	1.1028834276154225	0.14128030925307844	0.522903234512671	0.6397075933908261
n_P372	N-Acetyl-DL-alanine	CDC_ID_484	SA	1.175755934772529	0.23358861439473563	0.306685065904181	0.4162785764866549
n_P372	N-Acetyl-DL-alanine	Isogenic	PA	138.33746726171887	7.112048138107368	0.00216502933303838	0.004583050857802594	*
n_P372	N-Acetyl-DL-alanine	SCFM_evolved	PA	190.28391581689462	7.5720098094429655	0.00216502933303838	0.004583050857802594	*
n_P372	N-Acetyl-DL-alanine	USA300	SA	1.0505683338660887	0.07117000467964006	0.609280159304103	0.714747086008051
n_P377	Succinic acid	ATCC_29213	SA	19.793416362125434	4.3069487392746435	0.00216502933303838	0.004583050857802594	*
n_P377	Succinic acid	CDC_ID_234	PA	0.2631373383554183	-1.9261121179982439	0.00216502933303838	0.004583050857802594	*
n_P377	Succinic acid	CDC_ID_249	PA	0.28415784660454607	-1.8152355410284073	0.00216502933303838	0.004583050857802594	*
n_P377	Succinic acid	CDC_ID_258	PA	0.26638759105896404	-1.9084012149355978	0.00216502933303838	0.004583050857802594	*
n_P377	Succinic acid	CDC_ID_474	SA	0.7008659316519484	-0.512789596784538	0.0214507336863221	0.038245913815486594	*
n_P377	Succinic acid	CDC_ID_484	SA	1.6238890312278556	0.6994530490457663	0.0298420644179543	0.05108035980929065
n_P377	Succinic acid	Isogenic	PA	0.30035465008655676	-1.7352610950653196	0.00216502933303838	0.004583050857802594	*
n_P377	Succinic acid	SCFM_evolved	PA	0.3051970714878051	-1.7121869759989652	0.00216502933303838	0.004583050857802594	*
n_P377	Succinic acid	USA300	SA	1.0048731360533554	0.0070133744991254555	0.798297847328526	0.8620518595912934
n_P379	Maleic acid	ATCC_29213	SA	39.68306839678664	5.310451677811719	0.00216502933303838	0.004583050857802594	*
n_P379	Maleic acid	CDC_ID_234	PA	0.0134516541902007	-6.216072593553704	0.00216502933303838	0.004583050857802594	*
n_P379	Maleic acid	CDC_ID_249	PA	0.014934515962115326	-6.065205710102064	0.00216502933303838	0.004583050857802594	*
n_P379	Maleic acid	CDC_ID_258	PA	0.013052061575923195	-6.259578490990394	0.00216502933303838	0.004583050857802594	*
n_P379	Maleic acid	CDC_ID_474	SA	0.020039383164383157	-5.641018088396368	0.00216502933303838	0.004583050857802594	*
n_P379	Maleic acid	CDC_ID_484	SA	0.9815809625674998	-0.026820826200110795	0.898326787269238	0.9343656609579928
n_P379	Maleic acid	Isogenic	PA	0.01043511889496712	-6.5824091515000465	0.00216502933303838	0.004583050857802594	*
n_P379	Maleic acid	SCFM_evolved	PA	0.01100834109847378	-6.505259111365126	0.00216502933303838	0.004583050857802594	*
n_P379	Maleic acid	USA300	SA	0.607652544410867	-0.7186814681622556	0.44328852211644	0.5627732989672325
n_P386	Guanosine monophosphate (GMP)	ATCC_29213	SA	1.263543985021854	0.3374758865766288	0.306685065904181	0.4162785764866549
n_P386	Guanosine monophosphate (GMP)	CDC_ID_234	PA	1555.458038824919	10.603123760861454	0.00216502933303838	0.004583050857802594	*
n_P386	Guanosine monophosphate (GMP)	CDC_ID_249	PA	1508.756583228908	10.559144350635576	0.00216502933303838	0.004583050857802594	*
n_P386	Guanosine monophosphate (GMP)	CDC_ID_258	PA	237.20561973348566	7.889994379530439	0.00216502933303838	0.004583050857802594	*
n_P386	Guanosine monophosphate (GMP)	CDC_ID_474	SA	0.8110628223427366	-0.3021144295543799	0.798297847328526	0.8620518595912934
n_P386	Guanosine monophosphate (GMP)	CDC_ID_484	SA	2.2977511573988956	1.2002225649876648	0.0298420644179543	0.05108035980929065
n_P386	Guanosine monophosphate (GMP)	Isogenic	PA	1819.3547839352814	10.829211188352152	0.00216502933303838	0.004583050857802594	*
n_P386	Guanosine monophosphate (GMP)	SCFM_evolved	PA	1245.847274496469	10.28291150725252	0.00216502933303838	0.004583050857802594	*
n_P386	Guanosine monophosphate (GMP)	USA300	SA	0.78626993405615	-0.3469034062348399	0.306685065904181	0.4162785764866549
n_P396	(3R)-beta-Leucine	ATCC_29213	SA	0.662049856677181	-0.5949882294069345	0.00216502933303838	0.004583050857802594	*
n_P396	(3R)-beta-Leucine	CDC_ID_234	PA	0.0015947739044229546	-9.292432381103854	0.00216502933303838	0.004583050857802594	*
n_P396	(3R)-beta-Leucine	CDC_ID_249	PA	0.515834509260628	-0.9550198024236981	0.00216502933303838	0.004583050857802594	*
n_P396	(3R)-beta-Leucine	CDC_ID_258	PA	0.001498443887076888	-9.382319225069287	0.00216502933303838	0.004583050857802594	*
n_P396	(3R)-beta-Leucine	CDC_ID_474	SA	0.5623227608038753	-0.8305296517178596	0.00216502933303838	0.004583050857802594	*
n_P396	(3R)-beta-Leucine	CDC_ID_484	SA	0.6925237349712677	-0.530064577171687	0.00216502933303838	0.004583050857802594	*
n_P396	(3R)-beta-Leucine	Isogenic	PA	0.00186625779161584	-9.065636001045972	0.00216502933303838	0.004583050857802594	*
n_P396	(3R)-beta-Leucine	SCFM_evolved	PA	0.0013310879203931448	-9.55317841805088	0.00216502933303838	0.004583050857802594	*
n_P396	(3R)-beta-Leucine	USA300	SA	0.6958586965709517	-0.5231337176250997	0.00329451387658258	0.0067125423325323525	*
n_P402	Citraconic acid	ATCC_29213	SA	37.988372438006145	5.247485997837477	0.00216502933303838	0.004583050857802594	*
n_P402	Citraconic acid	CDC_ID_234	PA	0.7980371728312319	-0.3254721456700356	0.0552849927170241	0.09046635171876671
n_P402	Citraconic acid	CDC_ID_249	PA	0.7403534988574789	-0.43371381161095535	0.0214507336863221	0.038245913815486594	*
n_P402	Citraconic acid	CDC_ID_258	PA	0.7232715347102087	-0.46739072124391456	0.125201029610315	0.19135646818753393
n_P402	Citraconic acid	CDC_ID_474	SA	64.58066909680898	6.013030483154951	0.00216502933303838	0.004583050857802594	*
n_P402	Citraconic acid	CDC_ID_484	SA	69.46491642569022	6.118212616922567	0.00216502933303838	0.004583050857802594	*
n_P402	Citraconic acid	Isogenic	PA	0.8200329965306485	-0.28624613275008537	0.0151936099774602	0.027827052363125424	*
n_P402	Citraconic acid	SCFM_evolved	PA	0.720801237595333	-0.4723266066672139	0.0552849927170241	0.09046635171876671
n_P402	Citraconic acid	USA300	SA	154.11411091290117	7.267855152938546	0.00216502933303838	0.004583050857802594	*
n_P403	cis-Aconitic acid	ATCC_29213	SA	758.6346368768944	9.567261431838938	0.00216502933303838	0.004583050857802594	*
n_P403	cis-Aconitic acid	CDC_ID_234	PA	1.1803617185941995	0.2392290372601597	0.0214507336863221	0.038245913815486594	*
n_P403	cis-Aconitic acid	CDC_ID_249	PA	0.7767999759347648	-0.3643849388248967	0.609280159304103	0.714747086008051
n_P403	cis-Aconitic acid	CDC_ID_258	PA	0.5030888919187534	-0.9911147592704017	0.00216502933303838	0.004583050857802594	*
n_P403	cis-Aconitic acid	CDC_ID_474	SA	1145.665983340356	10.161970775163704	0.00216502933303838	0.004583050857802594	*
n_P403	cis-Aconitic acid	CDC_ID_484	SA	1401.939765760916	10.453208650055695	0.00216502933303838	0.004583050857802594	*
n_P403	cis-Aconitic acid	Isogenic	PA	3.267578495902093	1.7082218937983484	0.609280159304103	0.714747086008051
n_P403	cis-Aconitic acid	SCFM_evolved	PA	3.7773197869718875	1.9173629271587656	0.201336485287401	0.29178302944727963
n_P403	cis-Aconitic acid	USA300	SA	3144.750541722703	11.618729864089874	0.00216502933303838	0.004583050857802594	*
n_P405	N-(1H-benzo[d]imidazol-2-yl)guanidine	ATCC_29213	SA	0.056220241411995386	-4.152766541052186	0.00493790547090731	0.009731186095386373	*
n_P405	N-(1H-benzo[d]imidazol-2-yl)guanidine	CDC_ID_234	PA	0.4067538004821181	-1.2977722691835605	0.0298420644179543	0.05108035980929065
n_P405	N-(1H-benzo[d]imidazol-2-yl)guanidine	CDC_ID_249	PA	6.596765224867207	2.721758761129444	0.00216502933303838	0.004583050857802594	*
n_P405	N-(1H-benzo[d]imidazol-2-yl)guanidine	CDC_ID_258	PA	0.6671383307515893	-0.5839421604675742	0.0736382701203026	0.11763807312604588
n_P405	N-(1H-benzo[d]imidazol-2-yl)guanidine	CDC_ID_474	SA	0.06891943706476761	-3.8589452721234263	0.0151936099774602	0.027827052363125424	*
n_P405	N-(1H-benzo[d]imidazol-2-yl)guanidine	CDC_ID_484	SA	0.05829363083998511	-4.100517926546747	0.00493790547090731	0.009731186095386373	*
n_P405	N-(1H-benzo[d]imidazol-2-yl)guanidine	Isogenic	PA	0.6557329584150852	-0.6088196855416216	0.201336485287401	0.29178302944727963
n_P405	N-(1H-benzo[d]imidazol-2-yl)guanidine	SCFM_evolved	PA	0.500711750985128	-0.9979477810893497	0.0966975676176362	0.15056051024101375
n_P405	N-(1H-benzo[d]imidazol-2-yl)guanidine	USA300	SA	0.06416828148181049	-3.961995843466132	0.00729035809153564	0.013967831841816759	*
n_P407	1_4-Lactone	ATCC_29213	SA	56.77012094412167	5.827059910047778	0.00216502933303838	0.004583050857802594	*
n_P407	1_4-Lactone	CDC_ID_234	PA	1.401765394360766	0.4872449137464289	0.0409135529844968	0.06845571387459323
n_P407	1_4-Lactone	CDC_ID_249	PA	1.532473272724388	0.6158619126473919	0.306685065904181	0.4162785764866549
n_P407	1_4-Lactone	CDC_ID_258	PA	0.7376187068852896	-0.43905285019873547	0.201336485287401	0.29178302944727963
n_P407	1_4-Lactone	CDC_ID_474	SA	159.96709237899964	7.321631341484135	0.00216502933303838	0.004583050857802594	*
n_P407	1_4-Lactone	CDC_ID_484	SA	103.35833026887167	6.691510858685879	0.00216502933303838	0.004583050857802594	*
n_P407	1_4-Lactone	Isogenic	PA	2.150526378271728	1.1046898274315569	0.0552849927170241	0.09046635171876671
n_P407	1_4-Lactone	SCFM_evolved	PA	2.2454927440985393	1.1670320603183466	0.00493790547090731	0.009731186095386373	*
n_P407	1_4-Lactone	USA300	SA	216.3628862672996	7.757309237968281	0.00216502933303838	0.004583050857802594	*
n_P412	Citramalic acid	ATCC_29213	SA	2.947655306791052	1.5595678282803527	0.0736382701203026	0.11763807312604588
n_P412	Citramalic acid	CDC_ID_234	PA	134.08030276666824	7.066953501677294	0.00216502933303838	0.004583050857802594	*
n_P412	Citramalic acid	CDC_ID_249	PA	45.901692527049406	5.520475445811023	0.00216502933303838	0.004583050857802594	*
n_P412	Citramalic acid	CDC_ID_258	PA	51.49958967867782	5.686489032602735	0.00216502933303838	0.004583050857802594	*
n_P412	Citramalic acid	CDC_ID_474	SA	24.150127599442488	4.593958906581809	0.0214507336863221	0.038245913815486594	*
n_P412	Citramalic acid	CDC_ID_484	SA	1.1402059043073802	0.1892943772842985	0.250153007959382	0.35083493821003153
n_P412	Citramalic acid	Isogenic	PA	124.09641559715783	6.955317635018282	0.00216502933303838	0.004583050857802594	*
n_P412	Citramalic acid	SCFM_evolved	PA	160.20827230719547	7.323804832580319	0.00216502933303838	0.004583050857802594	*
n_P412	Citramalic acid	USA300	SA	3.8309092809774064	1.9376868619837537	0.0214507336863221	0.038245913815486594	*
n_P414	9-Methyluric acid	ATCC_29213	SA	0.9695219511732124	-0.04465453178972309	1	1
n_P414	9-Methyluric acid	CDC_ID_234	PA	102.48919121221374	6.67932795700018	0.00216502933303838	0.004583050857802594	*
n_P414	9-Methyluric acid	CDC_ID_249	PA	86.37690891420735	6.432573784042429	0.00216502933303838	0.004583050857802594	*
n_P414	9-Methyluric acid	CDC_ID_258	PA	68.82516038873412	6.104864161738881	0.00216502933303838	0.004583050857802594	*
n_P414	9-Methyluric acid	CDC_ID_474	SA	1.1858161816034838	0.24588038893751615	0.701478108866614	0.7879082415171109
n_P414	9-Methyluric acid	CDC_ID_484	SA	0.901993082602896	-0.14881172541198867	0.798297847328526	0.8620518595912934
n_P414	9-Methyluric acid	Isogenic	PA	80.57537782780369	6.33226714316158	0.00216502933303838	0.004583050857802594	*
n_P414	9-Methyluric acid	SCFM_evolved	PA	91.66386857591786	6.518281269291673	0.00216502933303838	0.004583050857802594	*
n_P414	9-Methyluric acid	USA300	SA	0.9923176215207555	-0.011126121805811403	0.701478108866614	0.7879082415171109
n_P416	N-Acetylalanine	ATCC_29213	SA	84.91232204074254	6.407902020363683	0.00216502933303838	0.004583050857802594	*
n_P416	N-Acetylalanine	CDC_ID_234	PA	4.428442754234796	2.146799469501203	0.00216502933303838	0.004583050857802594	*
n_P416	N-Acetylalanine	CDC_ID_249	PA	25.506334276421843	4.672783667240623	0.00216502933303838	0.004583050857802594	*
n_P416	N-Acetylalanine	CDC_ID_258	PA	6.174413066902119	2.626302002168622	0.00216502933303838	0.004583050857802594	*
n_P416	N-Acetylalanine	CDC_ID_474	SA	235.12213114586297	7.877266530516765	0.00216502933303838	0.004583050857802594	*
n_P416	N-Acetylalanine	CDC_ID_484	SA	99.8288401117009	6.641384758901212	0.00216502933303838	0.004583050857802594	*
n_P416	N-Acetylalanine	Isogenic	PA	8.64428669026471	3.111746920388582	0.00216502933303838	0.004583050857802594	*
n_P416	N-Acetylalanine	SCFM_evolved	PA	9.768747241189264	3.2881735606780724	0.00216502933303838	0.004583050857802594	*
n_P416	N-Acetylalanine	USA300	SA	67.88312233834101	6.084981019202869	0.00216502933303838	0.004583050857802594	*
n_P429	Methylmalonic acid	ATCC_29213	SA	95.88755637373676	6.583271699257808	0.00216502933303838	0.004583050857802594	*
n_P429	Methylmalonic acid	CDC_ID_234	PA	0.7086917974955566	-0.49676974372132704	0.250153007959382	0.35083493821003153
n_P429	Methylmalonic acid	CDC_ID_249	PA	21.647106810275975	4.436102312939275	0.00216502933303838	0.004583050857802594	*
n_P429	Methylmalonic acid	CDC_ID_258	PA	0.7708018978727693	-0.3755679710375092	0.522903234512671	0.6397075933908261
n_P429	Methylmalonic acid	CDC_ID_474	SA	12.315073914685659	3.6223533817604063	0.44328852211644	0.5627732989672325
n_P429	Methylmalonic acid	CDC_ID_484	SA	18.69710735264888	4.224743181535443	0.0552849927170241	0.09046635171876671
n_P429	Methylmalonic acid	Isogenic	PA	0.629208685081339	-0.6683895102156117	0.522903234512671	0.6397075933908261
n_P429	Methylmalonic acid	SCFM_evolved	PA	0.6797462728161128	-0.5569317591992287	0.44328852211644	0.5627732989672325
n_P429	Methylmalonic acid	USA300	SA	33.70931825714766	5.075075545200352	0.00216502933303838	0.004583050857802594	*
n_P433	2'-Deoxyadenosine 5'-monophosphate (dAMP)	ATCC_29213	SA	1.5593633052290201	0.6409570906975203	0.00329451387658258	0.0067125423325323525	*
n_P433	2'-Deoxyadenosine 5'-monophosphate (dAMP)	CDC_ID_234	PA	3141.7433599698056	11.61734962047532	0.00216502933303838	0.004583050857802594	*
n_P433	2'-Deoxyadenosine 5'-monophosphate (dAMP)	CDC_ID_249	PA	2476.3234464302786	11.273984049975475	0.00216502933303838	0.004583050857802594	*
n_P433	2'-Deoxyadenosine 5'-monophosphate (dAMP)	CDC_ID_258	PA	753.4197440053016	9.557310030606223	0.00216502933303838	0.004583050857802594	*
n_P433	2'-Deoxyadenosine 5'-monophosphate (dAMP)	CDC_ID_474	SA	1.601030643113972	0.6790009207495438	0.00216502933303838	0.004583050857802594	*
n_P433	2'-Deoxyadenosine 5'-monophosphate (dAMP)	CDC_ID_484	SA	6.070183558391075	2.6017401432975147	0.0151936099774602	0.027827052363125424	*
n_P433	2'-Deoxyadenosine 5'-monophosphate (dAMP)	Isogenic	PA	1756.8670625033162	10.778789315209806	0.00216502933303838	0.004583050857802594	*
n_P433	2'-Deoxyadenosine 5'-monophosphate (dAMP)	SCFM_evolved	PA	1496.5419759857632	10.54741702971741	0.00216502933303838	0.004583050857802594	*
n_P433	2'-Deoxyadenosine 5'-monophosphate (dAMP)	USA300	SA	1.7076078611412435	0.7719767093024188	0.00329451387658258	0.0067125423325323525	*
n_P441	3-Amino-3-(4-hydroxyphenyl)propanoic acid	ATCC_29213	SA	0.900804474989093	-0.15071410047484105	0.306685065904181	0.4162785764866549
n_P441	3-Amino-3-(4-hydroxyphenyl)propanoic acid	CDC_ID_234	PA	3.6273852180454297e-4	-11.428782415974617	0.00216502933303838	0.004583050857802594	*
n_P441	3-Amino-3-(4-hydroxyphenyl)propanoic acid	CDC_ID_249	PA	4.3373845693928516e-4	-11.170887015721473	0.00216502933303838	0.004583050857802594	*
n_P441	3-Amino-3-(4-hydroxyphenyl)propanoic acid	CDC_ID_258	PA	1.9151349595567782e-4	-12.35026631710017	0.00216502933303838	0.004583050857802594	*
n_P441	3-Amino-3-(4-hydroxyphenyl)propanoic acid	CDC_ID_474	SA	0.8330828332745436	-0.2634681452591814	0.250153007959382	0.35083493821003153
n_P441	3-Amino-3-(4-hydroxyphenyl)propanoic acid	CDC_ID_484	SA	0.8264906250091288	-0.2749296399548274	0.159864197547973	0.23815299012681693
n_P441	3-Amino-3-(4-hydroxyphenyl)propanoic acid	Isogenic	PA	5.367003590338815e-4	-10.863595526325323	0.00216502933303838	0.004583050857802594	*
n_P441	3-Amino-3-(4-hydroxyphenyl)propanoic acid	SCFM_evolved	PA	2.620884985753934e-4	-11.89765833535401	0.00216502933303838	0.004583050857802594	*
n_P441	3-Amino-3-(4-hydroxyphenyl)propanoic acid	USA300	SA	0.9263907661574318	-0.11030722161771846	0.306685065904181	0.4162785764866549
n_P452	Mevalonic acid	ATCC_29213	SA	119.48235642274022	6.900653785548101	0.00216502933303838	0.004583050857802594	*
n_P452	Mevalonic acid	CDC_ID_234	PA	0.9590245042041261	-0.060360416617755985	0.522903234512671	0.6397075933908261
n_P452	Mevalonic acid	CDC_ID_249	PA	4.055210527009512	2.0197768141684316	0.00329451387658258	0.0067125423325323525	*
n_P452	Mevalonic acid	CDC_ID_258	PA	1.9181210998779417	0.9396938072580826	0.0298420644179543	0.05108035980929065
n_P452	Mevalonic acid	CDC_ID_474	SA	23.360451385475642	4.545996246044318	0.00216502933303838	0.004583050857802594	*
n_P452	Mevalonic acid	CDC_ID_484	SA	75.54392196586183	6.2392437800927745	0.00216502933303838	0.004583050857802594	*
n_P452	Mevalonic acid	Isogenic	PA	1.5158816233741041	0.6001570964910609	0.306685065904181	0.4162785764866549
n_P452	Mevalonic acid	SCFM_evolved	PA	2.172232459754525	1.119178500283075	0.0298420644179543	0.05108035980929065
n_P452	Mevalonic acid	USA300	SA	97.47856258286552	6.607013072150285	0.00216502933303838	0.004583050857802594	*
n_P460	4-Aminobenzoic acid	ATCC_29213	SA	2.1226370048752488	1.0858576750386832	0.0966975676176362	0.15056051024101375
n_P460	4-Aminobenzoic acid	CDC_ID_234	PA	1.1016890142151379	0.13971703609836608	0.798297847328526	0.8620518595912934
n_P460	4-Aminobenzoic acid	CDC_ID_249	PA	0.9356852954277747	-0.0959047136568994	0.306685065904181	0.4162785764866549
n_P460	4-Aminobenzoic acid	CDC_ID_258	PA	0.8546435424340338	-0.22660527347636217	0.44328852211644	0.5627732989672325
n_P460	4-Aminobenzoic acid	CDC_ID_474	SA	38.50783281350232	5.267080026716313	0.0106033453821227	0.01985755735578446	*
n_P460	4-Aminobenzoic acid	CDC_ID_484	SA	0.9388522505867786	-0.09102995949756541	0.898326787269238	0.9343656609579928
n_P460	4-Aminobenzoic acid	Isogenic	PA	0.7201529108766046	-0.473624826747419	0.0966975676176362	0.15056051024101375
n_P460	4-Aminobenzoic acid	SCFM_evolved	PA	0.799704353455053	-0.32246135318372937	0.250153007959382	0.35083493821003153
n_P460	4-Aminobenzoic acid	USA300	SA	0.9759591368014585	-0.035107351164826724	0.898326787269238	0.9343656609579928
n_P464	2-Ketoadipic acid	ATCC_29213	SA	3.5796244561158868	1.8398082400821183	0.00329451387658258	0.0067125423325323525	*
n_P464	2-Ketoadipic acid	CDC_ID_234	PA	0.26085697170276323	-1.9386691033212249	0.00216502933303838	0.004583050857802594	*
n_P464	2-Ketoadipic acid	CDC_ID_249	PA	0.4228762715821844	-1.2416924847006656	0.00329451387658258	0.0067125423325323525	*
n_P464	2-Ketoadipic acid	CDC_ID_258	PA	0.3499530770836276	-1.5147666013925356	0.00329451387658258	0.0067125423325323525	*
n_P464	2-Ketoadipic acid	CDC_ID_474	SA	25.908836922928387	4.695372347642509	0.00216502933303838	0.004583050857802594	*
n_P464	2-Ketoadipic acid	CDC_ID_484	SA	2.9549887326994915	1.5631526294520266	0.0736382701203026	0.11763807312604588
n_P464	2-Ketoadipic acid	Isogenic	PA	0.4110475161409938	-1.282622919134576	0.00216502933303838	0.004583050857802594	*
n_P464	2-Ketoadipic acid	SCFM_evolved	PA	0.6475060552386152	-0.6270344104713769	0.0966975676176362	0.15056051024101375
n_P464	2-Ketoadipic acid	USA300	SA	7.877465092702615	2.9777314562632644	0.00216502933303838	0.004583050857802594	*
n_P472	Alpha-Hydroxyisobutyric acid	ATCC_29213	SA	0.9409167421143199	-0.0878610244871155	0.701478108866614	0.7879082415171109
n_P472	Alpha-Hydroxyisobutyric acid	CDC_ID_234	PA	0.08966363756125942	-3.479333160549656	0.00216502933303838	0.004583050857802594	*
n_P472	Alpha-Hydroxyisobutyric acid	CDC_ID_249	PA	0.05569241005895744	-4.166375463940431	0.00216502933303838	0.004583050857802594	*
n_P472	Alpha-Hydroxyisobutyric acid	CDC_ID_258	PA	0.08888459391082702	-3.491922806878787	0.00216502933303838	0.004583050857802594	*
n_P472	Alpha-Hydroxyisobutyric acid	CDC_ID_474	SA	0.49172283463323413	-1.024082742276725	0.00216502933303838	0.004583050857802594	*
n_P472	Alpha-Hydroxyisobutyric acid	CDC_ID_484	SA	0.5403906664740622	-0.8879253379659373	0.0151936099774602	0.027827052363125424	*
n_P472	Alpha-Hydroxyisobutyric acid	Isogenic	PA	0.05301586363410114	-4.237432076102184	0.0298420644179543	0.05108035980929065
n_P472	Alpha-Hydroxyisobutyric acid	SCFM_evolved	PA	0.05167055687554621	-4.274513757390709	0.00216502933303838	0.004583050857802594	*
n_P472	Alpha-Hydroxyisobutyric acid	USA300	SA	0.7110013715007757	-0.49207575212360105	0.159864197547973	0.23815299012681693
n_P473	4-Acetamidobutanoic acid	ATCC_29213	SA	1.0076047761469407	0.010929865719105956	0.898326787269238	0.9343656609579928
n_P473	4-Acetamidobutanoic acid	CDC_ID_234	PA	13.462931090697104	3.75092063631077	0.00216502933303838	0.004583050857802594	*
n_P473	4-Acetamidobutanoic acid	CDC_ID_249	PA	47.93454836854181	5.582993934435505	0.00216502933303838	0.004583050857802594	*
n_P473	4-Acetamidobutanoic acid	CDC_ID_258	PA	0.4830047058971575	-1.0498908496329007	0.0106033453821227	0.01985755735578446	*
n_P473	4-Acetamidobutanoic acid	CDC_ID_474	SA	0.8098777368150845	-0.3042239668952042	0.0966975676176362	0.15056051024101375
n_P473	4-Acetamidobutanoic acid	CDC_ID_484	SA	0.8949874941759739	-0.1600605714114256	0.522903234512671	0.6397075933908261
n_P473	4-Acetamidobutanoic acid	Isogenic	PA	0.4698304137559138	-1.0897879878492565	0.0106033453821227	0.01985755735578446	*
n_P473	4-Acetamidobutanoic acid	SCFM_evolved	PA	0.37862023434007014	-1.401176580829322	0.00729035809153564	0.013967831841816759	*
n_P473	4-Acetamidobutanoic acid	USA300	SA	0.7764437493601801	-0.3650466847096247	0.125201029610315	0.19135646818753393
n_P476	2'-Deoxyguanosine 5'-monophosphate (dGMP)	ATCC_29213	SA	6.502868827084694	2.701076322682821	0.0298420644179543	0.05108035980929065
n_P476	2'-Deoxyguanosine 5'-monophosphate (dGMP)	CDC_ID_234	PA	1915.791669826255	10.903724970344863	0.00216502933303838	0.004583050857802594	*
n_P476	2'-Deoxyguanosine 5'-monophosphate (dGMP)	CDC_ID_249	PA	1686.163162288285	10.719528430689905	0.00216502933303838	0.004583050857802594	*
n_P476	2'-Deoxyguanosine 5'-monophosphate (dGMP)	CDC_ID_258	PA	346.67236805240964	8.437429039114894	0.00216502933303838	0.004583050857802594	*
n_P476	2'-Deoxyguanosine 5'-monophosphate (dGMP)	CDC_ID_474	SA	36.7855730258593	5.201068159947016	0.00216502933303838	0.004583050857802594	*
n_P476	2'-Deoxyguanosine 5'-monophosphate (dGMP)	CDC_ID_484	SA	19.073978270575044	4.2535338736534	0.00216502933303838	0.004583050857802594	*
n_P476	2'-Deoxyguanosine 5'-monophosphate (dGMP)	Isogenic	PA	1159.8646765018132	10.179740778007817	0.00216502933303838	0.004583050857802594	*
n_P476	2'-Deoxyguanosine 5'-monophosphate (dGMP)	SCFM_evolved	PA	958.9570421331085	9.905322378855834	0.00216502933303838	0.004583050857802594	*
n_P476	2'-Deoxyguanosine 5'-monophosphate (dGMP)	USA300	SA	20.450820457158013	4.354086818041147	0.00216502933303838	0.004583050857802594	*
n_P518	2-Hydroxynicotinic acid	ATCC_29213	SA	0.6979237707019804	-0.5188586252660973	0.159864197547973	0.23815299012681693
n_P518	2-Hydroxynicotinic acid	CDC_ID_234	PA	5.398888258188517	2.432662357364024	0.00216502933303838	0.004583050857802594	*
n_P518	2-Hydroxynicotinic acid	CDC_ID_249	PA	206.95507019125043	7.693173783354625	0.00216502933303838	0.004583050857802594	*
n_P518	2-Hydroxynicotinic acid	CDC_ID_258	PA	6.478779574140794	2.6957220741965275	0.00216502933303838	0.004583050857802594	*
n_P518	2-Hydroxynicotinic acid	CDC_ID_474	SA	0.7549794081145107	-0.40549079908038893	0.371093369522698	0.48731870923380327
n_P518	2-Hydroxynicotinic acid	CDC_ID_484	SA	0.793365253215338	-0.3339428813109567	0.306685065904181	0.4162785764866549
n_P518	2-Hydroxynicotinic acid	Isogenic	PA	3.374803598744054	1.7548035450189643	0.00216502933303838	0.004583050857802594	*
n_P518	2-Hydroxynicotinic acid	SCFM_evolved	PA	4.68146618119233	2.226960436019005	0.00216502933303838	0.004583050857802594	*
n_P518	2-Hydroxynicotinic acid	USA300	SA	0.6820745661607502	-0.5519986278521932	0.125201029610315	0.19135646818753393
n_P524	4-Pyridoxic acid	ATCC_29213	SA	0.8670095198928787	-0.20588026034816065	0.898326787269238	0.9343656609579928
n_P524	4-Pyridoxic acid	CDC_ID_234	PA	13.660453694747192	3.771933494495768	0.00216502933303838	0.004583050857802594	*
n_P524	4-Pyridoxic acid	CDC_ID_249	PA	413.1007820592471	8.690349981200734	0.00216502933303838	0.004583050857802594	*
n_P524	4-Pyridoxic acid	CDC_ID_258	PA	372.0278236510885	8.539266713103595	0.00216502933303838	0.004583050857802594	*
n_P524	4-Pyridoxic acid	CDC_ID_474	SA	0.9253973555429297	-0.11185511868844619	0.44328852211644	0.5627732989672325
n_P524	4-Pyridoxic acid	CDC_ID_484	SA	0.7844088206394926	-0.3503223362296814	0.201336485287401	0.29178302944727963
n_P524	4-Pyridoxic acid	Isogenic	PA	272.1372481349077	8.088190625310263	0.00216502933303838	0.004583050857802594	*
n_P524	4-Pyridoxic acid	SCFM_evolved	PA	225.6732734184897	7.8180917594353865	0.00216502933303838	0.004583050857802594	*
n_P524	4-Pyridoxic acid	USA300	SA	0.7940407153276147	-0.3327151098173188	0.609280159304103	0.714747086008051
n_P528	4-Methoxysalicylic acid	ATCC_29213	SA	0.9070060049309403	-0.1408159925840494	1	1
n_P528	4-Methoxysalicylic acid	CDC_ID_234	PA	831.0241168608732	9.698746535327164	0.00216502933303838	0.004583050857802594	*
n_P528	4-Methoxysalicylic acid	CDC_ID_249	PA	838.7304923291152	9.712063496455853	0.00216502933303838	0.004583050857802594	*
n_P528	4-Methoxysalicylic acid	CDC_ID_258	PA	476.10356318657114	8.89513161592241	0.00216502933303838	0.004583050857802594	*
n_P528	4-Methoxysalicylic acid	CDC_ID_474	SA	0.8517898397197787	-0.23143057358482622	0.0736382701203026	0.11763807312604588
n_P528	4-Methoxysalicylic acid	CDC_ID_484	SA	0.6329251364168261	-0.659893229842708	0.0552849927170241	0.09046635171876671
n_P528	4-Methoxysalicylic acid	Isogenic	PA	286.9679915121418	8.16474601705205	0.00216502933303838	0.004583050857802594	*
n_P528	4-Methoxysalicylic acid	SCFM_evolved	PA	266.87927173274574	8.060043446810715	0.00216502933303838	0.004583050857802594	*
n_P528	4-Methoxysalicylic acid	USA300	SA	0.608007211707337	-0.717839658993654	0.0409135529844968	0.06845571387459323
n_P533	Ethylmalonic acid	ATCC_29213	SA	7.613460232397219	2.9285522915120255	0.00216502933303838	0.004583050857802594	*
n_P533	Ethylmalonic acid	CDC_ID_234	PA	2.4295311915859306	1.2806779546439089	0.00493790547090731	0.009731186095386373	*
n_P533	Ethylmalonic acid	CDC_ID_249	PA	7.539082116399146	2.9143888859968454	0.00216502933303838	0.004583050857802594	*
n_P533	Ethylmalonic acid	CDC_ID_258	PA	4.437273622853467	2.1496735191627185	0.00216502933303838	0.004583050857802594	*
n_P533	Ethylmalonic acid	CDC_ID_474	SA	6.697693559066671	2.7436643696354843	0.00216502933303838	0.004583050857802594	*
n_P533	Ethylmalonic acid	CDC_ID_484	SA	9.717731445169358	3.280619563338516	0.00216502933303838	0.004583050857802594	*
n_P533	Ethylmalonic acid	Isogenic	PA	9.19345241077635	3.2006067375290446	0.00216502933303838	0.004583050857802594	*
n_P533	Ethylmalonic acid	SCFM_evolved	PA	8.987236119363828	3.1678775061779016	0.00216502933303838	0.004583050857802594	*
n_P533	Ethylmalonic acid	USA300	SA	5.182509116301119	2.3736507491119885	0.00329451387658258	0.0067125423325323525	*
n_P538	3-Hydroxy-3-methylbutanoic acid	ATCC_29213	SA	0.8250136733840446	-0.27751006478965623	0.0736382701203026	0.11763807312604588
n_P538	3-Hydroxy-3-methylbutanoic acid	CDC_ID_234	PA	87.71743841427411	6.454791776928696	0.00216502933303838	0.004583050857802594	*
n_P538	3-Hydroxy-3-methylbutanoic acid	CDC_ID_249	PA	29.62564634056608	4.888774724414124	0.00216502933303838	0.004583050857802594	*
n_P538	3-Hydroxy-3-methylbutanoic acid	CDC_ID_258	PA	83.54531387331542	6.384487003469091	0.00216502933303838	0.004583050857802594	*
n_P538	3-Hydroxy-3-methylbutanoic acid	CDC_ID_474	SA	0.6298824445480564	-0.6668454924534483	0.0552849927170241	0.09046635171876671
n_P538	3-Hydroxy-3-methylbutanoic acid	CDC_ID_484	SA	0.7099108623115256	-0.4942902062901981	0.159864197547973	0.23815299012681693
n_P538	3-Hydroxy-3-methylbutanoic acid	Isogenic	PA	124.92108212138234	6.96487316155925	0.00216502933303838	0.004583050857802594	*
n_P538	3-Hydroxy-3-methylbutanoic acid	SCFM_evolved	PA	135.99612471678716	7.08742173145968	0.00216502933303838	0.004583050857802594	*
n_P538	3-Hydroxy-3-methylbutanoic acid	USA300	SA	0.637325947998139	-0.6498966952605393	0.201336485287401	0.29178302944727963
n_P549	2-Keto-4-methylthiobutyric acid	ATCC_29213	SA	198.76589929879896	7.63492645606911	0.00216502933303838	0.004583050857802594	*
n_P549	2-Keto-4-methylthiobutyric acid	CDC_ID_234	PA	31.42146076206302	4.973678346977043	0.00216502933303838	0.004583050857802594	*
n_P549	2-Keto-4-methylthiobutyric acid	CDC_ID_249	PA	41.54952678456729	5.37676014084939	0.00216502933303838	0.004583050857802594	*
n_P549	2-Keto-4-methylthiobutyric acid	CDC_ID_258	PA	3.517477572783834	1.8145412249581288	0.00216502933303838	0.004583050857802594	*
n_P549	2-Keto-4-methylthiobutyric acid	CDC_ID_474	SA	436.8097245946808	8.770861164778713	0.00216502933303838	0.004583050857802594	*
n_P549	2-Keto-4-methylthiobutyric acid	CDC_ID_484	SA	154.2156345902987	7.268805224823232	0.00216502933303838	0.004583050857802594	*
n_P549	2-Keto-4-methylthiobutyric acid	Isogenic	PA	22.61923303085863	4.499478106384145	0.00216502933303838	0.004583050857802594	*
n_P549	2-Keto-4-methylthiobutyric acid	SCFM_evolved	PA	32.31474649297466	5.014120768701486	0.00216502933303838	0.004583050857802594	*
n_P549	2-Keto-4-methylthiobutyric acid	USA300	SA	189.1262791459491	7.563206029844109	0.00216502933303838	0.004583050857802594	*
n_P577	N-Acetylvaline	ATCC_29213	SA	0.6421447544402368	-0.6390295436877728	0.798297847328526	0.8620518595912934
n_P577	N-Acetylvaline	CDC_ID_234	PA	70.69581214565724	6.14355285057777	0.00216502933303838	0.004583050857802594	*
n_P577	N-Acetylvaline	CDC_ID_249	PA	43.78352568161912	5.452316227537488	0.00216502933303838	0.004583050857802594	*
n_P577	N-Acetylvaline	CDC_ID_258	PA	48.037982270412	5.586103649977454	0.00216502933303838	0.004583050857802594	*
n_P577	N-Acetylvaline	CDC_ID_474	SA	0.974008763390193	-0.03799334224843368	0.798297847328526	0.8620518595912934
n_P577	N-Acetylvaline	CDC_ID_484	SA	0.9726395459174744	-0.0400228445207273	1	1
n_P577	N-Acetylvaline	Isogenic	PA	78.25064786323787	6.290030791535957	0.00216502933303838	0.004583050857802594	*
n_P577	N-Acetylvaline	SCFM_evolved	PA	69.05480126703314	6.109669821077131	0.00216502933303838	0.004583050857802594	*
n_P577	N-Acetylvaline	USA300	SA	0.12435321070889717	-3.007484337521487	0.522903234512671	0.6397075933908261
n_P603	DL-Lactic Acid	ATCC_29213	SA	0.5453287947062944	-0.8748017595600204	0.00493790547090731	0.009731186095386373	*
n_P603	DL-Lactic Acid	CDC_ID_234	PA	0.4239324837759118	-1.2380935779237234	0.00216502933303838	0.004583050857802594	*
n_P603	DL-Lactic Acid	CDC_ID_249	PA	0.4717921330916003	-1.0837767323599212	0.00216502933303838	0.004583050857802594	*
n_P603	DL-Lactic Acid	CDC_ID_258	PA	0.35005282812357735	-1.514355432485066	0.00216502933303838	0.004583050857802594	*
n_P603	DL-Lactic Acid	CDC_ID_474	SA	0.6043311189973444	-0.7265888618234253	0.00216502933303838	0.004583050857802594	*
n_P603	DL-Lactic Acid	CDC_ID_484	SA	0.5434210907719472	-0.8798575356549944	0.00729035809153564	0.013967831841816759	*
n_P603	DL-Lactic Acid	Isogenic	PA	0.3544565868585651	-1.496319155036726	0.00216502933303838	0.004583050857802594	*
n_P603	DL-Lactic Acid	SCFM_evolved	PA	0.32010215813489357	-1.6433956912934253	0.00216502933303838	0.004583050857802594	*
n_P603	DL-Lactic Acid	USA300	SA	0.5750851273689803	-0.798152567103573	0.00329451387658258	0.0067125423325323525	*
n_P612	2-Hydroxyvaleric acid	ATCC_29213	SA	4.480569084021105	2.1636819828529053	0.00216502933303838	0.004583050857802594	*
n_P612	2-Hydroxyvaleric acid	CDC_ID_234	PA	0.23206796165373697	-2.1073807309887	0.00216502933303838	0.004583050857802594	*
n_P612	2-Hydroxyvaleric acid	CDC_ID_249	PA	0.7608226394694828	-0.3943679183991986	0.00729035809153564	0.013967831841816759	*
n_P612	2-Hydroxyvaleric acid	CDC_ID_258	PA	0.20206181632574882	-2.3071313738728176	0.00216502933303838	0.004583050857802594	*
n_P612	2-Hydroxyvaleric acid	CDC_ID_474	SA	6.009494535020839	2.587243649424622	0.00216502933303838	0.004583050857802594	*
n_P612	2-Hydroxyvaleric acid	CDC_ID_484	SA	4.9298335938174045	2.3015389493564955	0.00216502933303838	0.004583050857802594	*
n_P612	2-Hydroxyvaleric acid	Isogenic	PA	0.3644286350090692	-1.4562917714156016	0.00216502933303838	0.004583050857802594	*
n_P612	2-Hydroxyvaleric acid	SCFM_evolved	PA	0.5287403600732994	-0.9193686394466887	0.00216502933303838	0.004583050857802594	*
n_P612	2-Hydroxyvaleric acid	USA300	SA	4.951106538813171	2.3077509938090026	0.00216502933303838	0.004583050857802594	*
n_P614	2-Hydroxy-4-methylthiobutanoic acid	ATCC_29213	SA	787.2810141333931	9.620734876756066	0.00216502933303838	0.004583050857802594	*
n_P614	2-Hydroxy-4-methylthiobutanoic acid	CDC_ID_234	PA	1315.2815507055502	10.361155942224233	0.00216502933303838	0.004583050857802594	*
n_P614	2-Hydroxy-4-methylthiobutanoic acid	CDC_ID_249	PA	1372.9489355938954	10.423062252655873	0.00216502933303838	0.004583050857802594	*
n_P614	2-Hydroxy-4-methylthiobutanoic acid	CDC_ID_258	PA	764.3162868706186	9.578025962948429	0.00216502933303838	0.004583050857802594	*
n_P614	2-Hydroxy-4-methylthiobutanoic acid	CDC_ID_474	SA	291.0233020566073	8.184990863236797	0.00216502933303838	0.004583050857802594	*
n_P614	2-Hydroxy-4-methylthiobutanoic acid	CDC_ID_484	SA	764.3563626560889	9.578101606529792	0.00216502933303838	0.004583050857802594	*
n_P614	2-Hydroxy-4-methylthiobutanoic acid	Isogenic	PA	1714.4884003054067	10.743562428143289	0.00216502933303838	0.004583050857802594	*
n_P614	2-Hydroxy-4-methylthiobutanoic acid	SCFM_evolved	PA	2149.131251480148	11.069537878212913	0.00216502933303838	0.004583050857802594	*
n_P614	2-Hydroxy-4-methylthiobutanoic acid	USA300	SA	197.7848534070149	7.62778813684603	0.00216502933303838	0.004583050857802594	*
n_P616	[FAoxo_amino(6:0)]3-oxo-5S-amino-hexanoicacid	ATCC_29213	SA	1.179279500122642	0.23790569088091965	0.798297847328526	0.8620518595912934
n_P616	[FAoxo_amino(6:0)]3-oxo-5S-amino-hexanoicacid	CDC_ID_234	PA	1.0545722780143485	0.07665797759665191	1	1
n_P616	[FAoxo_amino(6:0)]3-oxo-5S-amino-hexanoicacid	CDC_ID_249	PA	2.5177948422092253	1.3321607325463196	0.00216502933303838	0.004583050857802594	*
n_P616	[FAoxo_amino(6:0)]3-oxo-5S-amino-hexanoicacid	CDC_ID_258	PA	1.0872106407806448	0.12063148127528488	0.609280159304103	0.714747086008051
n_P616	[FAoxo_amino(6:0)]3-oxo-5S-amino-hexanoicacid	CDC_ID_474	SA	11.204356097418005	3.485987835948575	0.0298420644179543	0.05108035980929065
n_P616	[FAoxo_amino(6:0)]3-oxo-5S-amino-hexanoicacid	CDC_ID_484	SA	1.8009979784992056	0.8487965619155893	0.0966975676176362	0.15056051024101375
n_P616	[FAoxo_amino(6:0)]3-oxo-5S-amino-hexanoicacid	Isogenic	PA	1.0187475372686723	0.026796571761317143	0.798297847328526	0.8620518595912934
n_P616	[FAoxo_amino(6:0)]3-oxo-5S-amino-hexanoicacid	SCFM_evolved	PA	1.0674364385672503	0.09415016587018096	0.306685065904181	0.4162785764866549
n_P616	[FAoxo_amino(6:0)]3-oxo-5S-amino-hexanoicacid	USA300	SA	1.2010504244721045	0.2642967219084333	0.798297847328526	0.8620518595912934
n_P617	2-Hydroxy-2-methylbutyric acid	ATCC_29213	SA	0.5434659068228838	-0.8797385611992908	0.898326787269238	0.9343656609579928
n_P617	2-Hydroxy-2-methylbutyric acid	CDC_ID_234	PA	3.489129907833058	1.8028673131807558	0.00216502933303838	0.004583050857802594	*
n_P617	2-Hydroxy-2-methylbutyric acid	CDC_ID_249	PA	5.185907416110847	2.37459645001881	0.00216502933303838	0.004583050857802594	*
n_P617	2-Hydroxy-2-methylbutyric acid	CDC_ID_258	PA	1.9540816321236092	0.9664907374188554	0.00329451387658258	0.0067125423325323525	*
n_P617	2-Hydroxy-2-methylbutyric acid	CDC_ID_474	SA	3.7979742243149155	1.925230114392299	0.00216502933303838	0.004583050857802594	*
n_P617	2-Hydroxy-2-methylbutyric acid	CDC_ID_484	SA	3.691667546783746	1.8842726368942364	0.0736382701203026	0.11763807312604588
n_P617	2-Hydroxy-2-methylbutyric acid	Isogenic	PA	2.3307199010982385	1.2207756361368112	0.00216502933303838	0.004583050857802594	*
n_P617	2-Hydroxy-2-methylbutyric acid	SCFM_evolved	PA	3.4455491383660677	1.7847339324396148	0.00329451387658258	0.0067125423325323525	*
n_P617	2-Hydroxy-2-methylbutyric acid	USA300	SA	3.9894442761502247	1.9961877950992002	0.0736382701203026	0.11763807312604588
n_P626	D-(+)-Tryptophan	ATCC_29213	SA	0.6512226996913847	-0.6187771063375298	0.00216502933303838	0.004583050857802594	*
n_P626	D-(+)-Tryptophan	CDC_ID_234	PA	0.002953669230425515	-8.403276011146936	0.00216502933303838	0.004583050857802594	*
n_P626	D-(+)-Tryptophan	CDC_ID_249	PA	0.005584012797430845	-7.48448203674474	0.00216502933303838	0.004583050857802594	*
n_P626	D-(+)-Tryptophan	CDC_ID_258	PA	6.54397625453378e-4	-10.577544866222189	0.00216502933303838	0.004583050857802594	*
n_P626	D-(+)-Tryptophan	CDC_ID_474	SA	0.5384303474894582	-0.8931683681882469	0.00216502933303838	0.004583050857802594	*
n_P626	D-(+)-Tryptophan	CDC_ID_484	SA	0.710699083118114	-0.49268925682600095	0.00216502933303838	0.004583050857802594	*
n_P626	D-(+)-Tryptophan	Isogenic	PA	0.004753095980614686	-7.716916749977712	0.00216502933303838	0.004583050857802594	*
n_P626	D-(+)-Tryptophan	SCFM_evolved	PA	0.0014701339290651484	-9.409836694228511	0.00216502933303838	0.004583050857802594	*
n_P626	D-(+)-Tryptophan	USA300	SA	0.7044556189358655	-0.5054192760146264	0.00216502933303838	0.004583050857802594	*
n_P630	2-(acetylamino)-4-(methylthio)butanoic acid	ATCC_29213	SA	292.47890557865907	8.192188766899882	0.00216502933303838	0.004583050857802594	*
n_P630	2-(acetylamino)-4-(methylthio)butanoic acid	CDC_ID_234	PA	1583.6514655167477	10.629039142618424	0.00216502933303838	0.004583050857802594	*
n_P630	2-(acetylamino)-4-(methylthio)butanoic acid	CDC_ID_249	PA	1255.5983657379195	10.29415934091255	0.00216502933303838	0.004583050857802594	*
n_P630	2-(acetylamino)-4-(methylthio)butanoic acid	CDC_ID_258	PA	1384.7757907904825	10.435436692922508	0.00216502933303838	0.004583050857802594	*
n_P630	2-(acetylamino)-4-(methylthio)butanoic acid	CDC_ID_474	SA	254.0654608518531	7.989056450074891	0.00216502933303838	0.004583050857802594	*
n_P630	2-(acetylamino)-4-(methylthio)butanoic acid	CDC_ID_484	SA	132.14225308510186	7.045948038414353	0.00216502933303838	0.004583050857802594	*
n_P630	2-(acetylamino)-4-(methylthio)butanoic acid	Isogenic	PA	3322.074094789677	11.697868535865302	0.00216502933303838	0.004583050857802594	*
n_P630	2-(acetylamino)-4-(methylthio)butanoic acid	SCFM_evolved	PA	3894.730094340427	11.927307637326766	0.00216502933303838	0.004583050857802594	*
n_P630	2-(acetylamino)-4-(methylthio)butanoic acid	USA300	SA	77.5277364198861	6.27664063800488	0.00216502933303838	0.004583050857802594	*
n_P640	N1-(4-butyl-2-methylphenyl)-2-(benzylamino)-2-thioxoacetamide	ATCC_29213	SA	1.179455997845781	0.23812159672589084	0.0552849927170241	0.09046635171876671
n_P640	N1-(4-butyl-2-methylphenyl)-2-(benzylamino)-2-thioxoacetamide	CDC_ID_234	PA	31.075836412657246	4.957721317127422	0.00216502933303838	0.004583050857802594	*
n_P640	N1-(4-butyl-2-methylphenyl)-2-(benzylamino)-2-thioxoacetamide	CDC_ID_249	PA	956.338117374992	9.9013769690875	0.00216502933303838	0.004583050857802594	*
n_P640	N1-(4-butyl-2-methylphenyl)-2-(benzylamino)-2-thioxoacetamide	CDC_ID_258	PA	23.112048511572755	4.530573232084079	0.00216502933303838	0.004583050857802594	*
n_P640	N1-(4-butyl-2-methylphenyl)-2-(benzylamino)-2-thioxoacetamide	CDC_ID_474	SA	2.1369564100283607	1.095557479978397	0.00216502933303838	0.004583050857802594	*
n_P640	N1-(4-butyl-2-methylphenyl)-2-(benzylamino)-2-thioxoacetamide	CDC_ID_484	SA	1.0691787553375165	0.09650307651918721	0.898326787269238	0.9343656609579928
n_P640	N1-(4-butyl-2-methylphenyl)-2-(benzylamino)-2-thioxoacetamide	Isogenic	PA	170.51572612411667	7.413760990343951	0.00216502933303838	0.004583050857802594	*
n_P640	N1-(4-butyl-2-methylphenyl)-2-(benzylamino)-2-thioxoacetamide	SCFM_evolved	PA	264.5355595718433	8.047317856045028	0.00216502933303838	0.004583050857802594	*
n_P640	N1-(4-butyl-2-methylphenyl)-2-(benzylamino)-2-thioxoacetamide	USA300	SA	1.2174896212559818	0.28390947380548415	0.0409135529844968	0.06845571387459323
n_P643	DL-4-Hydroxyphenyllactic acid	ATCC_29213	SA	3177.0056571707614	11.633451943666888	0.00216502933303838	0.004583050857802594	*
n_P643	DL-4-Hydroxyphenyllactic acid	CDC_ID_234	PA	66.59003249689177	6.057234339098494	0.00216502933303838	0.004583050857802594	*
n_P643	DL-4-Hydroxyphenyllactic acid	CDC_ID_249	PA	108.68385915136352	6.763993888637222	0.00216502933303838	0.004583050857802594	*
n_P643	DL-4-Hydroxyphenyllactic acid	CDC_ID_258	PA	75.30374158561412	6.234649644152495	0.00216502933303838	0.004583050857802594	*
n_P643	DL-4-Hydroxyphenyllactic acid	CDC_ID_474	SA	1581.5414420414158	10.627115644781886	0.00216502933303838	0.004583050857802594	*
n_P643	DL-4-Hydroxyphenyllactic acid	CDC_ID_484	SA	5708.136192276613	12.47880404161628	0.00216502933303838	0.004583050857802594	*
n_P643	DL-4-Hydroxyphenyllactic acid	Isogenic	PA	205.26496775586176	7.681343615772108	0.00216502933303838	0.004583050857802594	*
n_P643	DL-4-Hydroxyphenyllactic acid	SCFM_evolved	PA	284.3967326950792	8.151761080359046	0.00216502933303838	0.004583050857802594	*
n_P643	DL-4-Hydroxyphenyllactic acid	USA300	SA	764.5723705790097	9.57850925608793	0.00216502933303838	0.004583050857802594	*
n_P654	2-Aminophenol	ATCC_29213	SA	0.9515106448804862	-0.07170829836664197	0.159864197547973	0.23815299012681693
n_P654	2-Aminophenol	CDC_ID_234	PA	516.903174710481	9.0137502528151785	0.00216502933303838	0.004583050857802594	*
n_P654	2-Aminophenol	CDC_ID_249	PA	0.9145214319099649	-0.12891111480083153	0.159864197547973	0.23815299012681693
n_P654	2-Aminophenol	CDC_ID_258	PA	354.89862892034193	8.471263190621471	0.00216502933303838	0.004583050857802594	*
n_P654	2-Aminophenol	CDC_ID_474	SA	0.9403050230823601	-0.0887992701115897	0.0214507336863221	0.038245913815486594	*
n_P654	2-Aminophenol	CDC_ID_484	SA	0.9568496628046177	-0.0636358240568762	0.0966975676176362	0.15056051024101375
n_P654	2-Aminophenol	Isogenic	PA	304.92713640013784	8.252320735687606	0.00216502933303838	0.004583050857802594	*
n_P654	2-Aminophenol	SCFM_evolved	PA	203.15064107605374	7.666406107018027	0.00216502933303838	0.004583050857802594	*
n_P654	2-Aminophenol	USA300	SA	0.943590305547018	-0.08376749849214868	0.0966975676176362	0.15056051024101375
n_P655	Paracetamol	ATCC_29213	SA	1.9419713240055918	0.957521897451043	0.159864197547973	0.23815299012681693
n_P655	Paracetamol	CDC_ID_234	PA	2446.476259972287	11.256489567929085	0.00216502933303838	0.004583050857802594	*
n_P655	Paracetamol	CDC_ID_249	PA	2.137176151155842	1.0957058232647305	0.201336485287401	0.29178302944727963
n_P655	Paracetamol	CDC_ID_258	PA	1654.8095344098851	10.692449459655142	0.00216502933303838	0.004583050857802594	*
n_P655	Paracetamol	CDC_ID_474	SA	2.720349757661939	1.4437921519186248	0.159864197547973	0.23815299012681693
n_P655	Paracetamol	CDC_ID_484	SA	0.9783754071083983	-0.031539954808522695	0.898326787269238	0.9343656609579928
n_P655	Paracetamol	Isogenic	PA	1388.3338330037343	10.439138798767202	0.00216502933303838	0.004583050857802594	*
n_P655	Paracetamol	SCFM_evolved	PA	1000.3585872761993	9.966301524015002	0.00216502933303838	0.004583050857802594	*
n_P655	Paracetamol	USA300	SA	1.0216331214363583	0.030877203212583335	0.609280159304103	0.714747086008051
n_P656	3-Hydroxybenzoic acid	ATCC_29213	SA	2.80661095777909	1.4888290965609605	0.00216502933303838	0.004583050857802594	*
n_P656	3-Hydroxybenzoic acid	CDC_ID_234	PA	12.293419548019704	3.619814367698994	0.00216502933303838	0.004583050857802594	*
n_P656	3-Hydroxybenzoic acid	CDC_ID_249	PA	59.534580555876005	5.895655993638054	0.00216502933303838	0.004583050857802594	*
n_P656	3-Hydroxybenzoic acid	CDC_ID_258	PA	49.83711172368537	5.639148555250511	0.00216502933303838	0.004583050857802594	*
n_P656	3-Hydroxybenzoic acid	CDC_ID_474	SA	2.234656512358589	1.1600530927060886	0.00329451387658258	0.0067125423325323525	*
n_P656	3-Hydroxybenzoic acid	CDC_ID_484	SA	3.3393518466511183	1.7395681091770305	0.00216502933303838	0.004583050857802594	*
n_P656	3-Hydroxybenzoic acid	Isogenic	PA	185.00120018087688	7.531390819918381	0.00216502933303838	0.004583050857802594	*
n_P656	3-Hydroxybenzoic acid	SCFM_evolved	PA	221.34231593838317	7.790135479858295	0.00216502933303838	0.004583050857802594	*
n_P656	3-Hydroxybenzoic acid	USA300	SA	4.050856320070039	2.0182269149432566	0.00216502933303838	0.004583050857802594	*
n_P661	2-Isopropylmalic acid	ATCC_29213	SA	3.5828593011644823	1.841111390046604	0.00329451387658258	0.0067125423325323525	*
n_P661	2-Isopropylmalic acid	CDC_ID_234	PA	606.1933115837104	9.243634124050967	0.00216502933303838	0.004583050857802594	*
n_P661	2-Isopropylmalic acid	CDC_ID_249	PA	321.06476674224183	8.326720543922189	0.00216502933303838	0.004583050857802594	*
n_P661	2-Isopropylmalic acid	CDC_ID_258	PA	231.8971566497002	7.857341320614505	0.00216502933303838	0.004583050857802594	*
n_P661	2-Isopropylmalic acid	CDC_ID_474	SA	4.090153797951021	2.0321550924016334	0.00216502933303838	0.004583050857802594	*
n_P661	2-Isopropylmalic acid	CDC_ID_484	SA	3.551321975399761	1.8283561661191559	0.00216502933303838	0.004583050857802594	*
n_P661	2-Isopropylmalic acid	Isogenic	PA	1776.1088593847262	10.794504293197798	0.00216502933303838	0.004583050857802594	*
n_P661	2-Isopropylmalic acid	SCFM_evolved	PA	2303.8016634585774	11.16980080375942	0.00216502933303838	0.004583050857802594	*
n_P661	2-Isopropylmalic acid	USA300	SA	4.342530979823108	2.118536141227606	0.00216502933303838	0.004583050857802594	*
n_P672	Phenylpyruvic acid	ATCC_29213	SA	383.0969437572076	8.581565706155395	0.00216502933303838	0.004583050857802594	*
n_P672	Phenylpyruvic acid	CDC_ID_234	PA	0.9390911620744675	-0.09066288089654267	0.0552849927170241	0.09046635171876671
n_P672	Phenylpyruvic acid	CDC_ID_249	PA	0.932270749138527	-0.10117909310444834	0.250153007959382	0.35083493821003153
n_P672	Phenylpyruvic acid	CDC_ID_258	PA	1.0477051177352614	0.06723271969551972	0.701478108866614	0.7879082415171109
n_P672	Phenylpyruvic acid	CDC_ID_474	SA	721.9201474857258	9.49569545736158	0.00216502933303838	0.004583050857802594	*
n_P672	Phenylpyruvic acid	CDC_ID_484	SA	314.8350456455166	8.298452332160313	0.00216502933303838	0.004583050857802594	*
n_P672	Phenylpyruvic acid	Isogenic	PA	1.416249578089932	0.5020755262575096	0.701478108866614	0.7879082415171109
n_P672	Phenylpyruvic acid	SCFM_evolved	PA	1.2851123035008485	0.3618944392823804	0.798297847328526	0.8620518595912934
n_P672	Phenylpyruvic acid	USA300	SA	528.9439363925663	9.046971006679792	0.00216502933303838	0.004583050857802594	*
n_P679	2-Hydroxycaproic acid	ATCC_29213	SA	43.306737985971886	5.43651960258038	0.00216502933303838	0.004583050857802594	*
n_P679	2-Hydroxycaproic acid	CDC_ID_234	PA	1.5234109070683375	0.6073051300282649	0.125201029610315	0.19135646818753393
n_P679	2-Hydroxycaproic acid	CDC_ID_249	PA	6.388162954184889	2.675401114595723	0.00216502933303838	0.004583050857802594	*
n_P679	2-Hydroxycaproic acid	CDC_ID_258	PA	2.563061383814857	1.3578680307421784	0.00729035809153564	0.013967831841816759	*
n_P679	2-Hydroxycaproic acid	CDC_ID_474	SA	73.20028494453447	6.193777359342946	0.00216502933303838	0.004583050857802594	*
n_P679	2-Hydroxycaproic acid	CDC_ID_484	SA	51.4253360659122	5.684407411718091	0.00216502933303838	0.004583050857802594	*
n_P679	2-Hydroxycaproic acid	Isogenic	PA	1.7347847443567381	0.7947566613539733	0.0214507336863221	0.038245913815486594	*
n_P679	2-Hydroxycaproic acid	SCFM_evolved	PA	1.9748855435030932	0.9817690428566217	0.00729035809153564	0.013967831841816759	*
n_P679	2-Hydroxycaproic acid	USA300	SA	63.13929084105854	5.980466151771495	0.00216502933303838	0.004583050857802594	*
n_P682	3-Dehydrocarnitine	ATCC_29213	SA	3.3913460449856245	1.7618580010880014	0.306685065904181	0.4162785764866549
n_P682	3-Dehydrocarnitine	CDC_ID_234	PA	1.160160322121818	0.21432418461837005	0.159864197547973	0.23815299012681693
n_P682	3-Dehydrocarnitine	CDC_ID_249	PA	5.614600639629455	2.489183408963139	0.00216502933303838	0.004583050857802594	*
n_P682	3-Dehydrocarnitine	CDC_ID_258	PA	1.2177819439397846	0.28425582736564925	0.125201029610315	0.19135646818753393
n_P682	3-Dehydrocarnitine	CDC_ID_474	SA	12.244618683027063	3.6140759416621284	0.00216502933303838	0.004583050857802594	*
n_P682	3-Dehydrocarnitine	CDC_ID_484	SA	3.211061933083611	1.6830504911897857	0.00493790547090731	0.009731186095386373	*
n_P682	3-Dehydrocarnitine	Isogenic	PA	1.1838443622812653	0.24347942511878934	0.371093369522698	0.48731870923380327
n_P682	3-Dehydrocarnitine	SCFM_evolved	PA	1.64044335520926	0.7140857782089087	0.0214507336863221	0.038245913815486594	*
n_P682	3-Dehydrocarnitine	USA300	SA	1.7886056554287506	0.8388353428570015	0.201336485287401	0.29178302944727963
n_P683	Xylenesulfonate	ATCC_29213	SA	0.9508521266700064	-0.07270709944575089	1	1
n_P683	Xylenesulfonate	CDC_ID_234	PA	1.256221761206712	0.3290911661025642	0.306685065904181	0.4162785764866549
n_P683	Xylenesulfonate	CDC_ID_249	PA	0.9361509981597252	-0.09518684421705813	0.798297847328526	0.8620518595912934
n_P683	Xylenesulfonate	CDC_ID_258	PA	1.153514365467889	0.2060359709565108	0.201336485287401	0.29178302944727963
n_P683	Xylenesulfonate	CDC_ID_474	SA	0.8079801937069296	-0.30760816675065816	0.44328852211644	0.5627732989672325
n_P683	Xylenesulfonate	CDC_ID_484	SA	1.713454138561682	0.7769075779352441	0.44328852211644	0.5627732989672325
n_P683	Xylenesulfonate	Isogenic	PA	0.9499120289901161	-0.0741341827241053	1	1
n_P683	Xylenesulfonate	SCFM_evolved	PA	0.9050965068315727	-0.14385646567020216	0.898326787269238	0.9343656609579928
n_P683	Xylenesulfonate	USA300	SA	1.1913914060240547	0.25264745750350526	1	1
n_P688	2-(Acetylamino)hexanoic acid	ATCC_29213	SA	52.07783197544837	5.702597484570363	0.00216502933303838	0.004583050857802594	*
n_P688	2-(Acetylamino)hexanoic acid	CDC_ID_234	PA	2640.9433661828384	11.366837648566477	0.00216502933303838	0.004583050857802594	*
n_P688	2-(Acetylamino)hexanoic acid	CDC_ID_249	PA	26432.724437912242	14.6900375116987	0.00216502933303838	0.004583050857802594	*
n_P688	2-(Acetylamino)hexanoic acid	CDC_ID_258	PA	2602.7099168534196	11.345798810834369	0.00216502933303838	0.004583050857802594	*
n_P688	2-(Acetylamino)hexanoic acid	CDC_ID_474	SA	14.520504088748083	3.8600196331875183	0.00216502933303838	0.004583050857802594	*
n_P688	2-(Acetylamino)hexanoic acid	CDC_ID_484	SA	8.041911125719103	3.00753839244357	0.00216502933303838	0.004583050857802594	*
n_P688	2-(Acetylamino)hexanoic acid	Isogenic	PA	6194.71711571703	12.596822687274868	0.00216502933303838	0.004583050857802594	*
n_P688	2-(Acetylamino)hexanoic acid	SCFM_evolved	PA	8032.1212120365835	12.97156532569935	0.00216502933303838	0.004583050857802594	*
n_P688	2-(Acetylamino)hexanoic acid	USA300	SA	13.16070285428961	3.7181646339089123	0.00216502933303838	0.004583050857802594	*
n_P701	2-Oxindole	ATCC_29213	SA	0.963605800530608	-0.05348501682410104	0.159864197547973	0.23815299012681693
n_P701	2-Oxindole	CDC_ID_234	PA	1872.784767501573	10.870969389955475	0.00216502933303838	0.004583050857802594	*
n_P701	2-Oxindole	CDC_ID_249	PA	0.9329550527677727	-0.10012051725195988	0.701478108866614	0.7879082415171109
n_P701	2-Oxindole	CDC_ID_258	PA	480.0423596668599	8.907017906827106	0.00216502933303838	0.004583050857802594	*
n_P701	2-Oxindole	CDC_ID_474	SA	0.9549804740457573	-0.06645685941996114	0.0214507336863221	0.038245913815486594	*
n_P701	2-Oxindole	CDC_ID_484	SA	0.9672075526608183	-0.04810258464300034	0.0298420644179543	0.05108035980929065
n_P701	2-Oxindole	Isogenic	PA	321.979241146765	8.330823866748059	0.00216502933303838	0.004583050857802594	*
n_P701	2-Oxindole	SCFM_evolved	PA	235.03196383718918	7.876713163303518	0.00216502933303838	0.004583050857802594	*
n_P701	2-Oxindole	USA300	SA	0.9658772816127545	-0.05008819408238287	0.0409135529844968	0.06845571387459323
n_P705	L-(-)-3-Phenyllactic acid	ATCC_29213	SA	73.25999967236682	6.194953789481818	0.00216502933303838	0.004583050857802594	*
n_P705	L-(-)-3-Phenyllactic acid	CDC_ID_234	PA	1.669347389306262	0.7392842091514514	0.00216502933303838	0.004583050857802594	*
n_P705	L-(-)-3-Phenyllactic acid	CDC_ID_249	PA	2.142414030405276	1.0992373138377036	0.00216502933303838	0.004583050857802594	*
n_P705	L-(-)-3-Phenyllactic acid	CDC_ID_258	PA	2.2351043359191793	1.160342178791071	0.00216502933303838	0.004583050857802594	*
n_P705	L-(-)-3-Phenyllactic acid	CDC_ID_474	SA	18.418753712174443	4.203103541002033	0.00216502933303838	0.004583050857802594	*
n_P705	L-(-)-3-Phenyllactic acid	CDC_ID_484	SA	105.07644467886745	6.7152954817793375	0.00216502933303838	0.004583050857802594	*
n_P705	L-(-)-3-Phenyllactic acid	Isogenic	PA	3.0768195154224127	1.6214398184384737	0.00216502933303838	0.004583050857802594	*
n_P705	L-(-)-3-Phenyllactic acid	SCFM_evolved	PA	3.421193438631478	1.774499678225845	0.00216502933303838	0.004583050857802594	*
n_P705	L-(-)-3-Phenyllactic acid	USA300	SA	57.84149293510656	5.854032884767646	0.00216502933303838	0.004583050857802594	*
n_P716	N-Acetyl-L-phenylalanine	ATCC_29213	SA	117.81956645051655	6.880435339104666	0.00216502933303838	0.004583050857802594	*
n_P716	N-Acetyl-L-phenylalanine	CDC_ID_234	PA	34.40947556547076	5.104733999026766	0.00216502933303838	0.004583050857802594	*
n_P716	N-Acetyl-L-phenylalanine	CDC_ID_249	PA	94.79701595816584	6.566769741245991	0.00216502933303838	0.004583050857802594	*
n_P716	N-Acetyl-L-phenylalanine	CDC_ID_258	PA	82.43510817473707	6.3651869905767295	0.00216502933303838	0.004583050857802594	*
n_P716	N-Acetyl-L-phenylalanine	CDC_ID_474	SA	126.0552759331379	6.977912691971846	0.00216502933303838	0.004583050857802594	*
n_P716	N-Acetyl-L-phenylalanine	CDC_ID_484	SA	121.06146690999745	6.919595927274949	0.00216502933303838	0.004583050857802594	*
n_P716	N-Acetyl-L-phenylalanine	Isogenic	PA	79.16524957358057	6.30679537784706	0.00216502933303838	0.004583050857802594	*
n_P716	N-Acetyl-L-phenylalanine	SCFM_evolved	PA	154.08008971051515	7.267536638053662	0.00216502933303838	0.004583050857802594	*
n_P716	N-Acetyl-L-phenylalanine	USA300	SA	125.64951714692822	6.973261316933837	0.00216502933303838	0.004583050857802594	*
n_P726	Indole-2-carboxylic acid	ATCC_29213	SA	1.040655342101438	0.05749233705944039	0.609280159304103	0.714747086008051
n_P726	Indole-2-carboxylic acid	CDC_ID_234	PA	9624.03827361874	13.232426664608553	0.00216502933303838	0.004583050857802594	*
n_P726	Indole-2-carboxylic acid	CDC_ID_249	PA	611.754133845123	9.256808134927299	0.00216502933303838	0.004583050857802594	*
n_P726	Indole-2-carboxylic acid	CDC_ID_258	PA	3006.102974676752	11.553678714578695	0.00216502933303838	0.004583050857802594	*
n_P726	Indole-2-carboxylic acid	CDC_ID_474	SA	0.9800584498533591	-0.029060301987080928	0.306685065904181	0.4162785764866549
n_P726	Indole-2-carboxylic acid	CDC_ID_484	SA	0.978806992238109	-0.030903687349081856	0.0966975676176362	0.15056051024101375
n_P726	Indole-2-carboxylic acid	Isogenic	PA	1741.0454479784235	10.765738148028642	0.00216502933303838	0.004583050857802594	*
n_P726	Indole-2-carboxylic acid	SCFM_evolved	PA	1732.870935009402	10.758948490599352	0.00216502933303838	0.004583050857802594	*
n_P726	Indole-2-carboxylic acid	USA300	SA	0.9831241578890074	-0.02455447012241826	0.44328852211644	0.5627732989672325
n_P733	Phenol	ATCC_29213	SA	0.8805482316707421	-0.18352606563331794	0.701478108866614	0.7879082415171109
n_P733	Phenol	CDC_ID_234	PA	1297.4243485520199	10.341434703668556	0.00216502933303838	0.004583050857802594	*
n_P733	Phenol	CDC_ID_249	PA	19.6612202568156	4.297280958978098	0.00216502933303838	0.004583050857802594	*
n_P733	Phenol	CDC_ID_258	PA	256.95567539406045	8.005375707153997	0.00216502933303838	0.004583050857802594	*
n_P733	Phenol	CDC_ID_474	SA	0.7395233492434107	-0.4353323961013779	1	1
n_P733	Phenol	CDC_ID_484	SA	1.2132425279510524	0.2788679749414621	0.250153007959382	0.35083493821003153
n_P733	Phenol	Isogenic	PA	242.70135698419304	7.9230383646374545	0.00216502933303838	0.004583050857802594	*
n_P733	Phenol	SCFM_evolved	PA	339.01090268646175	8.405187861362773	0.00216502933303838	0.004583050857802594	*
n_P733	Phenol	USA300	SA	1.244220680090416	0.3152423904816427	0.522903234512671	0.6397075933908261
n_P741	4-Hydroxycoumarin	ATCC_29213	SA	0.9769707167237855	-0.03361277473107437	1	1
n_P741	4-Hydroxycoumarin	CDC_ID_234	PA	1241.753144239534	10.27816268448579	0.00216502933303838	0.004583050857802594	*
n_P741	4-Hydroxycoumarin	CDC_ID_249	PA	1.282023952577091	0.3584232166691104	0.0151936099774602	0.027827052363125424	*
n_P741	4-Hydroxycoumarin	CDC_ID_258	PA	560.0510389134789	9.129414499502209	0.00216502933303838	0.004583050857802594	*
n_P741	4-Hydroxycoumarin	CDC_ID_474	SA	1.0230487389853566	0.032874878042672626	0.798297847328526	0.8620518595912934
n_P741	4-Hydroxycoumarin	CDC_ID_484	SA	1.002274856790792	0.003278197308213738	1	1
n_P741	4-Hydroxycoumarin	Isogenic	PA	700.4884540913505	9.452217461183954	0.00216502933303838	0.004583050857802594	*
n_P741	4-Hydroxycoumarin	SCFM_evolved	PA	535.1750826702547	9.063867136574538	0.00216502933303838	0.004583050857802594	*
n_P741	4-Hydroxycoumarin	USA300	SA	1.0381703363489136	0.054043171291896876	0.609280159304103	0.714747086008051
n_P743	Azelaic acid	ATCC_29213	SA	0.9829984646224038	-0.024738931712527605	0.798297847328526	0.8620518595912934
n_P743	Azelaic acid	CDC_ID_234	PA	1.0126073028271771	0.018074793976756494	0.250153007959382	0.35083493821003153
n_P743	Azelaic acid	CDC_ID_249	PA	1.042863275881633	0.06055002637422878	0.0409135529844968	0.06845571387459323
n_P743	Azelaic acid	CDC_ID_258	PA	1.066780982479118	0.09326401128417224	0.250153007959382	0.35083493821003153
n_P743	Azelaic acid	CDC_ID_474	SA	0.9729486735409724	-0.03956439510299864	0.898326787269238	0.9343656609579928
n_P743	Azelaic acid	CDC_ID_484	SA	0.9165940537442869	-0.12564516839557677	0.44328852211644	0.5627732989672325
n_P743	Azelaic acid	Isogenic	PA	1.0892294291679645	0.1233078672419703	0.0736382701203026	0.11763807312604588
n_P743	Azelaic acid	SCFM_evolved	PA	1.0163202618174119	0.023355094363333804	0.250153007959382	0.35083493821003153
n_P743	Azelaic acid	USA300	SA	0.8855696698784735	-0.17532228318482587	0.371093369522698	0.48731870923380327
n_P754	3-tert-Butyladipic acid	ATCC_29213	SA	0.9484830637415759	-0.07630608200357472	0.44328852211644	0.5627732989672325
n_P754	3-tert-Butyladipic acid	CDC_ID_234	PA	0.9856281770867573	-0.02088459457465515	0.609280159304103	0.714747086008051
n_P754	3-tert-Butyladipic acid	CDC_ID_249	PA	0.9917157123210634	-0.01200148153822145	0.701478108866614	0.7879082415171109
n_P754	3-tert-Butyladipic acid	CDC_ID_258	PA	0.9366303789872494	-0.09444826323146012	0.306685065904181	0.4162785764866549
n_P754	3-tert-Butyladipic acid	CDC_ID_474	SA	0.9259432057423971	-0.1110043887739972	0.371093369522698	0.48731870923380327
n_P754	3-tert-Butyladipic acid	CDC_ID_484	SA	0.9745950097087575	-0.03712525947683439	0.159864197547973	0.23815299012681693
n_P754	3-tert-Butyladipic acid	Isogenic	PA	0.9619831373319555	-0.05591648977019848	0.250153007959382	0.35083493821003153
n_P754	3-tert-Butyladipic acid	SCFM_evolved	PA	0.9993997940225646	-8.661741546213562e-4	0.898326787269238	0.9343656609579928
n_P754	3-tert-Butyladipic acid	USA300	SA	0.9597401351779394	-0.059284268679954656	0.0966975676176362	0.15056051024101375
n_P768	Monobutyl phthalate	ATCC_29213	SA	0.9901527478028852	-0.014276992423325533	1	1
n_P768	Monobutyl phthalate	CDC_ID_234	PA	0.8619416655373275	-0.21433786094166174	0.0552849927170241	0.09046635171876671
n_P768	Monobutyl phthalate	CDC_ID_249	PA	0.9094659074490551	-0.13690853735810343	0.250153007959382	0.35083493821003153
n_P768	Monobutyl phthalate	CDC_ID_258	PA	0.9092139698716926	-0.13730824387086799	0.44328852211644	0.5627732989672325
n_P768	Monobutyl phthalate	CDC_ID_474	SA	0.9615696070749765	-0.056536798271669964	0.701478108866614	0.7879082415171109
n_P768	Monobutyl phthalate	CDC_ID_484	SA	0.9149306774975111	-0.12826565752269797	0.371093369522698	0.48731870923380327
n_P768	Monobutyl phthalate	Isogenic	PA	0.8941327510441129	-0.1614390520078876	0.250153007959382	0.35083493821003153
n_P768	Monobutyl phthalate	SCFM_evolved	PA	0.9141271273790857	-0.1295332804949734	0.159864197547973	0.23815299012681693
n_P768	Monobutyl phthalate	USA300	SA	0.8946476844900243	-0.1606084392232581	0.250153007959382	0.35083493821003153
n_P777	Butylparaben	ATCC_29213	SA	1.009611891739866	0.013800808354152207	0.522903234512671	0.6397075933908261
n_P777	Butylparaben	CDC_ID_234	PA	0.8668333425071194	-0.2061734475188534	0.00329451387658258	0.0067125423325323525	*
n_P777	Butylparaben	CDC_ID_249	PA	0.9184721651926887	-0.12269209455994617	0.0736382701203026	0.11763807312604588
n_P777	Butylparaben	CDC_ID_258	PA	0.8487088001975139	-0.2366584581584573	0.0151936099774602	0.027827052363125424	*
n_P777	Butylparaben	CDC_ID_474	SA	1.0362939528608341	0.05143329277492859	0.371093369522698	0.48731870923380327
n_P777	Butylparaben	CDC_ID_484	SA	0.9947001187791533	-0.007666445973921464	1	1
n_P777	Butylparaben	Isogenic	PA	0.8898205362497983	-0.16841369989821722	0.00729035809153564	0.013967831841816759	*
n_P777	Butylparaben	SCFM_evolved	PA	0.8515519042456288	-0.2318336263862462	0.00216502933303838	0.004583050857802594	*
n_P777	Butylparaben	USA300	SA	1.0503976665472936	0.07093561640780637	0.250153007959382	0.35083493821003153
n_P798	3-Hydroxydecanoic acid	ATCC_29213	SA	1.9580737079689192	0.9694350734808114	0.371093369522698	0.48731870923380327
n_P798	3-Hydroxydecanoic acid	CDC_ID_234	PA	3.993139769333245	1.9975235705922687	0.0214507336863221	0.038245913815486594	*
n_P798	3-Hydroxydecanoic acid	CDC_ID_249	PA	0.609345249767928	-0.7146682165182948	0.0298420644179543	0.05108035980929065
n_P798	3-Hydroxydecanoic acid	CDC_ID_258	PA	0.8786615865778237	-0.18662047146794697	0.159864197547973	0.23815299012681693
n_P798	3-Hydroxydecanoic acid	CDC_ID_474	SA	1.0460495063372166	0.06495113156292555	0.701478108866614	0.7879082415171109
n_P798	3-Hydroxydecanoic acid	CDC_ID_484	SA	0.935055590915331	-0.09687595624668964	0.159864197547973	0.23815299012681693
n_P798	3-Hydroxydecanoic acid	Isogenic	PA	1.0257183952615228	0.036634702169106324	0.701478108866614	0.7879082415171109
n_P798	3-Hydroxydecanoic acid	SCFM_evolved	PA	1.032078245344633	0.0455523505009938	0.522903234512671	0.6397075933908261
n_P798	3-Hydroxydecanoic acid	USA300	SA	1.1389797784639912	0.18774213355288005	0.701478108866614	0.7879082415171109
n_P842	Dodecyl sulfate	ATCC_29213	SA	0.987303466262844	-0.018434502626017396	1	1
n_P842	Dodecyl sulfate	CDC_ID_234	PA	1.0239256222490822	0.034110922066826414	0.609280159304103	0.714747086008051
n_P842	Dodecyl sulfate	CDC_ID_249	PA	0.999449406090437	-7.945578623084203e-4	0.371093369522698	0.48731870923380327
n_P842	Dodecyl sulfate	CDC_ID_258	PA	0.9913914249714652	-0.012473314599038582	0.609280159304103	0.714747086008051
n_P842	Dodecyl sulfate	CDC_ID_474	SA	0.917467800499952	-0.12427056894699517	0.371093369522698	0.48731870923380327
n_P842	Dodecyl sulfate	CDC_ID_484	SA	0.9535797482616577	-0.06857449813167107	0.701478108866614	0.7879082415171109
n_P842	Dodecyl sulfate	Isogenic	PA	0.959885917741703	-0.05906514289566541	0.522903234512671	0.6397075933908261
n_P842	Dodecyl sulfate	SCFM_evolved	PA	1.0849479527676453	0.11762583521809321	0.522903234512671	0.6397075933908261
n_P842	Dodecyl sulfate	USA300	SA	0.9673492572205578	-0.04789123239433136	0.250153007959382	0.35083493821003153
n_P849	4-(octyloxy)benzoic acid	ATCC_29213	SA	1.0583001090251112	0.08174879985930168	0.159864197547973	0.23815299012681693
n_P849	4-(octyloxy)benzoic acid	CDC_ID_234	PA	1.0039680565639044	0.0057133675257587035	0.798297847328526	0.8620518595912934
n_P849	4-(octyloxy)benzoic acid	CDC_ID_249	PA	0.9858527922680588	-0.02055585570817737	1	1
n_P849	4-(octyloxy)benzoic acid	CDC_ID_258	PA	0.9872249676402751	-0.01854921312763585	0.522903234512671	0.6397075933908261
n_P849	4-(octyloxy)benzoic acid	CDC_ID_474	SA	0.9981415610656335	-0.002683655112097139	1	1
n_P849	4-(octyloxy)benzoic acid	CDC_ID_484	SA	1.0471698503371478	0.06649546554013304	0.306685065904181	0.4162785764866549
n_P849	4-(octyloxy)benzoic acid	Isogenic	PA	0.8866722190872958	-0.173527220681204	0.0736382701203026	0.11763807312604588
n_P849	4-(octyloxy)benzoic acid	SCFM_evolved	PA	1.0237166655889451	0.03381647538521852	1	1
n_P849	4-(octyloxy)benzoic acid	USA300	SA	1.0102435275695913	0.014703108489285617	0.898326787269238	0.9343656609579928
n_P861	Hexadecanoicacid	ATCC_29213	SA	0.8626901809683731	-0.21308555939058987	0.798297847328526	0.8620518595912934
n_P861	Hexadecanoicacid	CDC_ID_234	PA	0.984053062994774	-0.023191982925104465	1	1
n_P861	Hexadecanoicacid	CDC_ID_249	PA	1.1046198204281215	0.14354991933748867	0.522903234512671	0.6397075933908261
n_P861	Hexadecanoicacid	CDC_ID_258	PA	0.9246984590711157	-0.11294511036777317	0.701478108866614	0.7879082415171109
n_P861	Hexadecanoicacid	CDC_ID_474	SA	1.1230199051279337	0.16738349922102272	0.701478108866614	0.7879082415171109
n_P861	Hexadecanoicacid	CDC_ID_484	SA	1.3904480544191566	0.47554984822165197	0.306685065904181	0.4162785764866549
n_P861	Hexadecanoicacid	Isogenic	PA	1.0573043744576285	0.08039075638771699	1	1
n_P861	Hexadecanoicacid	SCFM_evolved	PA	0.8748340333377533	-0.19291874878972468	1	1
n_P861	Hexadecanoicacid	USA300	SA	1.0963150886119253	0.13266249852411116	0.609280159304103	0.714747086008051
n_P869	Perfluoroctanoic acid (PFOA)	ATCC_29213	SA	1.105276784868453	0.1444076964531749	0.371093369522698	0.48731870923380327
n_P869	Perfluoroctanoic acid (PFOA)	CDC_ID_234	PA	1.0746931127595545	0.10392474548121268	0.44328852211644	0.5627732989672325
n_P869	Perfluoroctanoic acid (PFOA)	CDC_ID_249	PA	1.1087037493850198	0.14887392240718728	0.201336485287401	0.29178302944727963
n_P869	Perfluoroctanoic acid (PFOA)	CDC_ID_258	PA	0.9888335312188852	-0.016200429210820363	0.898326787269238	0.9343656609579928
n_P869	Perfluoroctanoic acid (PFOA)	CDC_ID_474	SA	1.0047474306708841	0.006832888157431141	0.522903234512671	0.6397075933908261
n_P869	Perfluoroctanoic acid (PFOA)	CDC_ID_484	SA	1.0500950082294545	0.0705198628443729	0.250153007959382	0.35083493821003153
n_P869	Perfluoroctanoic acid (PFOA)	Isogenic	PA	0.9918994605069423	-0.011734199253905963	0.609280159304103	0.714747086008051
n_P869	Perfluoroctanoic acid (PFOA)	SCFM_evolved	PA	1.110436073431438	0.15112634092804159	0.250153007959382	0.35083493821003153
n_P869	Perfluoroctanoic acid (PFOA)	USA300	SA	1.0464323743491315	0.0654790804960725	0.701478108866614	0.7879082415171109
n_P875	Octadecanoicacid	ATCC_29213	SA	1.33515834294129	0.4170108483021044	0.522903234512671	0.6397075933908261
n_P875	Octadecanoicacid	CDC_ID_234	PA	1.5774105474045454	0.6575581944471371	0.371093369522698	0.48731870923380327
n_P875	Octadecanoicacid	CDC_ID_249	PA	1.2379037389209215	0.30789913298445026	0.522903234512671	0.6397075933908261
n_P875	Octadecanoicacid	CDC_ID_258	PA	0.9374900917578282	-0.09312465201535769	0.609280159304103	0.714747086008051
n_P875	Octadecanoicacid	CDC_ID_474	SA	1.2501720685875797	0.32212667521829624	0.701478108866614	0.7879082415171109
n_P875	Octadecanoicacid	CDC_ID_484	SA	1.7331591459947684	0.7934041349341621	0.0736382701203026	0.11763807312604588
n_P875	Octadecanoicacid	Isogenic	PA	1.1421290763763159	0.19172570440041836	0.701478108866614	0.7879082415171109
n_P875	Octadecanoicacid	SCFM_evolved	PA	1.384538404551055	0.4694050719691383	0.44328852211644	0.5627732989672325
n_P875	Octadecanoicacid	USA300	SA	1.2096076137231477	0.27453912556287513	0.609280159304103	0.714747086008051
n_P882	4-Dodecylbenzenesulfonic acid	ATCC_29213	SA	1.5759492158864983	0.6562210454737495	0.609280159304103	0.714747086008051
n_P882	4-Dodecylbenzenesulfonic acid	CDC_ID_234	PA	1.5954831855512033	0.6739934044494285	0.898326787269238	0.9343656609579928
n_P882	4-Dodecylbenzenesulfonic acid	CDC_ID_249	PA	1.6251201838614686	0.7005464149099536	0.898326787269238	0.9343656609579928
n_P882	4-Dodecylbenzenesulfonic acid	CDC_ID_258	PA	1.2482786912589363	0.31994006690135757	0.898326787269238	0.9343656609579928
n_P882	4-Dodecylbenzenesulfonic acid	CDC_ID_474	SA	1.7057933702249073	0.7704428976489553	0.609280159304103	0.714747086008051
n_P882	4-Dodecylbenzenesulfonic acid	CDC_ID_484	SA	1.05089884179938	0.07162380397356848	0.898326787269238	0.9343656609579928
n_P882	4-Dodecylbenzenesulfonic acid	Isogenic	PA	1.2260892716034626	0.29406402553018696	1	1
n_P882	4-Dodecylbenzenesulfonic acid	SCFM_evolved	PA	1.8449255494872945	0.8835625986419569	0.898326787269238	0.9343656609579928
n_P882	4-Dodecylbenzenesulfonic acid	USA300	SA	0.6870120101864391	-0.5415927747596182	0.701478108866614	0.7879082415171109
n_P885	Myristyl sulfate	ATCC_29213	SA	1.2129478917383332	0.2785175735866498	0.609280159304103	0.714747086008051
n_P885	Myristyl sulfate	CDC_ID_234	PA	1.0404977704421952	0.05727387369849068	1	1
n_P885	Myristyl sulfate	CDC_ID_249	PA	0.9726715689506404	-0.039975346235446366	0.701478108866614	0.7879082415171109
n_P885	Myristyl sulfate	CDC_ID_258	PA	1.126908502636919	0.1723703831670159	0.522903234512671	0.6397075933908261
n_P885	Myristyl sulfate	CDC_ID_474	SA	1.0267610865216883	0.03810052499752328	0.798297847328526	0.8620518595912934
n_P885	Myristyl sulfate	CDC_ID_484	SA	1.0088214095014292	0.012670798397512483	1	1
n_P885	Myristyl sulfate	Isogenic	PA	1.0382356800766959	0.05413397344842116	0.798297847328526	0.8620518595912934
n_P885	Myristyl sulfate	SCFM_evolved	PA	1.0534898662725325	0.07517643665291382	1	1
n_P885	Myristyl sulfate	USA300	SA	2.8592416452891802	1.5156325527176382	0.609280159304103	0.714747086008051
n_P902	Methanesulfonic acid	ATCC_29213	SA	1.0706302906011629	0.09846037551436675	0.0298420644179543	0.05108035980929065
n_P902	Methanesulfonic acid	CDC_ID_234	PA	1.089720760083015	0.12395849311684289	0.0151936099774602	0.027827052363125424	*
n_P902	Methanesulfonic acid	CDC_ID_249	PA	1.0895648008720575	0.123752001976219	0.0214507336863221	0.038245913815486594	*
n_P902	Methanesulfonic acid	CDC_ID_258	PA	1.0938520540437378	0.1294176235683583	0.00729035809153564	0.013967831841816759	*
n_P902	Methanesulfonic acid	CDC_ID_474	SA	1.0567370177117255	0.07961638859490787	0.0298420644179543	0.05108035980929065
n_P902	Methanesulfonic acid	CDC_ID_484	SA	1.088371537159804	0.12217113316721434	0.00493790547090731	0.009731186095386373	*
n_P902	Methanesulfonic acid	Isogenic	PA	1.0686830622148757	0.09583405851551592	0.0298420644179543	0.05108035980929065
n_P902	Methanesulfonic acid	SCFM_evolved	PA	1.0774363250048176	0.10760261055406659	0.0106033453821227	0.01985755735578446	*
n_P902	Methanesulfonic acid	USA300	SA	1.0808487116712218	0.11216460059681298	0.0106033453821227	0.01985755735578446	*
n_P96	L-Asparate	ATCC_29213	SA	0.7569484385285536	-0.40173306417786847	0.201336485287401	0.29178302944727963
n_P96	L-Asparate	CDC_ID_234	PA	0.001531574586189984	-9.350768658171685	0.00216502933303838	0.004583050857802594	*
n_P96	L-Asparate	CDC_ID_249	PA	0.0018782682531951192	-9.056381162076743	0.00216502933303838	0.004583050857802594	*
n_P96	L-Asparate	CDC_ID_258	PA	0.0010351108893089562	-9.91599895569432	0.00216502933303838	0.004583050857802594	*
n_P96	L-Asparate	CDC_ID_474	SA	1.0248258082348678	0.03537871270440304	0.898326787269238	0.9343656609579928
n_P96	L-Asparate	CDC_ID_484	SA	1.0110533124447598	0.01585907199050727	0.798297847328526	0.8620518595912934
n_P96	L-Asparate	Isogenic	PA	0.0025300047796810803	-8.626644174202708	0.00216502933303838	0.004583050857802594	*
n_P96	L-Asparate	SCFM_evolved	PA	0.0014350679685669785	-9.44466521633789	0.00216502933303838	0.004583050857802594	*
n_P96	L-Asparate	USA300	SA	0.9741779895972731	-0.03774270733370337	0.371093369522698	0.48731870923380327
p_P1026	Norepinephrine(Noradrenaline)	ATCC_29213	SA	7.627436396446748	2.931198244530127	0.00216502933303838	0.004583050857802594	*
p_P1026	Norepinephrine(Noradrenaline)	CDC_ID_234	PA	523.8333529495796	9.03296411010291	0.00216502933303838	0.004583050857802594	*
p_P1026	Norepinephrine(Noradrenaline)	CDC_ID_249	PA	1.1003744312302957	0.13799452207880888	0.371093369522698	0.48731870923380327
p_P1026	Norepinephrine(Noradrenaline)	CDC_ID_258	PA	0.5890769736873818	-0.763471934004088	0.609280159304103	0.714747086008051
p_P1026	Norepinephrine(Noradrenaline)	CDC_ID_474	SA	12.511150153052396	3.6451425177909167	0.00216502933303838	0.004583050857802594	*
p_P1026	Norepinephrine(Noradrenaline)	CDC_ID_484	SA	1.34896103705737	0.43184867856349535	0.159864197547973	0.23815299012681693
p_P1026	Norepinephrine(Noradrenaline)	Isogenic	PA	0.8308141831580529	-0.26740224967599957	0.609280159304103	0.714747086008051
p_P1026	Norepinephrine(Noradrenaline)	SCFM_evolved	PA	2.4476654519139505	1.2914063832561957	0.00216502933303838	0.004583050857802594	*
p_P1026	Norepinephrine(Noradrenaline)	USA300	SA	1.0840629629211673	0.11644855157754848	0.306685065904181	0.4162785764866549
p_P1030	3-Hydroxy-5-(hydroxymethyl)-2-methylisonicotinaldehyde oxime	ATCC_29213	SA	1.03387298607232	0.04805895778145267	0.798297847328526	0.8620518595912934
p_P1030	3-Hydroxy-5-(hydroxymethyl)-2-methylisonicotinaldehyde oxime	CDC_ID_234	PA	91.8409142147406	6.521065098034543	0.00216502933303838	0.004583050857802594	*
p_P1030	3-Hydroxy-5-(hydroxymethyl)-2-methylisonicotinaldehyde oxime	CDC_ID_249	PA	268.3208765091757	8.067815496570539	0.00216502933303838	0.004583050857802594	*
p_P1030	3-Hydroxy-5-(hydroxymethyl)-2-methylisonicotinaldehyde oxime	CDC_ID_258	PA	127.6868358306933	6.996465984504097	0.00216502933303838	0.004583050857802594	*
p_P1030	3-Hydroxy-5-(hydroxymethyl)-2-methylisonicotinaldehyde oxime	CDC_ID_474	SA	1.0561389575339855	0.07879966438986183	1	1
p_P1030	3-Hydroxy-5-(hydroxymethyl)-2-methylisonicotinaldehyde oxime	CDC_ID_484	SA	0.9967802879746488	-0.004652556543919855	0.798297847328526	0.8620518595912934
p_P1030	3-Hydroxy-5-(hydroxymethyl)-2-methylisonicotinaldehyde oxime	Isogenic	PA	285.39186198386943	8.156800386386205	0.00216502933303838	0.004583050857802594	*
p_P1030	3-Hydroxy-5-(hydroxymethyl)-2-methylisonicotinaldehyde oxime	SCFM_evolved	PA	326.056507239268	8.348978202235093	0.00216502933303838	0.004583050857802594	*
p_P1030	3-Hydroxy-5-(hydroxymethyl)-2-methylisonicotinaldehyde oxime	USA300	SA	0.9451878004277329	-0.08132708637119487	0.44328852211644	0.5627732989672325
p_P1033	Adenosine	ATCC_29213	SA	3.5994573043391274	1.8477794056220216	0.125201029610315	0.19135646818753393
p_P1033	Adenosine	CDC_ID_234	PA	2.7804078084827784	1.4752965016994413	0.0966975676176362	0.15056051024101375
p_P1033	Adenosine	CDC_ID_249	PA	1.4273539251970593	0.5133431083362606	0.44328852211644	0.5627732989672325
p_P1033	Adenosine	CDC_ID_258	PA	2.3272462031628316	1.218623843873051	0.0966975676176362	0.15056051024101375
p_P1033	Adenosine	CDC_ID_474	SA	46.15128290419807	5.528298847066096	0.00216502933303838	0.004583050857802594	*
p_P1033	Adenosine	CDC_ID_484	SA	18.03919518635229	4.1730630694807065	0.00216502933303838	0.004583050857802594	*
p_P1033	Adenosine	Isogenic	PA	3.6415350209263067	1.8645467197255639	0.0409135529844968	0.06845571387459323
p_P1033	Adenosine	SCFM_evolved	PA	2.926530660218462	1.5491913933489152	0.0552849927170241	0.09046635171876671
p_P1033	Adenosine	USA300	SA	5.159974374545003	2.367363900956932	0.00493790547090731	0.009731186095386373	*
p_P1045	Sorbic acid	ATCC_29213	SA	43.38230790645414	5.439034900240297	0.00216502933303838	0.004583050857802594	*
p_P1045	Sorbic acid	CDC_ID_234	PA	3.4219871467913103	1.7748343409800846	0.898326787269238	0.9343656609579928
p_P1045	Sorbic acid	CDC_ID_249	PA	5.343984601822131	2.4179158508308918	0.00729035809153564	0.013967831841816759	*
p_P1045	Sorbic acid	CDC_ID_258	PA	4.411042030825528	2.141119507284508	0.0409135529844968	0.06845571387459323
p_P1045	Sorbic acid	CDC_ID_474	SA	74.57588081429257	6.220637207191832	0.00216502933303838	0.004583050857802594	*
p_P1045	Sorbic acid	CDC_ID_484	SA	55.412538528563594	5.792140555389985	0.00216502933303838	0.004583050857802594	*
p_P1045	Sorbic acid	Isogenic	PA	6.318129004312731	2.659497394505199	0.00493790547090731	0.009731186095386373	*
p_P1045	Sorbic acid	SCFM_evolved	PA	6.775921050573837	2.760417065253176	0.0106033453821227	0.01985755735578446	*
p_P1045	Sorbic acid	USA300	SA	50.27895856077195	5.651882862092677	0.00216502933303838	0.004583050857802594	*
p_P1046	6-Hydroxynicotinic acid	ATCC_29213	SA	0.862797778578879	-0.21290563285047054	0.44328852211644	0.5627732989672325
p_P1046	6-Hydroxynicotinic acid	CDC_ID_234	PA	4.016257475583646	2.005851761031867	0.00216502933303838	0.004583050857802594	*
p_P1046	6-Hydroxynicotinic acid	CDC_ID_249	PA	166.22674136680945	7.3770086809919375	0.00216502933303838	0.004583050857802594	*
p_P1046	6-Hydroxynicotinic acid	CDC_ID_258	PA	5.569824796234182	2.4776319470303823	0.00216502933303838	0.004583050857802594	*
p_P1046	6-Hydroxynicotinic acid	CDC_ID_474	SA	0.9629102890404522	-0.05452670137244642	0.44328852211644	0.5627732989672325
p_P1046	6-Hydroxynicotinic acid	CDC_ID_484	SA	0.9159488735378254	-0.12666102271357674	0.798297847328526	0.8620518595912934
p_P1046	6-Hydroxynicotinic acid	Isogenic	PA	2.7128072979386726	1.4397865705898747	0.00329451387658258	0.0067125423325323525	*
p_P1046	6-Hydroxynicotinic acid	SCFM_evolved	PA	3.1581139490348025	1.6590632265311498	0.00216502933303838	0.004583050857802594	*
p_P1046	6-Hydroxynicotinic acid	USA300	SA	1.0282580718587861	0.04020239708500904	0.898326787269238	0.9343656609579928
p_P1097	allopurinol	ATCC_29213	SA	0.9543199076842598	-0.06745512649312921	0.609280159304103	0.714747086008051
p_P1097	allopurinol	CDC_ID_234	PA	3.544555474707297	1.8256047093695849	0.0214507336863221	0.038245913815486594	*
p_P1097	allopurinol	CDC_ID_249	PA	1.112301463104087	0.1535478495565951	0.898326787269238	0.9343656609579928
p_P1097	allopurinol	CDC_ID_258	PA	0.7816912875205009	-0.3553291368406338	0.0409135529844968	0.06845571387459323
p_P1097	allopurinol	CDC_ID_474	SA	1.0044510784653709	0.006407299686797835	0.44328852211644	0.5627732989672325
p_P1097	allopurinol	CDC_ID_484	SA	1.1052997876352748	0.14443772117888173	0.898326787269238	0.9343656609579928
p_P1097	allopurinol	Isogenic	PA	1.0495133268222356	0.06972048622823725	0.306685065904181	0.4162785764866549
p_P1097	allopurinol	SCFM_evolved	PA	1.7329156587331969	0.7932014400212377	0.44328852211644	0.5627732989672325
p_P1097	allopurinol	USA300	SA	0.9130940755736131	-0.13116458695433758	0.522903234512671	0.6397075933908261
p_P1120	2-Hydroxyphenylalanine	ATCC_29213	SA	0.7976821619947473	-0.3261140785845906	0.0298420644179543	0.05108035980929065
p_P1120	2-Hydroxyphenylalanine	CDC_ID_234	PA	0.32503047009735636	-1.6213531244453219	0.00216502933303838	0.004583050857802594	*
p_P1120	2-Hydroxyphenylalanine	CDC_ID_249	PA	0.3667930446271219	-1.4469618130348159	0.00216502933303838	0.004583050857802594	*
p_P1120	2-Hydroxyphenylalanine	CDC_ID_258	PA	0.4580067795593382	-1.1265591411846916	0.00216502933303838	0.004583050857802594	*
p_P1120	2-Hydroxyphenylalanine	CDC_ID_474	SA	0.8177379900398792	-0.2902894290074884	0.125201029610315	0.19135646818753393
p_P1120	2-Hydroxyphenylalanine	CDC_ID_484	SA	0.7572986604413322	-0.4010657181071654	0.0151936099774602	0.027827052363125424	*
p_P1120	2-Hydroxyphenylalanine	Isogenic	PA	0.4235322634397448	-1.239456220886921	0.00216502933303838	0.004583050857802594	*
p_P1120	2-Hydroxyphenylalanine	SCFM_evolved	PA	0.36224999794619134	-1.4649424132846458	0.00216502933303838	0.004583050857802594	*
p_P1120	2-Hydroxyphenylalanine	USA300	SA	0.7152948747388537	-0.4833899905844393	0.00493790547090731	0.009731186095386373	*
p_P1125	5-Valerolactone	ATCC_29213	SA	6.727859504385939	2.750147578595133	0.00729035809153564	0.013967831841816759	*
p_P1125	5-Valerolactone	CDC_ID_234	PA	61.425399200671464	5.940763423509928	0.00216502933303838	0.004583050857802594	*
p_P1125	5-Valerolactone	CDC_ID_249	PA	44.05221016565675	5.461142498029485	0.00216502933303838	0.004583050857802594	*
p_P1125	5-Valerolactone	CDC_ID_258	PA	38.28204873412852	5.2585961352514285	0.00216502933303838	0.004583050857802594	*
p_P1125	5-Valerolactone	CDC_ID_474	SA	4.765635545337378	2.252668624830914	0.0966975676176362	0.15056051024101375
p_P1125	5-Valerolactone	CDC_ID_484	SA	5.338825186853698	2.4165223105330056	0.306685065904181	0.4162785764866549
p_P1125	5-Valerolactone	Isogenic	PA	72.157837494342	6.173084197852364	0.00216502933303838	0.004583050857802594	*
p_P1125	5-Valerolactone	SCFM_evolved	PA	66.40493466607579	6.053218549618428	0.00216502933303838	0.004583050857802594	*
p_P1125	5-Valerolactone	USA300	SA	7.78119352523453	2.959991461236306	0.0409135529844968	0.06845571387459323
p_P1176	N,N-dimethyl-9H-purin-6-amine	ATCC_29213	SA	0.9899723740902139	-0.014539828603342906	0.798297847328526	0.8620518595912934
p_P1176	N,N-dimethyl-9H-purin-6-amine	CDC_ID_234	PA	5.303919345818398	2.4070588372392394	0.00216502933303838	0.004583050857802594	*
p_P1176	N,N-dimethyl-9H-purin-6-amine	CDC_ID_249	PA	6.99686316430662	2.8067082775456784	0.00216502933303838	0.004583050857802594	*
p_P1176	N,N-dimethyl-9H-purin-6-amine	CDC_ID_258	PA	6.385374651598811	2.674771270225045	0.00216502933303838	0.004583050857802594	*
p_P1176	N,N-dimethyl-9H-purin-6-amine	CDC_ID_474	SA	1.1067417239551136	0.14631858522384492	0.0151936099774602	0.027827052363125424	*
p_P1176	N,N-dimethyl-9H-purin-6-amine	CDC_ID_484	SA	1.1029307744369519	0.14134224286885555	0.00216502933303838	0.004583050857802594	*
p_P1176	N,N-dimethyl-9H-purin-6-amine	Isogenic	PA	9.448417752364444	3.240072753467146	0.00216502933303838	0.004583050857802594	*
p_P1176	N,N-dimethyl-9H-purin-6-amine	SCFM_evolved	PA	9.183388077912264	3.1990265132708564	0.00216502933303838	0.004583050857802594	*
p_P1176	N,N-dimethyl-9H-purin-6-amine	USA300	SA	1.139942112649715	0.1889605648166786	0.0214507336863221	0.038245913815486594	*
p_P1192	L-Phenylalanine	ATCC_29213	SA	0.903845066722274	-0.14585260170254027	0.201336485287401	0.29178302944727963
p_P1192	L-Phenylalanine	CDC_ID_234	PA	7.870955177379372e-4	-10.311173655373254	0.00216502933303838	0.004583050857802594	*
p_P1192	L-Phenylalanine	CDC_ID_249	PA	9.326370199256453e-4	-10.066396682658329	0.00216502933303838	0.004583050857802594	*
p_P1192	L-Phenylalanine	CDC_ID_258	PA	4.718009538716069e-4	-11.049534044175877	0.00216502933303838	0.004583050857802594	*
p_P1192	L-Phenylalanine	CDC_ID_474	SA	0.9046797907993327	-0.14452085072661328	0.250153007959382	0.35083493821003153
p_P1192	L-Phenylalanine	CDC_ID_484	SA	0.9250310349933277	-0.11242632571260687	0.159864197547973	0.23815299012681693
p_P1192	L-Phenylalanine	Isogenic	PA	0.001348692790910615	-9.534222520144363	0.00216502933303838	0.004583050857802594	*
p_P1192	L-Phenylalanine	SCFM_evolved	PA	4.8310713626999787e-4	-11.015369215694186	0.00216502933303838	0.004583050857802594	*
p_P1192	L-Phenylalanine	USA300	SA	0.8860266925561929	-0.1745779326326043	0.201336485287401	0.29178302944727963
p_P1228	2-Hydroxy-2-methylbutyronitrile	ATCC_29213	SA	1.542766845738251	0.6255200477068996	0.306685065904181	0.4162785764866549
p_P1228	2-Hydroxy-2-methylbutyronitrile	CDC_ID_234	PA	25.066453265530775	4.64768597385884	0.00216502933303838	0.004583050857802594	*
p_P1228	2-Hydroxy-2-methylbutyronitrile	CDC_ID_249	PA	8.90635048648924	3.1548343864462796	0.00216502933303838	0.004583050857802594	*
p_P1228	2-Hydroxy-2-methylbutyronitrile	CDC_ID_258	PA	44.06472272936851	5.461552222089186	0.00216502933303838	0.004583050857802594	*
p_P1228	2-Hydroxy-2-methylbutyronitrile	CDC_ID_474	SA	1.5824649970361588	0.6621735886515048	0.371093369522698	0.48731870923380327
p_P1228	2-Hydroxy-2-methylbutyronitrile	CDC_ID_484	SA	1.5107623470191816	0.5952767328107451	0.522903234512671	0.6397075933908261
p_P1228	2-Hydroxy-2-methylbutyronitrile	Isogenic	PA	19.59087896457028	4.292110221914988	0.00216502933303838	0.004583050857802594	*
p_P1228	2-Hydroxy-2-methylbutyronitrile	SCFM_evolved	PA	20.617592484328814	4.365803973970639	0.00216502933303838	0.004583050857802594	*
p_P1228	2-Hydroxy-2-methylbutyronitrile	USA300	SA	1.2111589860999716	0.2763882567770818	0.609280159304103	0.714747086008051
p_P1305	2-Phenylglycine	ATCC_29213	SA	1.0762929875872165	0.10607086060968596	0.306685065904181	0.4162785764866549
p_P1305	2-Phenylglycine	CDC_ID_234	PA	18.36743392056839	4.199078179221052	0.00216502933303838	0.004583050857802594	*
p_P1305	2-Phenylglycine	CDC_ID_249	PA	33.94096575787584	5.0849557108662164	0.00216502933303838	0.004583050857802594	*
p_P1305	2-Phenylglycine	CDC_ID_258	PA	25.91039758662237	4.695459248261316	0.00216502933303838	0.004583050857802594	*
p_P1305	2-Phenylglycine	CDC_ID_474	SA	1.3179061407767099	0.39824762751006104	0.0736382701203026	0.11763807312604588
p_P1305	2-Phenylglycine	CDC_ID_484	SA	0.936693024175609	-0.09435177385598663	0.701478108866614	0.7879082415171109
p_P1305	2-Phenylglycine	Isogenic	PA	26.393696313441772	4.722121502377919	0.00216502933303838	0.004583050857802594	*
p_P1305	2-Phenylglycine	SCFM_evolved	PA	57.92887725481556	5.856210798657543	0.00216502933303838	0.004583050857802594	*
p_P1305	2-Phenylglycine	USA300	SA	0.9139836775095945	-0.12975969392155834	0.798297847328526	0.8620518595912934
p_P1326	Glycyl-L-leucine	ATCC_29213	SA	0.9783109077572559	-0.031635067544131285	0.522903234512671	0.6397075933908261
p_P1326	Glycyl-L-leucine	CDC_ID_234	PA	43.30924852795915	5.43660323486633	0.00216502933303838	0.004583050857802594	*
p_P1326	Glycyl-L-leucine	CDC_ID_249	PA	61.586525176748474	5.944542825885125	0.00216502933303838	0.004583050857802594	*
p_P1326	Glycyl-L-leucine	CDC_ID_258	PA	90.97221697371786	6.507354106635758	0.00216502933303838	0.004583050857802594	*
p_P1326	Glycyl-L-leucine	CDC_ID_474	SA	1.081786466957065	0.11341575474302783	0.609280159304103	0.714747086008051
p_P1326	Glycyl-L-leucine	CDC_ID_484	SA	1.0188055907303932	0.02687878158466163	0.701478108866614	0.7879082415171109
p_P1326	Glycyl-L-leucine	Isogenic	PA	29.132350263913814	4.864550191055495	0.00216502933303838	0.004583050857802594	*
p_P1326	Glycyl-L-leucine	SCFM_evolved	PA	37.46026590135037	5.227289235076918	0.00216502933303838	0.004583050857802594	*
p_P1326	Glycyl-L-leucine	USA300	SA	0.9980501140328856	-0.002815836988604724	0.609280159304103	0.714747086008051
p_P1334	Aspartame	ATCC_29213	SA	0.9255569434385317	-0.11160634251253725	0.898326787269238	0.9343656609579928
p_P1334	Aspartame	CDC_ID_234	PA	185.22560704425507	7.533139751666528	0.00216502933303838	0.004583050857802594	*
p_P1334	Aspartame	CDC_ID_249	PA	45.93827019994066	5.521624628117086	0.00216502933303838	0.004583050857802594	*
p_P1334	Aspartame	CDC_ID_258	PA	79.13857348652769	6.30630915511255	0.00216502933303838	0.004583050857802594	*
p_P1334	Aspartame	CDC_ID_474	SA	0.9841523802019769	-0.023046383853703188	0.898326787269238	0.9343656609579928
p_P1334	Aspartame	CDC_ID_484	SA	0.9517276260929296	-0.07137934562826068	1	1
p_P1334	Aspartame	Isogenic	PA	91.30265854096169	6.51258496394703	0.00216502933303838	0.004583050857802594	*
p_P1334	Aspartame	SCFM_evolved	PA	57.65194314950287	5.849297329388995	0.00216502933303838	0.004583050857802594	*
p_P1334	Aspartame	USA300	SA	0.9719543193116824	-0.0410395844011251	0.609280159304103	0.714747086008051
p_P1346	NP-016455	ATCC_29213	SA	1.1498285574609313	0.20141876748315146	0.371093369522698	0.48731870923380327
p_P1346	NP-016455	CDC_ID_234	PA	13.031360822081817	3.7039158425506984	0.00216502933303838	0.004583050857802594	*
p_P1346	NP-016455	CDC_ID_249	PA	18.863086823119122	4.237493878005651	0.00216502933303838	0.004583050857802594	*
p_P1346	NP-016455	CDC_ID_258	PA	6.986465015751048	2.804562671016615	0.00216502933303838	0.004583050857802594	*
p_P1346	NP-016455	CDC_ID_474	SA	1.039260137087514	0.05555682027843607	0.0966975676176362	0.15056051024101375
p_P1346	NP-016455	CDC_ID_484	SA	0.9682210356804304	-0.0465916561914201	0.798297847328526	0.8620518595912934
p_P1346	NP-016455	Isogenic	PA	70.16901010906152	6.132762104999853	0.00216502933303838	0.004583050857802594	*
p_P1346	NP-016455	SCFM_evolved	PA	61.25998854164685	5.936873191975868	0.00216502933303838	0.004583050857802594	*
p_P1346	NP-016455	USA300	SA	0.9851854200587722	-0.02153281760321994	1	1
p_P1375	N6-[(5-nitro-2-thienyl)methylidene]-2,3-dihydro-1,4-benzodioxin-6-amine	ATCC_29213	SA	0.845131381547394	-0.2427524590863885	0.125201029610315	0.19135646818753393
p_P1375	N6-[(5-nitro-2-thienyl)methylidene]-2,3-dihydro-1,4-benzodioxin-6-amine	CDC_ID_234	PA	92.475327659957685	6.530996602024236	0.00216502933303838	0.004583050857802594	*
p_P1375	N6-[(5-nitro-2-thienyl)methylidene]-2,3-dihydro-1,4-benzodioxin-6-amine	CDC_ID_249	PA	0.6383862157639387	-0.6474985941161132	0.00729035809153564	0.013967831841816759	*
p_P1375	N6-[(5-nitro-2-thienyl)methylidene]-2,3-dihydro-1,4-benzodioxin-6-amine	CDC_ID_258	PA	6.031881294307363	2.592608037061614	0.00216502933303838	0.004583050857802594	*
p_P1375	N6-[(5-nitro-2-thienyl)methylidene]-2,3-dihydro-1,4-benzodioxin-6-amine	CDC_ID_474	SA	0.7456078952670749	-0.4235109580679853	0.0409135529844968	0.06845571387459323
p_P1375	N6-[(5-nitro-2-thienyl)methylidene]-2,3-dihydro-1,4-benzodioxin-6-amine	CDC_ID_484	SA	0.9277656587930251	-0.10816764900778543	0.609280159304103	0.714747086008051
p_P1375	N6-[(5-nitro-2-thienyl)methylidene]-2,3-dihydro-1,4-benzodioxin-6-amine	Isogenic	PA	2.243070825381015	1.1654751745092389	0.00216502933303838	0.004583050857802594	*
p_P1375	N6-[(5-nitro-2-thienyl)methylidene]-2,3-dihydro-1,4-benzodioxin-6-amine	SCFM_evolved	PA	1.11520678724466	0.15731124671210053	0.44328852211644	0.5627732989672325
p_P1375	N6-[(5-nitro-2-thienyl)methylidene]-2,3-dihydro-1,4-benzodioxin-6-amine	USA300	SA	0.9224311666238901	-0.11648683604543339	0.371093369522698	0.48731870923380327
p_P1433	Hypoxanthine	ATCC_29213	SA	1.0968719773444426	0.13339514978078454	1	1
p_P1433	Hypoxanthine	CDC_ID_234	PA	661.6653556559346	9.369957932784395	0.00216502933303838	0.004583050857802594	*
p_P1433	Hypoxanthine	CDC_ID_249	PA	326.31529915211195	8.350122818925174	0.00216502933303838	0.004583050857802594	*
p_P1433	Hypoxanthine	CDC_ID_258	PA	434.78386177774405	8.76415458146168	0.00216502933303838	0.004583050857802594	*
p_P1433	Hypoxanthine	CDC_ID_474	SA	1.0435786729072065	0.06153936593587574	0.701478108866614	0.7879082415171109
p_P1433	Hypoxanthine	CDC_ID_484	SA	0.9742405132461636	-0.03765011679620653	0.371093369522698	0.48731870923380327
p_P1433	Hypoxanthine	Isogenic	PA	387.5900939151157	8.598387888385904	0.00216502933303838	0.004583050857802594	*
p_P1433	Hypoxanthine	SCFM_evolved	PA	418.5116792895888	8.709124074003293	0.00216502933303838	0.004583050857802594	*
p_P1433	Hypoxanthine	USA300	SA	0.8255046012063445	-0.2766518384174233	0.125201029610315	0.19135646818753393
p_P1443	Pantothenate	ATCC_29213	SA	39.834072432737436	5.315931075924514	0.00216502933303838	0.004583050857802594	*
p_P1443	Pantothenate	CDC_ID_234	PA	595.3959277854747	9.217705544061806	0.00216502933303838	0.004583050857802594	*
p_P1443	Pantothenate	CDC_ID_249	PA	1452.5202797486008	10.504342591003418	0.00216502933303838	0.004583050857802594	*
p_P1443	Pantothenate	CDC_ID_258	PA	268.15629084300076	8.06693028860162	0.00216502933303838	0.004583050857802594	*
p_P1443	Pantothenate	CDC_ID_474	SA	31.59142524111258	4.981461120351453	0.00216502933303838	0.004583050857802594	*
p_P1443	Pantothenate	CDC_ID_484	SA	46.06769340743326	5.525683459424568	0.00216502933303838	0.004583050857802594	*
p_P1443	Pantothenate	Isogenic	PA	241.7051894995537	7.917104638405309	0.00216502933303838	0.004583050857802594	*
p_P1443	Pantothenate	SCFM_evolved	PA	209.19814351043848	7.708726238490707	0.00216502933303838	0.004583050857802594	*
p_P1443	Pantothenate	USA300	SA	14.515673774679746	3.859539634046489	0.00216502933303838	0.004583050857802594	*
p_P1524	tert-Butyl N-[1-(aminocarbonyl)-3-methylbutyl]carbamate	ATCC_29213	SA	1.4400468072421269	0.5261157057499548	0.0736382701203026	0.11763807312604588
p_P1524	tert-Butyl N-[1-(aminocarbonyl)-3-methylbutyl]carbamate	CDC_ID_234	PA	225.9730738484963	7.820007066222524	0.00216502933303838	0.004583050857802594	*
p_P1524	tert-Butyl N-[1-(aminocarbonyl)-3-methylbutyl]carbamate	CDC_ID_249	PA	56.13857074192444	5.810920428958925	0.00216502933303838	0.004583050857802594	*
p_P1524	tert-Butyl N-[1-(aminocarbonyl)-3-methylbutyl]carbamate	CDC_ID_258	PA	51.449635167725916	5.6850889418107124	0.00216502933303838	0.004583050857802594	*
p_P1524	tert-Butyl N-[1-(aminocarbonyl)-3-methylbutyl]carbamate	CDC_ID_474	SA	1.3980647521273777	0.48343118146419245	0.0298420644179543	0.05108035980929065
p_P1524	tert-Butyl N-[1-(aminocarbonyl)-3-methylbutyl]carbamate	CDC_ID_484	SA	1.3383764357642032	0.4204839497825364	0.159864197547973	0.23815299012681693
p_P1524	tert-Butyl N-[1-(aminocarbonyl)-3-methylbutyl]carbamate	Isogenic	PA	151.2639300915623	7.240924197937917	0.00216502933303838	0.004583050857802594	*
p_P1524	tert-Butyl N-[1-(aminocarbonyl)-3-methylbutyl]carbamate	SCFM_evolved	PA	141.43908403728952	7.144037026721211	0.00216502933303838	0.004583050857802594	*
p_P1524	tert-Butyl N-[1-(aminocarbonyl)-3-methylbutyl]carbamate	USA300	SA	1.1022011420739692	0.1403875271692821	0.159864197547973	0.23815299012681693
p_P1540	Paraquat	ATCC_29213	SA	1.2634903588533826	0.33741465574491125	0.0552849927170241	0.09046635171876671
p_P1540	Paraquat	CDC_ID_234	PA	217.68882107921849	7.766123512837502	0.00216502933303838	0.004583050857802594	*
p_P1540	Paraquat	CDC_ID_249	PA	1.5934088760093155	0.672116516518662	0.00216502933303838	0.004583050857802594	*
p_P1540	Paraquat	CDC_ID_258	PA	51.05978447965341	5.674115543114348	0.00216502933303838	0.004583050857802594	*
p_P1540	Paraquat	CDC_ID_474	SA	1.1146060187986437	0.1565338490073128	0.00329451387658258	0.0067125423325323525	*
p_P1540	Paraquat	CDC_ID_484	SA	1.0076594494181519	0.011008145139009662	0.44328852211644	0.5627732989672325
p_P1540	Paraquat	Isogenic	PA	16.45829935415902	4.0407433638134735	0.00216502933303838	0.004583050857802594	*
p_P1540	Paraquat	SCFM_evolved	PA	21.889868032744644	4.452191351869503	0.00216502933303838	0.004583050857802594	*
p_P1540	Paraquat	USA300	SA	1.0867446479652292	0.12001299060285316	0.0214507336863221	0.038245913815486594	*
p_P1546	Harmine	ATCC_29213	SA	1.3185164996505598	0.39891562491130855	0.0966975676176362	0.15056051024101375
p_P1546	Harmine	CDC_ID_234	PA	125.80586901264877	6.975055417221952	0.00216502933303838	0.004583050857802594	*
p_P1546	Harmine	CDC_ID_249	PA	1.42583229257609	0.5118043009280538	0.00216502933303838	0.004583050857802594	*
p_P1546	Harmine	CDC_ID_258	PA	59.5921611755082	5.897050664215906	0.00216502933303838	0.004583050857802594	*
p_P1546	Harmine	CDC_ID_474	SA	1.1062366202557483	0.1456600061493866	0.00493790547090731	0.009731186095386373	*
p_P1546	Harmine	CDC_ID_484	SA	1.0158389884882006	0.022671751600465313	0.44328852211644	0.5627732989672325
p_P1546	Harmine	Isogenic	PA	24.465231151552068	4.612661008544172	0.00216502933303838	0.004583050857802594	*
p_P1546	Harmine	SCFM_evolved	PA	8.30407698960437	3.053819819419003	0.00216502933303838	0.004583050857802594	*
p_P1546	Harmine	USA300	SA	1.0710133998300262	0.09897653027247612	0.0214507336863221	0.038245913815486594	*
p_P1551	2-(Methylamino)-2,3-dihydro-1H-benzo[de]isoquinoline-1,3-dione	ATCC_29213	SA	1.1845906108994748	0.2443885564469274	0.306685065904181	0.4162785764866549
p_P1551	2-(Methylamino)-2,3-dihydro-1H-benzo[de]isoquinoline-1,3-dione	CDC_ID_234	PA	150.5323920556471	7.233930154033643	0.00216502933303838	0.004583050857802594	*
p_P1551	2-(Methylamino)-2,3-dihydro-1H-benzo[de]isoquinoline-1,3-dione	CDC_ID_249	PA	2.597372745386699	1.3770530680527506	0.00216502933303838	0.004583050857802594	*
p_P1551	2-(Methylamino)-2,3-dihydro-1H-benzo[de]isoquinoline-1,3-dione	CDC_ID_258	PA	18.875889445570518	4.238472721761139	0.00216502933303838	0.004583050857802594	*
p_P1551	2-(Methylamino)-2,3-dihydro-1H-benzo[de]isoquinoline-1,3-dione	CDC_ID_474	SA	1.106236620326169	0.14566000624122563	0.0106033453821227	0.01985755735578446	*
p_P1551	2-(Methylamino)-2,3-dihydro-1H-benzo[de]isoquinoline-1,3-dione	CDC_ID_484	SA	1.0158389881654462	0.022671751142089226	0.44328852211644	0.5627732989672325
p_P1551	2-(Methylamino)-2,3-dihydro-1H-benzo[de]isoquinoline-1,3-dione	Isogenic	PA	21.72832568052129	4.441505103945295	0.00216502933303838	0.004583050857802594	*
p_P1551	2-(Methylamino)-2,3-dihydro-1H-benzo[de]isoquinoline-1,3-dione	SCFM_evolved	PA	10.203732760583891	3.351025114735261	0.00216502933303838	0.004583050857802594	*
p_P1551	2-(Methylamino)-2,3-dihydro-1H-benzo[de]isoquinoline-1,3-dione	USA300	SA	1.0679193910352123	0.0948027532588821	0.00329451387658258	0.0067125423325323525	*
p_P1560	6,7-dihydro-5H-dibenzo[d,f][1,3]diazepin-6-one	ATCC_29213	SA	2.7585623796829957	1.463916604665957	0.00493790547090731	0.009731186095386373	*
p_P1560	6,7-dihydro-5H-dibenzo[d,f][1,3]diazepin-6-one	CDC_ID_234	PA	12082.535084016346	13.56063556346989	0.00216502933303838	0.004583050857802594	*
p_P1560	6,7-dihydro-5H-dibenzo[d,f][1,3]diazepin-6-one	CDC_ID_249	PA	24.328195018544033	4.60455738127987	0.00216502933303838	0.004583050857802594	*
p_P1560	6,7-dihydro-5H-dibenzo[d,f][1,3]diazepin-6-one	CDC_ID_258	PA	3761.2717543571657	11.877004830471265	0.00216502933303838	0.004583050857802594	*
p_P1560	6,7-dihydro-5H-dibenzo[d,f][1,3]diazepin-6-one	CDC_ID_474	SA	0.9968954658005552	-0.004485862959844533	0.371093369522698	0.48731870923380327
p_P1560	6,7-dihydro-5H-dibenzo[d,f][1,3]diazepin-6-one	CDC_ID_484	SA	0.9671106458497776	-0.04824713891120851	0.898326787269238	0.9343656609579928
p_P1560	6,7-dihydro-5H-dibenzo[d,f][1,3]diazepin-6-one	Isogenic	PA	1237.8070246931002	10.273570699198984	0.00216502933303838	0.004583050857802594	*
p_P1560	6,7-dihydro-5H-dibenzo[d,f][1,3]diazepin-6-one	SCFM_evolved	PA	802.8760033930906	9.649033384113773	0.00216502933303838	0.004583050857802594	*
p_P1560	6,7-dihydro-5H-dibenzo[d,f][1,3]diazepin-6-one	USA300	SA	0.9575220093701069	-0.06262244602817774	0.522903234512671	0.6397075933908261
p_P1605	DL-Tryptophan	ATCC_29213	SA	0.6690043146610116	-0.5799125795064681	0.00216502933303838	0.004583050857802594	*
p_P1605	DL-Tryptophan	CDC_ID_234	PA	0.003777622793155926	-8.048305633124302	0.00216502933303838	0.004583050857802594	*
p_P1605	DL-Tryptophan	CDC_ID_249	PA	0.006415008356401802	-7.284333140043686	0.00216502933303838	0.004583050857802594	*
p_P1605	DL-Tryptophan	CDC_ID_258	PA	0.0030875674554953865	-8.339313628403445	0.00216502933303838	0.004583050857802594	*
p_P1605	DL-Tryptophan	CDC_ID_474	SA	0.5506497042385612	-0.8607932546196487	0.00216502933303838	0.004583050857802594	*
p_P1605	DL-Tryptophan	CDC_ID_484	SA	0.6798552094874174	-0.5567005702841766	0.00216502933303838	0.004583050857802594	*
p_P1605	DL-Tryptophan	Isogenic	PA	0.006427561415077387	-7.281512794647219	0.00216502933303838	0.004583050857802594	*
p_P1605	DL-Tryptophan	SCFM_evolved	PA	0.0024662937614250177	-8.663439634592836	0.00216502933303838	0.004583050857802594	*
p_P1605	DL-Tryptophan	USA300	SA	0.6356892552721315	-0.6536063913807997	0.00216502933303838	0.004583050857802594	*
p_P1606	8-Hydroxyquinoline	ATCC_29213	SA	0.7271692313072022	-0.45963693878168144	0.00216502933303838	0.004583050857802594	*
p_P1606	8-Hydroxyquinoline	CDC_ID_234	PA	0.009605613929450071	-6.701906459978165	0.00216502933303838	0.004583050857802594	*
p_P1606	8-Hydroxyquinoline	CDC_ID_249	PA	0.00961145519529783	-6.701029409947704	0.00216502933303838	0.004583050857802594	*
p_P1606	8-Hydroxyquinoline	CDC_ID_258	PA	0.008114817980311414	-6.9452255499439435	0.00216502933303838	0.004583050857802594	*
p_P1606	8-Hydroxyquinoline	CDC_ID_474	SA	0.5587816412702457	-0.83964347300088	0.00216502933303838	0.004583050857802594	*
p_P1606	8-Hydroxyquinoline	CDC_ID_484	SA	0.7000558285155771	-0.514458115242817	0.00216502933303838	0.004583050857802594	*
p_P1606	8-Hydroxyquinoline	Isogenic	PA	0.009204185098596959	-6.7634942878294675	0.00216502933303838	0.004583050857802594	*
p_P1606	8-Hydroxyquinoline	SCFM_evolved	PA	0.008630029097047211	-6.856418861052185	0.00216502933303838	0.004583050857802594	*
p_P1606	8-Hydroxyquinoline	USA300	SA	0.6441286303124893	-0.6345792764489904	0.00216502933303838	0.004583050857802594	*
p_P1609	Isoquinoline	ATCC_29213	SA	0.7012960322766435	-0.5119045291907012	0.00216502933303838	0.004583050857802594	*
p_P1609	Isoquinoline	CDC_ID_234	PA	0.027580767965758337	-5.180193561604264	0.00216502933303838	0.004583050857802594	*
p_P1609	Isoquinoline	CDC_ID_249	PA	0.017941828933470398	-5.800529228237821	0.00216502933303838	0.004583050857802594	*
p_P1609	Isoquinoline	CDC_ID_258	PA	0.016968474522490194	-5.880999318339174	0.00216502933303838	0.004583050857802594	*
p_P1609	Isoquinoline	CDC_ID_474	SA	0.5600366086379569	-0.8364069581203706	0.00216502933303838	0.004583050857802594	*
p_P1609	Isoquinoline	CDC_ID_484	SA	0.7947213460796388	-0.33147899939582015	0.00216502933303838	0.004583050857802594	*
p_P1609	Isoquinoline	Isogenic	PA	0.02625410476424725	-5.251313187565092	0.00216502933303838	0.004583050857802594	*
p_P1609	Isoquinoline	SCFM_evolved	PA	0.016931082212507213	-5.8841819984243315	0.00216502933303838	0.004583050857802594	*
p_P1609	Isoquinoline	USA300	SA	0.7180919895680411	-0.4777594257793989	0.00216502933303838	0.004583050857802594	*
p_P1610	1,5-Naphthalenediamine	ATCC_29213	SA	0.700321505887209	-0.5139107035963814	0.00216502933303838	0.004583050857802594	*
p_P1610	1,5-Naphthalenediamine	CDC_ID_234	PA	0.013125610234288453	-6.251471691832832	0.00216502933303838	0.004583050857802594	*
p_P1610	1,5-Naphthalenediamine	CDC_ID_249	PA	0.00791614936262044	-6.980985451119651	0.00216502933303838	0.004583050857802594	*
p_P1610	1,5-Naphthalenediamine	CDC_ID_258	PA	0.00869057645519527	-6.84633240894936	0.00216502933303838	0.004583050857802594	*
p_P1610	1,5-Naphthalenediamine	CDC_ID_474	SA	0.5650997796819579	-0.8234224681687039	0.00216502933303838	0.004583050857802594	*
p_P1610	1,5-Naphthalenediamine	CDC_ID_484	SA	0.7030103955282611	-0.5083820720672426	0.00216502933303838	0.004583050857802594	*
p_P1610	1,5-Naphthalenediamine	Isogenic	PA	0.010958744509791899	-6.511773664582898	0.00216502933303838	0.004583050857802594	*
p_P1610	1,5-Naphthalenediamine	SCFM_evolved	PA	0.007967717661006523	-6.9716177587775015	0.00216502933303838	0.004583050857802594	*
p_P1610	1,5-Naphthalenediamine	USA300	SA	0.6884395756607607	-0.5385980603093796	0.00216502933303838	0.004583050857802594	*
p_P1612	Indole-3-acrylic acid	ATCC_29213	SA	0.6685480170567203	-0.5808969123072231	0.00216502933303838	0.004583050857802594	*
p_P1612	Indole-3-acrylic acid	CDC_ID_234	PA	0.0037367523711504184	-8.06399932296385	0.00216502933303838	0.004583050857802594	*
p_P1612	Indole-3-acrylic acid	CDC_ID_249	PA	0.006466711072811873	-7.27275213123211	0.00216502933303838	0.004583050857802594	*
p_P1612	Indole-3-acrylic acid	CDC_ID_258	PA	0.003021963541224955	-8.370298029589936	0.00216502933303838	0.004583050857802594	*
p_P1612	Indole-3-acrylic acid	CDC_ID_474	SA	0.5497719460942181	-0.8630948043758393	0.00216502933303838	0.004583050857802594	*
p_P1612	Indole-3-acrylic acid	CDC_ID_484	SA	0.6800727034405127	-0.5562391083974894	0.00216502933303838	0.004583050857802594	*
p_P1612	Indole-3-acrylic acid	Isogenic	PA	0.006586763534029847	-7.246214526614251	0.00216502933303838	0.004583050857802594	*
p_P1612	Indole-3-acrylic acid	SCFM_evolved	PA	0.0023966981862913453	-8.704736041322064	0.00216502933303838	0.004583050857802594	*
p_P1612	Indole-3-acrylic acid	USA300	SA	0.6359446924832711	-0.653026793764085	0.00216502933303838	0.004583050857802594	*
p_P1632	Methionine	ATCC_29213	SA	1.9367525507618446	0.9536396397473373	0.0214507336863221	0.038245913815486594	*
p_P1632	Methionine	CDC_ID_234	PA	9.890702548132698	3.3060730009347306	0.00216502933303838	0.004583050857802594	*
p_P1632	Methionine	CDC_ID_249	PA	9.17038567814256	3.1969824104008007	0.00216502933303838	0.004583050857802594	*
p_P1632	Methionine	CDC_ID_258	PA	9.441978693394077	3.239089227384886	0.00216502933303838	0.004583050857802594	*
p_P1632	Methionine	CDC_ID_474	SA	1.642424402156438	0.7158269674157968	0.00216502933303838	0.004583050857802594	*
p_P1632	Methionine	CDC_ID_484	SA	1.272626809115599	0.3478094187899046	0.44328852211644	0.5627732989672325
p_P1632	Methionine	Isogenic	PA	23.395874271053533	4.5481822360859665	0.00216502933303838	0.004583050857802594	*
p_P1632	Methionine	SCFM_evolved	PA	25.35859937900864	4.664403158788943	0.00216502933303838	0.004583050857802594	*
p_P1632	Methionine	USA300	SA	1.2449066302890974	0.3160375422369261	0.00216502933303838	0.004583050857802594	*
p_P1656	Phloroglucinol	ATCC_29213	SA	0.7689782095107947	-0.37898537768351864	0.609280159304103	0.714747086008051
p_P1656	Phloroglucinol	CDC_ID_234	PA	14.361952190293854	3.844179959914093	0.00216502933303838	0.004583050857802594	*
p_P1656	Phloroglucinol	CDC_ID_249	PA	9.877546944092193	3.304152797780832	0.00216502933303838	0.004583050857802594	*
p_P1656	Phloroglucinol	CDC_ID_258	PA	25.788723538807528	4.68866846088743	0.00216502933303838	0.004583050857802594	*
p_P1656	Phloroglucinol	CDC_ID_474	SA	0.7892763394219738	-0.34139759348987103	0.371093369522698	0.48731870923380327
p_P1656	Phloroglucinol	CDC_ID_484	SA	0.8172028851212412	-0.29123379739630106	0.250153007959382	0.35083493821003153
p_P1656	Phloroglucinol	Isogenic	PA	19.75995380867981	4.304507669336954	0.00216502933303838	0.004583050857802594	*
p_P1656	Phloroglucinol	SCFM_evolved	PA	14.417161582443676	3.849715252946663	0.00216502933303838	0.004583050857802594	*
p_P1656	Phloroglucinol	USA300	SA	0.7200896664348274	-0.47375153101795203	0.250153007959382	0.35083493821003153
p_P1669	Valine	ATCC_29213	SA	0.8726267498411667	-0.19656339555790864	0.0966975676176362	0.15056051024101375
p_P1669	Valine	CDC_ID_234	PA	1.2386622578728121	0.3087828659969744	0.125201029610315	0.19135646818753393
p_P1669	Valine	CDC_ID_249	PA	6.19707817521436	2.63158816780649	0.00216502933303838	0.004583050857802594	*
p_P1669	Valine	CDC_ID_258	PA	1.0262033853465864	0.03731668996244594	0.701478108866614	0.7879082415171109
p_P1669	Valine	CDC_ID_474	SA	0.24909394612250987	-2.0052381355533533	0.0552849927170241	0.09046635171876671
p_P1669	Valine	CDC_ID_484	SA	0.8488563181060332	-0.23640771861002513	0.159864197547973	0.23815299012681693
p_P1669	Valine	Isogenic	PA	2.499294345794138	1.3215208198762414	0.00216502933303838	0.004583050857802594	*
p_P1669	Valine	SCFM_evolved	PA	3.0257480059907764	1.597291840282394	0.00216502933303838	0.004583050857802594	*
p_P1669	Valine	USA300	SA	0.9767385014083058	-0.033955728413771424	1	1
p_P1697	Caprolactam	ATCC_29213	SA	0.9137796900341874	-0.13008171779578745	0.609280159304103	0.714747086008051
p_P1697	Caprolactam	CDC_ID_234	PA	0.7483925682565556	-0.4181328625949388	0.0298420644179543	0.05108035980929065
p_P1697	Caprolactam	CDC_ID_249	PA	0.305791509151643	-1.7093797466415013	0.00216502933303838	0.004583050857802594	*
p_P1697	Caprolactam	CDC_ID_258	PA	0.9248419868983795	-0.11272119865447172	0.701478108866614	0.7879082415171109
p_P1697	Caprolactam	CDC_ID_474	SA	1.0032494353356003	0.0046803441181490065	0.701478108866614	0.7879082415171109
p_P1697	Caprolactam	CDC_ID_484	SA	0.9424507378883562	-0.08551088452894383	1	1
p_P1697	Caprolactam	Isogenic	PA	0.984498778057281	-0.022538679407354024	1	1
p_P1697	Caprolactam	SCFM_evolved	PA	0.26582893440180444	-1.9114299502202066	0.0214507336863221	0.038245913815486594	*
p_P1697	Caprolactam	USA300	SA	1.0044360019325562	0.0063856450708285155	0.898326787269238	0.9343656609579928
p_P170	2-Amino-4-methylpyrimidine	ATCC_29213	SA	0.9838465753768324	-0.023494740908991417	0.306685065904181	0.4162785764866549
p_P170	2-Amino-4-methylpyrimidine	CDC_ID_234	PA	0.13021347949642972	-2.9410492931114116	0.00216502933303838	0.004583050857802594	*
p_P170	2-Amino-4-methylpyrimidine	CDC_ID_249	PA	9.953962684973933e-4	-9.972441400843133	0.00216502933303838	0.004583050857802594	*
p_P170	2-Amino-4-methylpyrimidine	CDC_ID_258	PA	0.1517881022005747	-2.7198693842982764	0.00216502933303838	0.004583050857802594	*
p_P170	2-Amino-4-methylpyrimidine	CDC_ID_474	SA	0.8729328918738213	-0.1960573462814566	0.0552849927170241	0.09046635171876671
p_P170	2-Amino-4-methylpyrimidine	CDC_ID_484	SA	0.9361294763651777	-0.09522001166893146	0.0736382701203026	0.11763807312604588
p_P170	2-Amino-4-methylpyrimidine	Isogenic	PA	0.0015481648898062268	-9.335225148427124	0.00216502933303838	0.004583050857802594	*
p_P170	2-Amino-4-methylpyrimidine	SCFM_evolved	PA	0.0010830549912326539	-9.850677788193678	0.00216502933303838	0.004583050857802594	*
p_P170	2-Amino-4-methylpyrimidine	USA300	SA	0.8995238807778723	-0.15276651188478405	0.0552849927170241	0.09046635171876671
p_P1723	?-Aspartylphenylalanine	ATCC_29213	SA	81.90293325403981	6.355843216048857	0.00216502933303838	0.004583050857802594	*
p_P1723	?-Aspartylphenylalanine	CDC_ID_234	PA	2.194339421228474	1.1337866996012225	0.00216502933303838	0.004583050857802594	*
p_P1723	?-Aspartylphenylalanine	CDC_ID_249	PA	1.3481535632210826	0.4309848379733003	0.0409135529844968	0.06845571387459323
p_P1723	?-Aspartylphenylalanine	CDC_ID_258	PA	1.8451933716588564	0.883772015047058	0.00729035809153564	0.013967831841816759	*
p_P1723	?-Aspartylphenylalanine	CDC_ID_474	SA	48.02125910645164	5.585601326086248	0.00216502933303838	0.004583050857802594	*
p_P1723	?-Aspartylphenylalanine	CDC_ID_484	SA	101.95408292296443	6.6717757414388545	0.00216502933303838	0.004583050857802594	*
p_P1723	?-Aspartylphenylalanine	Isogenic	PA	1.7907173678083939	0.8405376520990505	0.00729035809153564	0.013967831841816759	*
p_P1723	?-Aspartylphenylalanine	SCFM_evolved	PA	1.6796818321416735	0.7481879814191036	0.0151936099774602	0.027827052363125424	*
p_P1723	?-Aspartylphenylalanine	USA300	SA	112.47925393778715	6.813515120095959	0.00216502933303838	0.004583050857802594	*
p_P1724	N-Acetyl-L-tyrosine	ATCC_29213	SA	17.482783025270557	4.1278629557652255	0.00216502933303838	0.004583050857802594	*
p_P1724	N-Acetyl-L-tyrosine	CDC_ID_234	PA	25.223210355159544	4.6566800053159065	0.00216502933303838	0.004583050857802594	*
p_P1724	N-Acetyl-L-tyrosine	CDC_ID_249	PA	51.18658762707662	5.677693926620293	0.00216502933303838	0.004583050857802594	*
p_P1724	N-Acetyl-L-tyrosine	CDC_ID_258	PA	48.400835625964085	5.596960050301026	0.00216502933303838	0.004583050857802594	*
p_P1724	N-Acetyl-L-tyrosine	CDC_ID_474	SA	8.857098106388662	3.1468340990876618	0.00216502933303838	0.004583050857802594	*
p_P1724	N-Acetyl-L-tyrosine	CDC_ID_484	SA	11.878647285053631	3.570298649354315	0.00216502933303838	0.004583050857802594	*
p_P1724	N-Acetyl-L-tyrosine	Isogenic	PA	86.89894484708422	6.441266754399756	0.00216502933303838	0.004583050857802594	*
p_P1724	N-Acetyl-L-tyrosine	SCFM_evolved	PA	124.04574999034217	6.954728496767318	0.00216502933303838	0.004583050857802594	*
p_P1724	N-Acetyl-L-tyrosine	USA300	SA	12.941113312764926	3.6938898313610746	0.00216502933303838	0.004583050857802594	*
p_P173	D-(-)-Aspartic acid	ATCC_29213	SA	0.5613122907026695	-0.833124445454499	0.00216502933303838	0.004583050857802594	*
p_P173	D-(-)-Aspartic acid	CDC_ID_234	PA	0.003957669485726343	-7.981133150097189	0.00216502933303838	0.004583050857802594	*
p_P173	D-(-)-Aspartic acid	CDC_ID_249	PA	0.0037313023267952793	-8.066105026169746	0.00216502933303838	0.004583050857802594	*
p_P173	D-(-)-Aspartic acid	CDC_ID_258	PA	0.004434158708042376	-7.817123876385595	0.00216502933303838	0.004583050857802594	*
p_P173	D-(-)-Aspartic acid	CDC_ID_474	SA	0.6739183115957649	-0.5693543678689954	0.00729035809153564	0.013967831841816759	*
p_P173	D-(-)-Aspartic acid	CDC_ID_484	SA	0.8128962398849475	-0.29885688004916705	0.0106033453821227	0.01985755735578446	*
p_P173	D-(-)-Aspartic acid	Isogenic	PA	0.004447464702342515	-7.812801129188199	0.00216502933303838	0.004583050857802594	*
p_P173	D-(-)-Aspartic acid	SCFM_evolved	PA	0.004135193617060919	-7.917829404156916	0.00216502933303838	0.004583050857802594	*
p_P173	D-(-)-Aspartic acid	USA300	SA	0.7200136879705122	-0.4739037614164831	0.0409135529844968	0.06845571387459323
p_P1739	1(2H)-Isoquinolinone	ATCC_29213	SA	2.188005437984951	1.1296163237539485	0.371093369522698	0.48731870923380327
p_P1739	1(2H)-Isoquinolinone	CDC_ID_234	PA	8.50158043530701	3.0877310617484413	0.00216502933303838	0.004583050857802594	*
p_P1739	1(2H)-Isoquinolinone	CDC_ID_249	PA	257.3437537420865	8.007552955592232	0.00216502933303838	0.004583050857802594	*
p_P1739	1(2H)-Isoquinolinone	CDC_ID_258	PA	3.438293036449273	1.7816925070661809	0.00729035809153564	0.013967831841816759	*
p_P1739	1(2H)-Isoquinolinone	CDC_ID_474	SA	1.6863184256361532	0.7538769845067363	0.250153007959382	0.35083493821003153
p_P1739	1(2H)-Isoquinolinone	CDC_ID_484	SA	1.374522160839682	0.4589301670005786	0.798297847328526	0.8620518595912934
p_P1739	1(2H)-Isoquinolinone	Isogenic	PA	6.758762324961854	2.7567590821406585	0.00493790547090731	0.009731186095386373	*
p_P1739	1(2H)-Isoquinolinone	SCFM_evolved	PA	10.983504257943146	3.457266510704681	0.00329451387658258	0.0067125423325323525	*
p_P1739	1(2H)-Isoquinolinone	USA300	SA	1.1768099189126997	0.23488131172055396	0.609280159304103	0.714747086008051
p_P174	L-Homoserine	ATCC_29213	SA	0.7949397513168134	-0.3310825725661336	0.00216502933303838	0.004583050857802594	*
p_P174	L-Homoserine	CDC_ID_234	PA	0.003252431436889011	-8.26426564023333	0.00216502933303838	0.004583050857802594	*
p_P174	L-Homoserine	CDC_ID_249	PA	0.003195711663533046	-8.289647039211156	0.00216502933303838	0.004583050857802594	*
p_P174	L-Homoserine	CDC_ID_258	PA	0.002664433684006782	-8.55195535884324	0.00216502933303838	0.004583050857802594	*
p_P174	L-Homoserine	CDC_ID_474	SA	0.7935828170331245	-0.33354730662411164	0.00329451387658258	0.0067125423325323525	*
p_P174	L-Homoserine	CDC_ID_484	SA	0.7468135239555601	-0.4211800414971118	0.00216502933303838	0.004583050857802594	*
p_P174	L-Homoserine	Isogenic	PA	0.0036176318331755434	-8.110738692479238	0.00216502933303838	0.004583050857802594	*
p_P174	L-Homoserine	SCFM_evolved	PA	0.0031713791637641192	-8.300673911168394	0.00216502933303838	0.004583050857802594	*
p_P174	L-Homoserine	USA300	SA	0.8220511414579884	-0.28269994522282826	0.00216502933303838	0.004583050857802594	*
p_P175	L-Serine	ATCC_29213	SA	0.7076495017243307	-0.4988931234640002	0.00216502933303838	0.004583050857802594	*
p_P175	L-Serine	CDC_ID_234	PA	0.0043188744383004405	-7.855128910667391	0.00216502933303838	0.004583050857802594	*
p_P175	L-Serine	CDC_ID_249	PA	0.004099479058556905	-7.930343693806185	0.00216502933303838	0.004583050857802594	*
p_P175	L-Serine	CDC_ID_258	PA	0.004546208008815659	-7.781120589414945	0.00216502933303838	0.004583050857802594	*
p_P175	L-Serine	CDC_ID_474	SA	0.6394338364435252	-0.6451330067312668	0.00216502933303838	0.004583050857802594	*
p_P175	L-Serine	CDC_ID_484	SA	0.7245365412408316	-0.46486964245846607	0.00216502933303838	0.004583050857802594	*
p_P175	L-Serine	Isogenic	PA	0.004448523029150159	-7.812457863686871	0.00216502933303838	0.004583050857802594	*
p_P175	L-Serine	SCFM_evolved	PA	0.0041239029215300186	-7.921773913225629	0.00216502933303838	0.004583050857802594	*
p_P175	L-Serine	USA300	SA	0.7351558019911192	-0.4438780613466004	0.00329451387658258	0.0067125423325323525	*
p_P1761	2-Acetamidophenol	ATCC_29213	SA	0.9894847105037349	-0.015250679934796294	0.609280159304103	0.714747086008051
p_P1761	2-Acetamidophenol	CDC_ID_234	PA	468.1757610818247	8.870906433339838	0.00216502933303838	0.004583050857802594	*
p_P1761	2-Acetamidophenol	CDC_ID_249	PA	1.287457532707019	0.3645248452174588	0.159864197547973	0.23815299012681693
p_P1761	2-Acetamidophenol	CDC_ID_258	PA	322.92450969851944	8.335053134221743	0.00216502933303838	0.004583050857802594	*
p_P1761	2-Acetamidophenol	CDC_ID_474	SA	1.1808029230860029	0.23976819791716336	0.250153007959382	0.35083493821003153
p_P1761	2-Acetamidophenol	CDC_ID_484	SA	1.0156309656674738	0.022376287232617382	0.44328852211644	0.5627732989672325
p_P1761	2-Acetamidophenol	Isogenic	PA	281.89631957316135	8.139020832038469	0.00216502933303838	0.004583050857802594	*
p_P1761	2-Acetamidophenol	SCFM_evolved	PA	223.74285455711419	7.805697799035983	0.00216502933303838	0.004583050857802594	*
p_P1761	2-Acetamidophenol	USA300	SA	1.1840431549861652	0.24372166403267886	0.44328852211644	0.5627732989672325
p_P1767	1-(2,4-Dihydroxyquinolin-3-yl)ethan-1-one	ATCC_29213	SA	1.0365217394919786	0.051750375133642994	0.44328852211644	0.5627732989672325
p_P1767	1-(2,4-Dihydroxyquinolin-3-yl)ethan-1-one	CDC_ID_234	PA	170.33562187682105	7.4122363636694635	0.00216502933303838	0.004583050857802594	*
p_P1767	1-(2,4-Dihydroxyquinolin-3-yl)ethan-1-one	CDC_ID_249	PA	1.388311447269019	0.4733312516533417	0.00329451387658258	0.0067125423325323525	*
p_P1767	1-(2,4-Dihydroxyquinolin-3-yl)ethan-1-one	CDC_ID_258	PA	16.247902253034066	4.022181560443569	0.00216502933303838	0.004583050857802594	*
p_P1767	1-(2,4-Dihydroxyquinolin-3-yl)ethan-1-one	CDC_ID_474	SA	1.029344287191753	0.04172560453360878	0.0552849927170241	0.09046635171876671
p_P1767	1-(2,4-Dihydroxyquinolin-3-yl)ethan-1-one	CDC_ID_484	SA	1.0565339230946509	0.07933908993705097	0.201336485287401	0.29178302944727963
p_P1767	1-(2,4-Dihydroxyquinolin-3-yl)ethan-1-one	Isogenic	PA	15.302577397721526	3.9357027599458494	0.00216502933303838	0.004583050857802594	*
p_P1767	1-(2,4-Dihydroxyquinolin-3-yl)ethan-1-one	SCFM_evolved	PA	13.603985230875576	3.765957439789203	0.00216502933303838	0.004583050857802594	*
p_P1767	1-(2,4-Dihydroxyquinolin-3-yl)ethan-1-one	USA300	SA	1.2223402381171358	0.2896459148805482	0.0298420644179543	0.05108035980929065
p_P1769	NP-003319	ATCC_29213	SA	10.180059177665774	3.347674042850754	0.00216502933303838	0.004583050857802594	*
p_P1769	NP-003319	CDC_ID_234	PA	4.254326774483673	2.0889308508399917	0.00216502933303838	0.004583050857802594	*
p_P1769	NP-003319	CDC_ID_249	PA	23.50889330430661	4.555134719715427	0.00216502933303838	0.004583050857802594	*
p_P1769	NP-003319	CDC_ID_258	PA	184.5861818789145	7.528150746653724	0.00216502933303838	0.004583050857802594	*
p_P1769	NP-003319	CDC_ID_474	SA	33.196771817377304	5.052971050028851	0.00216502933303838	0.004583050857802594	*
p_P1769	NP-003319	CDC_ID_484	SA	3.8815411066814445	1.956629566210181	0.00216502933303838	0.004583050857802594	*
p_P1769	NP-003319	Isogenic	PA	31.37030733188603	4.971327758082776	0.00216502933303838	0.004583050857802594	*
p_P1769	NP-003319	SCFM_evolved	PA	110.13346166269663	6.783109056864451	0.00216502933303838	0.004583050857802594	*
p_P1769	NP-003319	USA300	SA	9.39828837829846	3.232398036259786	0.00216502933303838	0.004583050857802594	*
p_P1775	6-Methylquinoline	ATCC_29213	SA	0.5585514899156607	-0.8402378136023391	0.44328852211644	0.5627732989672325
p_P1775	6-Methylquinoline	CDC_ID_234	PA	0.10450526061079222	-3.258352528025426	0.00216502933303838	0.004583050857802594	*
p_P1775	6-Methylquinoline	CDC_ID_249	PA	0.09762112190862202	-3.356662857806449	0.00216502933303838	0.004583050857802594	*
p_P1775	6-Methylquinoline	CDC_ID_258	PA	0.08973113900933499	-3.4782474655160653	0.00216502933303838	0.004583050857802594	*
p_P1775	6-Methylquinoline	CDC_ID_474	SA	1.1964893935399072	0.25880760794603164	1	1
p_P1775	6-Methylquinoline	CDC_ID_484	SA	3.0690472304774947	1.6177908480368353	0.371093369522698	0.48731870923380327
p_P1775	6-Methylquinoline	Isogenic	PA	0.08908245657667731	-3.488714846712754	0.00216502933303838	0.004583050857802594	*
p_P1775	6-Methylquinoline	SCFM_evolved	PA	0.07849571691402166	-3.6712422536746634	0.00216502933303838	0.004583050857802594	*
p_P1775	6-Methylquinoline	USA300	SA	0.9544959052573024	-0.06718908633898216	0.798297847328526	0.8620518595912934
p_P1776	2,3,4,9-Tetrahydro-1H-?-carboline-3-carboxylic acid	ATCC_29213	SA	0.577956841963709	-0.7909663291676426	0.522903234512671	0.6397075933908261
p_P1776	2,3,4,9-Tetrahydro-1H-?-carboline-3-carboxylic acid	CDC_ID_234	PA	0.031874974924816564	-4.971431982732077	0.00216502933303838	0.004583050857802594	*
p_P1776	2,3,4,9-Tetrahydro-1H-?-carboline-3-carboxylic acid	CDC_ID_249	PA	0.022392102795530475	-5.480866174749221	0.00216502933303838	0.004583050857802594	*
p_P1776	2,3,4,9-Tetrahydro-1H-?-carboline-3-carboxylic acid	CDC_ID_258	PA	0.02334059102043326	-5.421015096961997	0.00216502933303838	0.004583050857802594	*
p_P1776	2,3,4,9-Tetrahydro-1H-?-carboline-3-carboxylic acid	CDC_ID_474	SA	1.333410480294234	0.4151209715174392	0.898326787269238	0.9343656609579928
p_P1776	2,3,4,9-Tetrahydro-1H-?-carboline-3-carboxylic acid	CDC_ID_484	SA	3.3176445548048856	1.7301593273759335	0.306685065904181	0.4162785764866549
p_P1776	2,3,4,9-Tetrahydro-1H-?-carboline-3-carboxylic acid	Isogenic	PA	0.023687145520966183	-5.399751836315619	0.00216502933303838	0.004583050857802594	*
p_P1776	2,3,4,9-Tetrahydro-1H-?-carboline-3-carboxylic acid	SCFM_evolved	PA	0.024063281025654634	-5.377022822542577	0.00216502933303838	0.004583050857802594	*
p_P1776	2,3,4,9-Tetrahydro-1H-?-carboline-3-carboxylic acid	USA300	SA	1.1317672244009889	0.17857726317404035	1	1
p_P1800	N-Benzylformamide	ATCC_29213	SA	1.3053787327789357	0.38446844022866533	0.306685065904181	0.4162785764866549
p_P1800	N-Benzylformamide	CDC_ID_234	PA	9.260864057685174	3.211146806183328	0.00216502933303838	0.004583050857802594	*
p_P1800	N-Benzylformamide	CDC_ID_249	PA	32.67488936223482	5.030110445924891	0.00216502933303838	0.004583050857802594	*
p_P1800	N-Benzylformamide	CDC_ID_258	PA	14.263686512701634	3.8342749957601137	0.00216502933303838	0.004583050857802594	*
p_P1800	N-Benzylformamide	CDC_ID_474	SA	1.391348643263782	0.4764839747927961	0.0409135529844968	0.06845571387459323
p_P1800	N-Benzylformamide	CDC_ID_484	SA	1.3629363566996393	0.4467181960260763	0.125201029610315	0.19135646818753393
p_P1800	N-Benzylformamide	Isogenic	PA	12.328124968582207	3.623881486336801	0.00216502933303838	0.004583050857802594	*
p_P1800	N-Benzylformamide	SCFM_evolved	PA	23.18226327326259	4.534949517733746	0.00216502933303838	0.004583050857802594	*
p_P1800	N-Benzylformamide	USA300	SA	1.254314990464234	0.32689969113498557	0.522903234512671	0.6397075933908261
p_P1814	2-(2-amino-3-methylbutanamido)-3-phenylpropanoic acid	ATCC_29213	SA	1.1929795312980567	0.25456929001711515	0.159864197547973	0.23815299012681693
p_P1814	2-(2-amino-3-methylbutanamido)-3-phenylpropanoic acid	CDC_ID_234	PA	149.4753942223596	7.223764205602728	0.00216502933303838	0.004583050857802594	*
p_P1814	2-(2-amino-3-methylbutanamido)-3-phenylpropanoic acid	CDC_ID_249	PA	23.46969560116771	4.5527272253068745	0.00216502933303838	0.004583050857802594	*
p_P1814	2-(2-amino-3-methylbutanamido)-3-phenylpropanoic acid	CDC_ID_258	PA	143.39382269541198	7.16383906486996	0.00216502933303838	0.004583050857802594	*
p_P1814	2-(2-amino-3-methylbutanamido)-3-phenylpropanoic acid	CDC_ID_474	SA	1.251929294099606	0.3241530846887742	0.0409135529844968	0.06845571387459323
p_P1814	2-(2-amino-3-methylbutanamido)-3-phenylpropanoic acid	CDC_ID_484	SA	1.047460687916412	0.06689609937826538	0.250153007959382	0.35083493821003153
p_P1814	2-(2-amino-3-methylbutanamido)-3-phenylpropanoic acid	Isogenic	PA	190.86957620946848	7.576443351449749	0.00216502933303838	0.004583050857802594	*
p_P1814	2-(2-amino-3-methylbutanamido)-3-phenylpropanoic acid	SCFM_evolved	PA	109.70696751516216	6.77751134432497	0.00216502933303838	0.004583050857802594	*
p_P1814	2-(2-amino-3-methylbutanamido)-3-phenylpropanoic acid	USA300	SA	1.0032669996310097	0.004705601745191551	0.44328852211644	0.5627732989672325
p_P1826	Kynurenic acid	ATCC_29213	SA	1.7635085673660746	0.8184485845912278	0.250153007959382	0.35083493821003153
p_P1826	Kynurenic acid	CDC_ID_234	PA	84.09394133498753	6.39392995814029	0.00216502933303838	0.004583050857802594	*
p_P1826	Kynurenic acid	CDC_ID_249	PA	580.2627344946386	9.180562469198279	0.00216502933303838	0.004583050857802594	*
p_P1826	Kynurenic acid	CDC_ID_258	PA	75.64751435028094	6.241220773582674	0.00216502933303838	0.004583050857802594	*
p_P1826	Kynurenic acid	CDC_ID_474	SA	1.601749613909995	0.6796486427511484	0.125201029610315	0.19135646818753393
p_P1826	Kynurenic acid	CDC_ID_484	SA	0.8435915110489425	-0.24538351733424613	0.701478108866614	0.7879082415171109
p_P1826	Kynurenic acid	Isogenic	PA	77.7839140005221	6.281399926304801	0.00216502933303838	0.004583050857802594	*
p_P1826	Kynurenic acid	SCFM_evolved	PA	80.92681434927675	6.338545900374162	0.00216502933303838	0.004583050857802594	*
p_P1826	Kynurenic acid	USA300	SA	1.1875896324121642	0.2480364038490918	0.250153007959382	0.35083493821003153
p_P1841	4-Hydroxybenzaldehyde	ATCC_29213	SA	0.9455961636505787	-0.08070391247419322	0.306685065904181	0.4162785764866549
p_P1841	4-Hydroxybenzaldehyde	CDC_ID_234	PA	0.267887151801789	-1.9003027054813955	0.0106033453821227	0.01985755735578446	*
p_P1841	4-Hydroxybenzaldehyde	CDC_ID_249	PA	0.12072994360677733	-3.0501445552040205	0.00493790547090731	0.009731186095386373	*
p_P1841	4-Hydroxybenzaldehyde	CDC_ID_258	PA	0.06392844007801371	-3.967398298798129	0.00329451387658258	0.0067125423325323525	*
p_P1841	4-Hydroxybenzaldehyde	CDC_ID_474	SA	2.0955234082543788	1.0673106373281773	0.201336485287401	0.29178302944727963
p_P1841	4-Hydroxybenzaldehyde	CDC_ID_484	SA	1.085922847627192	0.11892160654962503	1	1
p_P1841	4-Hydroxybenzaldehyde	Isogenic	PA	0.1441675967306164	-2.7941811556153193	0.00729035809153564	0.013967831841816759	*
p_P1841	4-Hydroxybenzaldehyde	SCFM_evolved	PA	0.19099549488245543	-2.388389485879707	0.00493790547090731	0.009731186095386373	*
p_P1841	4-Hydroxybenzaldehyde	USA300	SA	1.0342916529227872	0.04864305885910957	0.701478108866614	0.7879082415171109
p_P1847	3-Methyl-quinolin-2-ol	ATCC_29213	SA	0.6715816628194973	-0.5743652560962508	0.371093369522698	0.48731870923380327
p_P1847	3-Methyl-quinolin-2-ol	CDC_ID_234	PA	3949.9017091388996	11.947601037824686	0.00216502933303838	0.004583050857802594	*
p_P1847	3-Methyl-quinolin-2-ol	CDC_ID_249	PA	1.4445357781257007	0.5306059368795404	0.0966975676176362	0.15056051024101375
p_P1847	3-Methyl-quinolin-2-ol	CDC_ID_258	PA	817.624957859426	9.675295424737236	0.00216502933303838	0.004583050857802594	*
p_P1847	3-Methyl-quinolin-2-ol	CDC_ID_474	SA	0.6845418916924613	-0.5467892625529668	0.609280159304103	0.714747086008051
p_P1847	3-Methyl-quinolin-2-ol	CDC_ID_484	SA	1.1611577787825884	0.2155640197499708	0.44328852211644	0.5627732989672325
p_P1847	3-Methyl-quinolin-2-ol	Isogenic	PA	404.2193776582541	8.658994673742178	0.00216502933303838	0.004583050857802594	*
p_P1847	3-Methyl-quinolin-2-ol	SCFM_evolved	PA	223.76228106250562	7.805823055801891	0.00216502933303838	0.004583050857802594	*
p_P1847	3-Methyl-quinolin-2-ol	USA300	SA	1.0725912348013378	0.10110036884119156	0.522903234512671	0.6397075933908261
p_P185	L-Glutamic acid	ATCC_29213	SA	0.6262643353298253	-0.6751563725914214	0.00216502933303838	0.004583050857802594	*
p_P185	L-Glutamic acid	CDC_ID_234	PA	0.00291541109426945	-8.42208495634872	0.00216502933303838	0.004583050857802594	*
p_P185	L-Glutamic acid	CDC_ID_249	PA	0.007779628449216063	-7.006083030128457	0.00216502933303838	0.004583050857802594	*
p_P185	L-Glutamic acid	CDC_ID_258	PA	0.0023155717419809565	-8.754415828766339	0.00216502933303838	0.004583050857802594	*
p_P185	L-Glutamic acid	CDC_ID_474	SA	0.5349019331429392	-0.9026536772741675	0.00216502933303838	0.004583050857802594	*
p_P185	L-Glutamic acid	CDC_ID_484	SA	0.5894784945634496	-0.7624889133237156	0.00493790547090731	0.009731186095386373	*
p_P185	L-Glutamic acid	Isogenic	PA	0.00756599215408143	-7.046255004345864	0.00216502933303838	0.004583050857802594	*
p_P185	L-Glutamic acid	SCFM_evolved	PA	0.006218899462940002	-7.329124990453934	0.00216502933303838	0.004583050857802594	*
p_P185	L-Glutamic acid	USA300	SA	0.683161772634281	-0.549700845886122	0.00216502933303838	0.004583050857802594	*
p_P1857	3-[1-(dimethylamino)-1H-pyrrol-2-yl]-2-(2-furylcarbonyl)acrylonitrile	ATCC_29213	SA	1.003329828036747	0.00479594598192515	0.701478108866614	0.7879082415171109
p_P1857	3-[1-(dimethylamino)-1H-pyrrol-2-yl]-2-(2-furylcarbonyl)acrylonitrile	CDC_ID_234	PA	2.7410810386894253	1.4547449813512414	0.00216502933303838	0.004583050857802594	*
p_P1857	3-[1-(dimethylamino)-1H-pyrrol-2-yl]-2-(2-furylcarbonyl)acrylonitrile	CDC_ID_249	PA	105.43360034488992	6.72019089855188	0.00216502933303838	0.004583050857802594	*
p_P1857	3-[1-(dimethylamino)-1H-pyrrol-2-yl]-2-(2-furylcarbonyl)acrylonitrile	CDC_ID_258	PA	2.6634128505449417	1.4132760752885456	0.00216502933303838	0.004583050857802594	*
p_P1857	3-[1-(dimethylamino)-1H-pyrrol-2-yl]-2-(2-furylcarbonyl)acrylonitrile	CDC_ID_474	SA	1.0740695883669282	0.1030874677549266	0.0736382701203026	0.11763807312604588
p_P1857	3-[1-(dimethylamino)-1H-pyrrol-2-yl]-2-(2-furylcarbonyl)acrylonitrile	CDC_ID_484	SA	1.0574947526942662	0.08065050468731293	0.371093369522698	0.48731870923380327
p_P1857	3-[1-(dimethylamino)-1H-pyrrol-2-yl]-2-(2-furylcarbonyl)acrylonitrile	Isogenic	PA	2.6273491256508144	1.3936079204481864	0.00216502933303838	0.004583050857802594	*
p_P1857	3-[1-(dimethylamino)-1H-pyrrol-2-yl]-2-(2-furylcarbonyl)acrylonitrile	SCFM_evolved	PA	2.4961312475531043	1.3196937936616404	0.00216502933303838	0.004583050857802594	*
p_P1857	3-[1-(dimethylamino)-1H-pyrrol-2-yl]-2-(2-furylcarbonyl)acrylonitrile	USA300	SA	1.0569506405290154	0.07990800460446609	0.201336485287401	0.29178302944727963
p_P1858	Anthranilic acid	ATCC_29213	SA	1.097203579236612	0.1338312335861846	0.701478108866614	0.7879082415171109
p_P1858	Anthranilic acid	CDC_ID_234	PA	1211.9500197362152	10.243114488616929	0.00216502933303838	0.004583050857802594	*
p_P1858	Anthranilic acid	CDC_ID_249	PA	1085.4512804838428	10.084079257983431	0.00216502933303838	0.004583050857802594	*
p_P1858	Anthranilic acid	CDC_ID_258	PA	1767.5666452016376	10.787548896805253	0.00216502933303838	0.004583050857802594	*
p_P1858	Anthranilic acid	CDC_ID_474	SA	0.8423025135465706	-0.24758962357773168	0.371093369522698	0.48731870923380327
p_P1858	Anthranilic acid	CDC_ID_484	SA	1.0953656785511396	0.131412581754604	0.609280159304103	0.714747086008051
p_P1858	Anthranilic acid	Isogenic	PA	1458.9319277774077	10.510696854861655	0.00216502933303838	0.004583050857802594	*
p_P1858	Anthranilic acid	SCFM_evolved	PA	1222.6532713395036	10.255799616866865	0.00216502933303838	0.004583050857802594	*
p_P1858	Anthranilic acid	USA300	SA	0.937713319527386	-0.09278116970755797	0.898326787269238	0.9343656609579928
p_P1868	Indole-3-butyric acid	ATCC_29213	SA	1.107844257369355	0.1477550791183865	0.201336485287401	0.29178302944727963
p_P1868	Indole-3-butyric acid	CDC_ID_234	PA	618.8285974981538	9.273396058370743	0.00216502933303838	0.004583050857802594	*
p_P1868	Indole-3-butyric acid	CDC_ID_249	PA	1.7578086861586484	0.8137780610675054	0.00216502933303838	0.004583050857802594	*
p_P1868	Indole-3-butyric acid	CDC_ID_258	PA	54.38951431366579	5.765256637800457	0.00216502933303838	0.004583050857802594	*
p_P1868	Indole-3-butyric acid	CDC_ID_474	SA	1.1292857880721339	0.17541063479031613	0.00493790547090731	0.009731186095386373	*
p_P1868	Indole-3-butyric acid	CDC_ID_484	SA	1.0159080887329994	0.022769884465182116	0.44328852211644	0.5627732989672325
p_P1868	Indole-3-butyric acid	Isogenic	PA	31.127277311259963	4.96010748533632	0.00216502933303838	0.004583050857802594	*
p_P1868	Indole-3-butyric acid	SCFM_evolved	PA	13.523436055583414	3.757389855274696	0.00216502933303838	0.004583050857802594	*
p_P1868	Indole-3-butyric acid	USA300	SA	1.0273721711298147	0.038958900428066774	0.306685065904181	0.4162785764866549
p_P1892	N1-(2-{2-[2-(acetylamino)phenoxy]ethoxy}phenyl)acetamide	ATCC_29213	SA	0.9974366154627529	-0.003702930207042998	0.898326787269238	0.9343656609579928
p_P1892	N1-(2-{2-[2-(acetylamino)phenoxy]ethoxy}phenyl)acetamide	CDC_ID_234	PA	105.02062592135911	6.714528889019995	0.00216502933303838	0.004583050857802594	*
p_P1892	N1-(2-{2-[2-(acetylamino)phenoxy]ethoxy}phenyl)acetamide	CDC_ID_249	PA	8.699862146372148	3.1209925409244756	0.00216502933303838	0.004583050857802594	*
p_P1892	N1-(2-{2-[2-(acetylamino)phenoxy]ethoxy}phenyl)acetamide	CDC_ID_258	PA	125.37786261343028	6.970138830441118	0.00216502933303838	0.004583050857802594	*
p_P1892	N1-(2-{2-[2-(acetylamino)phenoxy]ethoxy}phenyl)acetamide	CDC_ID_474	SA	1.0490207624425756	0.06904323232558271	0.0736382701203026	0.11763807312604588
p_P1892	N1-(2-{2-[2-(acetylamino)phenoxy]ethoxy}phenyl)acetamide	CDC_ID_484	SA	1.0288626785475588	0.0410504397645886	0.898326787269238	0.9343656609579928
p_P1892	N1-(2-{2-[2-(acetylamino)phenoxy]ethoxy}phenyl)acetamide	Isogenic	PA	181.20208759110054	7.5014557662404355	0.00216502933303838	0.004583050857802594	*
p_P1892	N1-(2-{2-[2-(acetylamino)phenoxy]ethoxy}phenyl)acetamide	SCFM_evolved	PA	136.1849157824678	7.089423105085132	0.00216502933303838	0.004583050857802594	*
p_P1892	N1-(2-{2-[2-(acetylamino)phenoxy]ethoxy}phenyl)acetamide	USA300	SA	1.0107503183123177	0.015426657952946584	1	1
p_P1905	4-Acetamidobenzoic acid	ATCC_29213	SA	0.833131847790035	-0.26338326664269207	0.898326787269238	0.9343656609579928
p_P1905	4-Acetamidobenzoic acid	CDC_ID_234	PA	17.60469548335691	4.1378883673340505	0.00216502933303838	0.004583050857802594	*
p_P1905	4-Acetamidobenzoic acid	CDC_ID_249	PA	95.48775964549232	6.577243904155769	0.00216502933303838	0.004583050857802594	*
p_P1905	4-Acetamidobenzoic acid	CDC_ID_258	PA	28.80432164218783	4.848213376833111	0.00216502933303838	0.004583050857802594	*
p_P1905	4-Acetamidobenzoic acid	CDC_ID_474	SA	0.9482776893348376	-0.07661850162613827	0.898326787269238	0.9343656609579928
p_P1905	4-Acetamidobenzoic acid	CDC_ID_484	SA	0.8700397096598195	-0.20084684608472145	0.609280159304103	0.714747086008051
p_P1905	4-Acetamidobenzoic acid	Isogenic	PA	59.88068495503581	5.904018818881916	0.00216502933303838	0.004583050857802594	*
p_P1905	4-Acetamidobenzoic acid	SCFM_evolved	PA	93.37010576567351	6.544888812198653	0.00216502933303838	0.004583050857802594	*
p_P1905	4-Acetamidobenzoic acid	USA300	SA	0.841033061307024	-0.2497655804400271	0.609280159304103	0.714747086008051
p_P1937	N-Methylcaprolactam	ATCC_29213	SA	0.40950391798226765	-1.2880508397816464	0.701478108866614	0.7879082415171109
p_P1937	N-Methylcaprolactam	CDC_ID_234	PA	14.255539773419464	3.833450761570618	0.00216502933303838	0.004583050857802594	*
p_P1937	N-Methylcaprolactam	CDC_ID_249	PA	136.42029616867157	7.091914489588452	0.00216502933303838	0.004583050857802594	*
p_P1937	N-Methylcaprolactam	CDC_ID_258	PA	15.05954976886983	3.912606733693465	0.00216502933303838	0.004583050857802594	*
p_P1937	N-Methylcaprolactam	CDC_ID_474	SA	0.6462268560486183	-0.6298873871762869	0.609280159304103	0.714747086008051
p_P1937	N-Methylcaprolactam	CDC_ID_484	SA	1.2978954104827445	0.37617412998004346	0.125201029610315	0.19135646818753393
p_P1937	N-Methylcaprolactam	Isogenic	PA	32.80115826422191	5.035674854625396	0.00216502933303838	0.004583050857802594	*
p_P1937	N-Methylcaprolactam	SCFM_evolved	PA	43.593333200823565	5.4460356130654075	0.00216502933303838	0.004583050857802594	*
p_P1937	N-Methylcaprolactam	USA300	SA	1.304035322887458	0.38298294891283324	0.0552849927170241	0.09046635171876671
p_P1957	Tolycaine	ATCC_29213	SA	1.1982687640934133	0.26095153178041597	0.798297847328526	0.8620518595912934
p_P1957	Tolycaine	CDC_ID_234	PA	71.94722076981206	6.168867053443607	0.00216502933303838	0.004583050857802594	*
p_P1957	Tolycaine	CDC_ID_249	PA	21.920808075381878	4.454229076801589	0.00216502933303838	0.004583050857802594	*
p_P1957	Tolycaine	CDC_ID_258	PA	52.0265350073198	5.701175721206037	0.00216502933303838	0.004583050857802594	*
p_P1957	Tolycaine	CDC_ID_474	SA	1.0550987414422657	0.07737801990223128	0.609280159304103	0.714747086008051
p_P1957	Tolycaine	CDC_ID_484	SA	0.9882856737815384	-0.01699996747457808	0.798297847328526	0.8620518595912934
p_P1957	Tolycaine	Isogenic	PA	113.86915349272061	6.831233171849546	0.00216502933303838	0.004583050857802594	*
p_P1957	Tolycaine	SCFM_evolved	PA	59.39746138054425	5.892329367126128	0.00216502933303838	0.004583050857802594	*
p_P1957	Tolycaine	USA300	SA	1.125327383567205	0.1703447756099793	0.898326787269238	0.9343656609579928
p_P1973	2-oxo-1_2-dihydroquinoline-4-carboxylate	ATCC_29213	SA	1.0098746076802572	0.014176170097458517	0.522903234512671	0.6397075933908261
p_P1973	2-oxo-1_2-dihydroquinoline-4-carboxylate	CDC_ID_234	PA	2.006667383730769	1.0048015017976948	0.00216502933303838	0.004583050857802594	*
p_P1973	2-oxo-1_2-dihydroquinoline-4-carboxylate	CDC_ID_249	PA	281.5438432889798	8.137215792614327	0.00216502933303838	0.004583050857802594	*
p_P1973	2-oxo-1_2-dihydroquinoline-4-carboxylate	CDC_ID_258	PA	1.4413351218995423	0.5274058126062628	0.00216502933303838	0.004583050857802594	*
p_P1973	2-oxo-1_2-dihydroquinoline-4-carboxylate	CDC_ID_474	SA	1.12253106420527	0.16675536973682697	0.0298420644179543	0.05108035980929065
p_P1973	2-oxo-1_2-dihydroquinoline-4-carboxylate	CDC_ID_484	SA	1.0570920659831244	0.08010103173771595	0.201336485287401	0.29178302944727963
p_P1973	2-oxo-1_2-dihydroquinoline-4-carboxylate	Isogenic	PA	6.606637998920287	2.7239162965132206	0.00216502933303838	0.004583050857802594	*
p_P1973	2-oxo-1_2-dihydroquinoline-4-carboxylate	SCFM_evolved	PA	12.698433841643794	3.666578668402537	0.00216502933303838	0.004583050857802594	*
p_P1973	2-oxo-1_2-dihydroquinoline-4-carboxylate	USA300	SA	1.0000846451653351	1.2211199224223626e-4	0.522903234512671	0.6397075933908261
p_P1975	2-cyano-3-(4-hydroxyphenyl)acrylamide	ATCC_29213	SA	1.225374464348327	0.2932226923329809	0.201336485287401	0.29178302944727963
p_P1975	2-cyano-3-(4-hydroxyphenyl)acrylamide	CDC_ID_234	PA	1.6479246818924271	0.720650305904982	0.00329451387658258	0.0067125423325323525	*
p_P1975	2-cyano-3-(4-hydroxyphenyl)acrylamide	CDC_ID_249	PA	403.8047296747159	8.657513998508243	0.00216502933303838	0.004583050857802594	*
p_P1975	2-cyano-3-(4-hydroxyphenyl)acrylamide	CDC_ID_258	PA	1.6822369172119487	0.7503809013225826	0.00493790547090731	0.009731186095386373	*
p_P1975	2-cyano-3-(4-hydroxyphenyl)acrylamide	CDC_ID_474	SA	0.9785417387265062	-0.031294705997988365	1	1
p_P1975	2-cyano-3-(4-hydroxyphenyl)acrylamide	CDC_ID_484	SA	1.0753755761804924	0.10484061075668631	0.701478108866614	0.7879082415171109
p_P1975	2-cyano-3-(4-hydroxyphenyl)acrylamide	Isogenic	PA	16.79809405999942	4.0702256465715525	0.00216502933303838	0.004583050857802594	*
p_P1975	2-cyano-3-(4-hydroxyphenyl)acrylamide	SCFM_evolved	PA	23.686711465001075	4.566006011386162	0.00216502933303838	0.004583050857802594	*
p_P1975	2-cyano-3-(4-hydroxyphenyl)acrylamide	USA300	SA	0.9451101054577091	-0.08144568159120692	0.898326787269238	0.9343656609579928
p_P1980	N-Acetyl-L-leucine	ATCC_29213	SA	5.894369216577808	2.559337432067384	0.00216502933303838	0.004583050857802594	*
p_P1980	N-Acetyl-L-leucine	CDC_ID_234	PA	145.68392091689336	7.1866978462193805	0.00216502933303838	0.004583050857802594	*
p_P1980	N-Acetyl-L-leucine	CDC_ID_249	PA	1667.7265042860752	10.703667000745696	0.00216502933303838	0.004583050857802594	*
p_P1980	N-Acetyl-L-leucine	CDC_ID_258	PA	157.17987474495266	7.2962726970381375	0.00216502933303838	0.004583050857802594	*
p_P1980	N-Acetyl-L-leucine	CDC_ID_474	SA	3.376350888862078	1.7554648446006205	0.00216502933303838	0.004583050857802594	*
p_P1980	N-Acetyl-L-leucine	CDC_ID_484	SA	3.2018703323732285	1.6789148835474856	0.00216502933303838	0.004583050857802594	*
p_P1980	N-Acetyl-L-leucine	Isogenic	PA	372.7590133481832	8.542099427207685	0.00216502933303838	0.004583050857802594	*
p_P1980	N-Acetyl-L-leucine	SCFM_evolved	PA	481.64930312337174	8.911839268190763	0.00216502933303838	0.004583050857802594	*
p_P1980	N-Acetyl-L-leucine	USA300	SA	3.0104852309879337	1.5899960397825128	0.00216502933303838	0.004583050857802594	*
p_P1998	Pyroquilon	ATCC_29213	SA	1.019577474731211	0.027971405726038918	0.609280159304103	0.714747086008051
p_P1998	Pyroquilon	CDC_ID_234	PA	1343.3932950638891	10.391666018148788	0.00216502933303838	0.004583050857802594	*
p_P1998	Pyroquilon	CDC_ID_249	PA	2.555040194964225	1.353345987295743	0.00216502933303838	0.004583050857802594	*
p_P1998	Pyroquilon	CDC_ID_258	PA	214.07589712927847	7.741978561165853	0.00216502933303838	0.004583050857802594	*
p_P1998	Pyroquilon	CDC_ID_474	SA	1.0318374491189775	0.045215713182787165	0.159864197547973	0.23815299012681693
p_P1998	Pyroquilon	CDC_ID_484	SA	1.0514713265246076	0.07240950851497452	0.798297847328526	0.8620518595912934
p_P1998	Pyroquilon	Isogenic	PA	69.15302554177387	6.1117204675737	0.00216502933303838	0.004583050857802594	*
p_P1998	Pyroquilon	SCFM_evolved	PA	43.16893640862644	5.431921643167326	0.00216502933303838	0.004583050857802594	*
p_P1998	Pyroquilon	USA300	SA	1.0404049561110453	0.057145176884695954	0.306685065904181	0.4162785764866549
p_P200	Choline	ATCC_29213	SA	0.721903690261778	-0.47012171601553876	0.00493790547090731	0.009731186095386373	*
p_P200	Choline	CDC_ID_234	PA	0.8161943443439619	-0.29301538112446396	0.898326787269238	0.9343656609579928
p_P200	Choline	CDC_ID_249	PA	2.648715809567764	1.4052930599696427	0.250153007959382	0.35083493821003153
p_P200	Choline	CDC_ID_258	PA	6.103830078056641	2.6097148001545465	0.00216502933303838	0.004583050857802594	*
p_P200	Choline	CDC_ID_474	SA	0.7072626120280656	-0.49968209665132185	0.00329451387658258	0.0067125423325323525	*
p_P200	Choline	CDC_ID_484	SA	0.7694467282758571	-0.37810664814239664	0.201336485287401	0.29178302944727963
p_P200	Choline	Isogenic	PA	6.382304302521253	2.674077396657375	0.0409135529844968	0.06845571387459323
p_P200	Choline	SCFM_evolved	PA	4.349256254713912	2.1207687137487765	0.00329451387658258	0.0067125423325323525	*
p_P200	Choline	USA300	SA	0.8720620466846308	-0.19749730935798657	0.701478108866614	0.7879082415171109
p_P2005	2-Hydroxyquinoline	ATCC_29213	SA	0.9374427922740016	-0.09319744260039546	0.609280159304103	0.714747086008051
p_P2005	2-Hydroxyquinoline	CDC_ID_234	PA	1062.3054651266152	10.052982956319019	0.00216502933303838	0.004583050857802594	*
p_P2005	2-Hydroxyquinoline	CDC_ID_249	PA	2.057877837764549	1.0411573417642739	0.00329451387658258	0.0067125423325323525	*
p_P2005	2-Hydroxyquinoline	CDC_ID_258	PA	165.4340807914482	7.370112662034438	0.00216502933303838	0.004583050857802594	*
p_P2005	2-Hydroxyquinoline	CDC_ID_474	SA	1.1903868995704392	0.25143055451829377	0.0736382701203026	0.11763807312604588
p_P2005	2-Hydroxyquinoline	CDC_ID_484	SA	0.9864417489949603	-0.01969423493432417	0.701478108866614	0.7879082415171109
p_P2005	2-Hydroxyquinoline	Isogenic	PA	117.51952638333242	6.876756676572957	0.00216502933303838	0.004583050857802594	*
p_P2005	2-Hydroxyquinoline	SCFM_evolved	PA	100.80680614343251	6.655449237917024	0.00216502933303838	0.004583050857802594	*
p_P2005	2-Hydroxyquinoline	USA300	SA	1.0135827335827579	0.019463853440313508	0.371093369522698	0.48731870923380327
p_P2029	6-Methoxyquinoline N-oxide	ATCC_29213	SA	1.3714639947056724	0.45571674734738415	0.00729035809153564	0.013967831841816759	*
p_P2029	6-Methoxyquinoline N-oxide	CDC_ID_234	PA	9593.365760454597	13.227821347456327	0.00216502933303838	0.004583050857802594	*
p_P2029	6-Methoxyquinoline N-oxide	CDC_ID_249	PA	4.732005623670142	2.2424517882246593	0.00216502933303838	0.004583050857802594	*
p_P2029	6-Methoxyquinoline N-oxide	CDC_ID_258	PA	2485.6326513585877	11.279397382652132	0.00216502933303838	0.004583050857802594	*
p_P2029	6-Methoxyquinoline N-oxide	CDC_ID_474	SA	1.2288247766154645	0.29727921031550286	0.0106033453821227	0.01985755735578446	*
p_P2029	6-Methoxyquinoline N-oxide	CDC_ID_484	SA	1.41109523153625	0.49681535535467514	0.00216502933303838	0.004583050857802594	*
p_P2029	6-Methoxyquinoline N-oxide	Isogenic	PA	1586.6103704961242	10.631732168621037	0.00216502933303838	0.004583050857802594	*
p_P2029	6-Methoxyquinoline N-oxide	SCFM_evolved	PA	918.0227727723533	9.84238613182148	0.00216502933303838	0.004583050857802594	*
p_P2029	6-Methoxyquinoline N-oxide	USA300	SA	1.4658723683903676	0.5517594953501852	0.00216502933303838	0.004583050857802594	*
p_P204	DL-Lysine	ATCC_29213	SA	0.8921266103181886	-0.1646796234009376	0.898326787269238	0.9343656609579928
p_P204	DL-Lysine	CDC_ID_234	PA	0.004388606778776277	-7.832021274825382	0.00216502933303838	0.004583050857802594	*
p_P204	DL-Lysine	CDC_ID_249	PA	0.003567026573774039	-8.131062320971402	0.00216502933303838	0.004583050857802594	*
p_P204	DL-Lysine	CDC_ID_258	PA	0.003968961593103862	-7.9770226829458295	0.00216502933303838	0.004583050857802594	*
p_P204	DL-Lysine	CDC_ID_474	SA	0.8968502400467014	-0.1570609971230833	0.701478108866614	0.7879082415171109
p_P204	DL-Lysine	CDC_ID_484	SA	1.2095253852030914	0.2744410485425515	0.701478108866614	0.7879082415171109
p_P204	DL-Lysine	Isogenic	PA	0.006940320881183565	-7.170781918257634	0.00216502933303838	0.004583050857802594	*
p_P204	DL-Lysine	SCFM_evolved	PA	0.005427846923353081	-7.525404250352165	0.00216502933303838	0.004583050857802594	*
p_P204	DL-Lysine	USA300	SA	1.2523946586105752	0.32468926059299935	0.609280159304103	0.714747086008051
p_P2062	Indole-3-lactic acid	ATCC_29213	SA	31.947903156585053	4.997649340461266	0.00216502933303838	0.004583050857802594	*
p_P2062	Indole-3-lactic acid	CDC_ID_234	PA	4.452732658530864	2.154690995165059	0.00216502933303838	0.004583050857802594	*
p_P2062	Indole-3-lactic acid	CDC_ID_249	PA	2.0414001922147085	1.0295590332907907	0.00216502933303838	0.004583050857802594	*
p_P2062	Indole-3-lactic acid	CDC_ID_258	PA	1.6394317695947898	0.7131958604283998	0.00216502933303838	0.004583050857802594	*
p_P2062	Indole-3-lactic acid	CDC_ID_474	SA	16.269711190028513	4.024116736284294	0.00216502933303838	0.004583050857802594	*
p_P2062	Indole-3-lactic acid	CDC_ID_484	SA	103.34992615807958	6.691393547755207	0.00216502933303838	0.004583050857802594	*
p_P2062	Indole-3-lactic acid	Isogenic	PA	1.690018616301366	0.7570391385179539	0.00216502933303838	0.004583050857802594	*
p_P2062	Indole-3-lactic acid	SCFM_evolved	PA	1.868214509664824	0.9016601157874514	0.00216502933303838	0.004583050857802594	*
p_P2062	Indole-3-lactic acid	USA300	SA	18.661486798298256	4.2219920280803205	0.00216502933303838	0.004583050857802594	*
p_P2063	Desthiobiotin	ATCC_29213	SA	1.1674658572705663	0.22338035870007478	0.125201029610315	0.19135646818753393
p_P2063	Desthiobiotin	CDC_ID_234	PA	95.09651909648254	6.571320628674026	0.00216502933303838	0.004583050857802594	*
p_P2063	Desthiobiotin	CDC_ID_249	PA	218.76140463277895	7.773214420334618	0.00216502933303838	0.004583050857802594	*
p_P2063	Desthiobiotin	CDC_ID_258	PA	78.4502729194761	6.293706561059573	0.00216502933303838	0.004583050857802594	*
p_P2063	Desthiobiotin	CDC_ID_474	SA	1.1234974293059494	0.16799682346592754	0.0966975676176362	0.15056051024101375
p_P2063	Desthiobiotin	CDC_ID_484	SA	1.124121342158142	0.16879777424312567	0.0552849927170241	0.09046635171876671
p_P2063	Desthiobiotin	Isogenic	PA	88.18428231428383	6.462449632212669	0.00216502933303838	0.004583050857802594	*
p_P2063	Desthiobiotin	SCFM_evolved	PA	112.20082438046862	6.809939465768174	0.00216502933303838	0.004583050857802594	*
p_P2063	Desthiobiotin	USA300	SA	0.9715983586785025	-0.04156804205683775	0.522903234512671	0.6397075933908261
p_P2075	3,3,5,5-Tetramethylpyrroline-N-oxide	ATCC_29213	SA	1.0838817777419936	0.11620740616901265	0.250153007959382	0.35083493821003153
p_P2075	3,3,5,5-Tetramethylpyrroline-N-oxide	CDC_ID_234	PA	0.9692554260338532	-0.04505118847013257	0.701478108866614	0.7879082415171109
p_P2075	3,3,5,5-Tetramethylpyrroline-N-oxide	CDC_ID_249	PA	17.048897381212182	4.091606532430309	0.00216502933303838	0.004583050857802594	*
p_P2075	3,3,5,5-Tetramethylpyrroline-N-oxide	CDC_ID_258	PA	1.1083124224227425	0.14836462032731437	0.371093369522698	0.48731870923380327
p_P2075	3,3,5,5-Tetramethylpyrroline-N-oxide	CDC_ID_474	SA	1.0935636421229344	0.12903718335206418	0.250153007959382	0.35083493821003153
p_P2075	3,3,5,5-Tetramethylpyrroline-N-oxide	CDC_ID_484	SA	0.9541475052622314	-0.06771577974640139	0.898326787269238	0.9343656609579928
p_P2075	3,3,5,5-Tetramethylpyrroline-N-oxide	Isogenic	PA	1.114626836237543	0.1565607938962661	0.306685065904181	0.4162785764866549
p_P2075	3,3,5,5-Tetramethylpyrroline-N-oxide	SCFM_evolved	PA	0.4684539598122013	-1.094020829744681	0.44328852211644	0.5627732989672325
p_P2075	3,3,5,5-Tetramethylpyrroline-N-oxide	USA300	SA	0.5110892892103163	-0.9683527374859957	0.522903234512671	0.6397075933908261
p_P2082	2-[(Dimethylamino)methylidene]indan-1-one	ATCC_29213	SA	1.0108075024458778	0.015508277449633377	0.609280159304103	0.714747086008051
p_P2082	2-[(Dimethylamino)methylidene]indan-1-one	CDC_ID_234	PA	209.8559352011594	7.713255456258934	0.00216502933303838	0.004583050857802594	*
p_P2082	2-[(Dimethylamino)methylidene]indan-1-one	CDC_ID_249	PA	1.289411778785032	0.3667130676883198	0.00216502933303838	0.004583050857802594	*
p_P2082	2-[(Dimethylamino)methylidene]indan-1-one	CDC_ID_258	PA	36.12336637192642	5.174860440136341	0.00216502933303838	0.004583050857802594	*
p_P2082	2-[(Dimethylamino)methylidene]indan-1-one	CDC_ID_474	SA	0.9945229379975278	-0.007923448661274368	0.609280159304103	0.714747086008051
p_P2082	2-[(Dimethylamino)methylidene]indan-1-one	CDC_ID_484	SA	1.005191277590627	0.007470057597278753	0.701478108866614	0.7879082415171109
p_P2082	2-[(Dimethylamino)methylidene]indan-1-one	Isogenic	PA	18.47832197796341	4.207761846014303	0.00216502933303838	0.004583050857802594	*
p_P2082	2-[(Dimethylamino)methylidene]indan-1-one	SCFM_evolved	PA	12.940230523098263	3.6937914132663408	0.00216502933303838	0.004583050857802594	*
p_P2082	2-[(Dimethylamino)methylidene]indan-1-one	USA300	SA	0.9972994732522449	-0.0039013067125140658	1	1
p_P2101	3-[(dimethylamino)methylene]-1H-2-benzothiopyran-4(3H)-one	ATCC_29213	SA	1.029809002368824	0.042376787032908377	0.898326787269238	0.9343656609579928
p_P2101	3-[(dimethylamino)methylene]-1H-2-benzothiopyran-4(3H)-one	CDC_ID_234	PA	183.0779966598931	7.516314600149891	0.00216502933303838	0.004583050857802594	*
p_P2101	3-[(dimethylamino)methylene]-1H-2-benzothiopyran-4(3H)-one	CDC_ID_249	PA	1.3045924773966777	0.38359921472092984	0.0214507336863221	0.038245913815486594	*
p_P2101	3-[(dimethylamino)methylene]-1H-2-benzothiopyran-4(3H)-one	CDC_ID_258	PA	7.429292241499526	2.8932247776125535	0.00216502933303838	0.004583050857802594	*
p_P2101	3-[(dimethylamino)methylene]-1H-2-benzothiopyran-4(3H)-one	CDC_ID_474	SA	1.0464559706006027	0.06551161180149512	0.201336485287401	0.29178302944727963
p_P2101	3-[(dimethylamino)methylene]-1H-2-benzothiopyran-4(3H)-one	CDC_ID_484	SA	1.0461622317226316	0.06510659226675339	1	1
p_P2101	3-[(dimethylamino)methylene]-1H-2-benzothiopyran-4(3H)-one	Isogenic	PA	3.076279698120239	1.6211866803954154	0.00216502933303838	0.004583050857802594	*
p_P2101	3-[(dimethylamino)methylene]-1H-2-benzothiopyran-4(3H)-one	SCFM_evolved	PA	1.9808170048187734	0.9860956048942233	0.00493790547090731	0.009731186095386373	*
p_P2101	3-[(dimethylamino)methylene]-1H-2-benzothiopyran-4(3H)-one	USA300	SA	1.0055929896689828	0.008046497387917297	0.609280159304103	0.714747086008051
p_P2103	Acetanilide	ATCC_29213	SA	1.2614985235657252	0.33513851781191223	0.609280159304103	0.714747086008051
p_P2103	Acetanilide	CDC_ID_234	PA	49.38566736160843	5.626020500532217	0.00216502933303838	0.004583050857802594	*
p_P2103	Acetanilide	CDC_ID_249	PA	0.5780872665511503	-0.7906408002281775	0.0552849927170241	0.09046635171876671
p_P2103	Acetanilide	CDC_ID_258	PA	19.982029618938974	4.320631223186124	0.00216502933303838	0.004583050857802594	*
p_P2103	Acetanilide	CDC_ID_474	SA	1.2105373695261739	0.2756476163033369	1	1
p_P2103	Acetanilide	CDC_ID_484	SA	0.9685513385180866	-0.04609957330460662	0.701478108866614	0.7879082415171109
p_P2103	Acetanilide	Isogenic	PA	10.020363033503678	3.3248628725969067	0.00216502933303838	0.004583050857802594	*
p_P2103	Acetanilide	SCFM_evolved	PA	7.614537687216215	2.928756446875711	0.00216502933303838	0.004583050857802594	*
p_P2103	Acetanilide	USA300	SA	1.3171291814937907	0.3973968492852297	0.798297847328526	0.8620518595912934
p_P2109	2,4-Quinolinediol	ATCC_29213	SA	0.9072586849461849	-0.14041413258058227	0.371093369522698	0.48731870923380327
p_P2109	2,4-Quinolinediol	CDC_ID_234	PA	4850.659367543361	12.243965156008755	0.00216502933303838	0.004583050857802594	*
p_P2109	2,4-Quinolinediol	CDC_ID_249	PA	326.01566983172825	8.348797498541579	0.00216502933303838	0.004583050857802594	*
p_P2109	2,4-Quinolinediol	CDC_ID_258	PA	1542.876580070256	10.591406945117654	0.00216502933303838	0.004583050857802594	*
p_P2109	2,4-Quinolinediol	CDC_ID_474	SA	0.9702962210493311	-0.0435028409911702	1	1
p_P2109	2,4-Quinolinediol	CDC_ID_484	SA	0.9691086868534847	-0.04526961996792866	0.522903234512671	0.6397075933908261
p_P2109	2,4-Quinolinediol	Isogenic	PA	962.2939845085834	9.910333899985595	0.00216502933303838	0.004583050857802594	*
p_P2109	2,4-Quinolinediol	SCFM_evolved	PA	956.76830130824	9.902025782171359	0.00216502933303838	0.004583050857802594	*
p_P2109	2,4-Quinolinediol	USA300	SA	0.9710373923925447	-0.04240124334112974	0.798297847328526	0.8620518595912934
p_P2121	1-(4-Methylphenyl)pyrrolidine-2,5-dione	ATCC_29213	SA	1.0084381651585639	0.012122624303808378	0.798297847328526	0.8620518595912934
p_P2121	1-(4-Methylphenyl)pyrrolidine-2,5-dione	CDC_ID_234	PA	2182.8724111190627	11.092012091937564	0.00216502933303838	0.004583050857802594	*
p_P2121	1-(4-Methylphenyl)pyrrolidine-2,5-dione	CDC_ID_249	PA	1.2661593602010817	0.3404589953689096	0.0151936099774602	0.027827052363125424	*
p_P2121	1-(4-Methylphenyl)pyrrolidine-2,5-dione	CDC_ID_258	PA	447.87244878957426	8.80694411022779	0.00216502933303838	0.004583050857802594	*
p_P2121	1-(4-Methylphenyl)pyrrolidine-2,5-dione	CDC_ID_474	SA	1.0612098604424633	0.08570998582940906	0.0736382701203026	0.11763807312604588
p_P2121	1-(4-Methylphenyl)pyrrolidine-2,5-dione	CDC_ID_484	SA	0.9981018699675708	-0.0027410250194539495	1	1
p_P2121	1-(4-Methylphenyl)pyrrolidine-2,5-dione	Isogenic	PA	187.37214664804145	7.549762698378472	0.00216502933303838	0.004583050857802594	*
p_P2121	1-(4-Methylphenyl)pyrrolidine-2,5-dione	SCFM_evolved	PA	154.0564868131819	7.267315620585473	0.00216502933303838	0.004583050857802594	*
p_P2121	1-(4-Methylphenyl)pyrrolidine-2,5-dione	USA300	SA	1.2419615547630118	0.3126205152562989	0.306685065904181	0.4162785764866549
p_P2122	6-hydroxy-4-methyl-2-phenyl-2,3-dihydropyridazin-3-one	ATCC_29213	SA	0.9697585014298652	-0.04430257662673622	0.701478108866614	0.7879082415171109
p_P2122	6-hydroxy-4-methyl-2-phenyl-2,3-dihydropyridazin-3-one	CDC_ID_234	PA	200.66082119075062	7.648615149317868	0.00216502933303838	0.004583050857802594	*
p_P2122	6-hydroxy-4-methyl-2-phenyl-2,3-dihydropyridazin-3-one	CDC_ID_249	PA	1.1994334022035145	0.2623530551069004	0.00216502933303838	0.004583050857802594	*
p_P2122	6-hydroxy-4-methyl-2-phenyl-2,3-dihydropyridazin-3-one	CDC_ID_258	PA	206.42544308113872	7.689476991663529	0.00216502933303838	0.004583050857802594	*
p_P2122	6-hydroxy-4-methyl-2-phenyl-2,3-dihydropyridazin-3-one	CDC_ID_474	SA	1.0411638744333218	0.05819716011237964	0.250153007959382	0.35083493821003153
p_P2122	6-hydroxy-4-methyl-2-phenyl-2,3-dihydropyridazin-3-one	CDC_ID_484	SA	0.9961662212901911	-0.005541602972772199	0.798297847328526	0.8620518595912934
p_P2122	6-hydroxy-4-methyl-2-phenyl-2,3-dihydropyridazin-3-one	Isogenic	PA	54.54573044719072	5.7693943692780145	0.00216502933303838	0.004583050857802594	*
p_P2122	6-hydroxy-4-methyl-2-phenyl-2,3-dihydropyridazin-3-one	SCFM_evolved	PA	24.210840503807837	4.5975812597106644	0.00216502933303838	0.004583050857802594	*
p_P2122	6-hydroxy-4-methyl-2-phenyl-2,3-dihydropyridazin-3-one	USA300	SA	1.0026031542190248	0.003750678001084255	0.522903234512671	0.6397075933908261
p_P2129	5-Hydroxyindole-3-acetic acid	ATCC_29213	SA	0.9453365948635972	-0.08109999065562382	1	1
p_P2129	5-Hydroxyindole-3-acetic acid	CDC_ID_234	PA	1.5010690928375232	0.5859903844202492	0.00216502933303838	0.004583050857802594	*
p_P2129	5-Hydroxyindole-3-acetic acid	CDC_ID_249	PA	1.6905175650380828	0.7574650063890447	0.00216502933303838	0.004583050857802594	*
p_P2129	5-Hydroxyindole-3-acetic acid	CDC_ID_258	PA	1.1344647736850915	0.18201181251942702	0.00329451387658258	0.0067125423325323525	*
p_P2129	5-Hydroxyindole-3-acetic acid	CDC_ID_474	SA	0.9941989735610902	-0.008393481084903485	0.609280159304103	0.714747086008051
p_P2129	5-Hydroxyindole-3-acetic acid	CDC_ID_484	SA	0.9871857990101256	-0.01860645388972753	0.701478108866614	0.7879082415171109
p_P2129	5-Hydroxyindole-3-acetic acid	Isogenic	PA	1.2177999785875266	0.284277192688344	0.00216502933303838	0.004583050857802594	*
p_P2129	5-Hydroxyindole-3-acetic acid	SCFM_evolved	PA	1.2304995550158546	0.2992441360760111	0.00729035809153564	0.013967831841816759	*
p_P2129	5-Hydroxyindole-3-acetic acid	USA300	SA	0.9758725404994744	-0.03523536635893055	1	1
p_P2135	1,3-Dihydro-1,3,3-trimethyl-2H-indol-2-ylidene acetaldehyde	ATCC_29213	SA	0.9739880007507087	-0.03802409605416107	0.701478108866614	0.7879082415171109
p_P2135	1,3-Dihydro-1,3,3-trimethyl-2H-indol-2-ylidene acetaldehyde	CDC_ID_234	PA	210.28863730707312	7.716227087663656	0.00216502933303838	0.004583050857802594	*
p_P2135	1,3-Dihydro-1,3,3-trimethyl-2H-indol-2-ylidene acetaldehyde	CDC_ID_249	PA	1.0885606587415333	0.1224218022227652	0.0151936099774602	0.027827052363125424	*
p_P2135	1,3-Dihydro-1,3,3-trimethyl-2H-indol-2-ylidene acetaldehyde	CDC_ID_258	PA	668.9925278043535	9.385846286800195	0.00216502933303838	0.004583050857802594	*
p_P2135	1,3-Dihydro-1,3,3-trimethyl-2H-indol-2-ylidene acetaldehyde	CDC_ID_474	SA	1.0096500817164988	0.013855379272270516	0.522903234512671	0.6397075933908261
p_P2135	1,3-Dihydro-1,3,3-trimethyl-2H-indol-2-ylidene acetaldehyde	CDC_ID_484	SA	0.995042271222614	-0.00717027959504289	1	1
p_P2135	1,3-Dihydro-1,3,3-trimethyl-2H-indol-2-ylidene acetaldehyde	Isogenic	PA	24.69205683787511	4.62597511225942	0.00216502933303838	0.004583050857802594	*
p_P2135	1,3-Dihydro-1,3,3-trimethyl-2H-indol-2-ylidene acetaldehyde	SCFM_evolved	PA	16.235098864780035	4.021044264931357	0.00216502933303838	0.004583050857802594	*
p_P2135	1,3-Dihydro-1,3,3-trimethyl-2H-indol-2-ylidene acetaldehyde	USA300	SA	0.9963209045078498	-0.00531760081126865	1	1
p_P2143	1,3,4,10-Tetrahydro-9(2H)-acridinone	ATCC_29213	SA	0.9779366770812756	-0.03218704343016506	0.798297847328526	0.8620518595912934
p_P2143	1,3,4,10-Tetrahydro-9(2H)-acridinone	CDC_ID_234	PA	2520.7291040565196	11.299625368652391	0.00216502933303838	0.004583050857802594	*
p_P2143	1,3,4,10-Tetrahydro-9(2H)-acridinone	CDC_ID_249	PA	1.8075643316452468	0.8540469939503728	0.0151936099774602	0.027827052363125424	*
p_P2143	1,3,4,10-Tetrahydro-9(2H)-acridinone	CDC_ID_258	PA	402.31227554867513	8.652171948625687	0.00216502933303838	0.004583050857802594	*
p_P2143	1,3,4,10-Tetrahydro-9(2H)-acridinone	CDC_ID_474	SA	1.044699832859937	0.06308848120454395	0.522903234512671	0.6397075933908261
p_P2143	1,3,4,10-Tetrahydro-9(2H)-acridinone	CDC_ID_484	SA	1.394800807892118	0.48005910486076137	0.306685065904181	0.4162785764866549
p_P2143	1,3,4,10-Tetrahydro-9(2H)-acridinone	Isogenic	PA	216.02937388027505	7.755083681192173	0.00216502933303838	0.004583050857802594	*
p_P2143	1,3,4,10-Tetrahydro-9(2H)-acridinone	SCFM_evolved	PA	144.03415580374272	7.170267158147795	0.00216502933303838	0.004583050857802594	*
p_P2143	1,3,4,10-Tetrahydro-9(2H)-acridinone	USA300	SA	0.9827779142529067	-0.025062658184260674	0.798297847328526	0.8620518595912934
p_P2147	4-Coumarylalcohol(4-Hydroxycoumarin)	ATCC_29213	SA	0.9432831794585291	-0.08423715296789877	0.798297847328526	0.8620518595912934
p_P2147	4-Coumarylalcohol(4-Hydroxycoumarin)	CDC_ID_234	PA	4.056005796578147	2.0200597141481005	0.0106033453821227	0.01985755735578446	*
p_P2147	4-Coumarylalcohol(4-Hydroxycoumarin)	CDC_ID_249	PA	0.7296709135537126	-0.4546821492926808	0.701478108866614	0.7879082415171109
p_P2147	4-Coumarylalcohol(4-Hydroxycoumarin)	CDC_ID_258	PA	1.4127383899865689	0.49849433303746565	0.250153007959382	0.35083493821003153
p_P2147	4-Coumarylalcohol(4-Hydroxycoumarin)	CDC_ID_474	SA	0.931509540491803	-0.10235754960694834	1	1
p_P2147	4-Coumarylalcohol(4-Hydroxycoumarin)	CDC_ID_484	SA	1.0178339255924893	0.025502183938408758	0.44328852211644	0.5627732989672325
p_P2147	4-Coumarylalcohol(4-Hydroxycoumarin)	Isogenic	PA	1.861325866879562	0.896330653664464	0.0151936099774602	0.027827052363125424	*
p_P2147	4-Coumarylalcohol(4-Hydroxycoumarin)	SCFM_evolved	PA	1.5392514780538853	0.6222289538900068	0.0966975676176362	0.15056051024101375
p_P2147	4-Coumarylalcohol(4-Hydroxycoumarin)	USA300	SA	1.1244777363632572	0.16925509734846544	0.250153007959382	0.35083493821003153
p_P2148	4-(allyloxy)-1,2-dihydroquinolin-2-one	ATCC_29213	SA	1.2654625557539965	0.33966481963569345	0.250153007959382	0.35083493821003153
p_P2148	4-(allyloxy)-1,2-dihydroquinolin-2-one	CDC_ID_234	PA	1702.1613783802509	10.733152107086648	0.00216502933303838	0.004583050857802594	*
p_P2148	4-(allyloxy)-1,2-dihydroquinolin-2-one	CDC_ID_249	PA	1.278446934394275	0.3543922786280028	0.201336485287401	0.29178302944727963
p_P2148	4-(allyloxy)-1,2-dihydroquinolin-2-one	CDC_ID_258	PA	285.4532124876616	8.157110488275057	0.00216502933303838	0.004583050857802594	*
p_P2148	4-(allyloxy)-1,2-dihydroquinolin-2-one	CDC_ID_474	SA	1.3226749264460882	0.4034585343072632	0.306685065904181	0.4162785764866549
p_P2148	4-(allyloxy)-1,2-dihydroquinolin-2-one	CDC_ID_484	SA	0.9508620949974024	-0.07269197492668655	0.522903234512671	0.6397075933908261
p_P2148	4-(allyloxy)-1,2-dihydroquinolin-2-one	Isogenic	PA	175.12823945574493	7.4522679271032715	0.00216502933303838	0.004583050857802594	*
p_P2148	4-(allyloxy)-1,2-dihydroquinolin-2-one	SCFM_evolved	PA	91.97179671359152	6.523119619324058	0.00216502933303838	0.004583050857802594	*
p_P2148	4-(allyloxy)-1,2-dihydroquinolin-2-one	USA300	SA	1.018303100699585	0.026167047455505046	0.798297847328526	0.8620518595912934
p_P2152	3-Indolebutyricacid	ATCC_29213	SA	0.9924267564704241	-0.01096746313663551	0.898326787269238	0.9343656609579928
p_P2152	3-Indolebutyricacid	CDC_ID_234	PA	316.91507146483525	8.307952461077523	0.00216502933303838	0.004583050857802594	*
p_P2152	3-Indolebutyricacid	CDC_ID_249	PA	1.2300275017116755	0.29869057258849097	0.0106033453821227	0.01985755735578446	*
p_P2152	3-Indolebutyricacid	CDC_ID_258	PA	65.57349936950455	6.0350409820982325	0.00216502933303838	0.004583050857802594	*
p_P2152	3-Indolebutyricacid	CDC_ID_474	SA	1.0560379529894386	0.07866168470178732	0.0298420644179543	0.05108035980929065
p_P2152	3-Indolebutyricacid	CDC_ID_484	SA	1.0500960929195646	0.07052135306785018	0.522903234512671	0.6397075933908261
p_P2152	3-Indolebutyricacid	Isogenic	PA	48.14117688535224	5.589199506037277	0.00216502933303838	0.004583050857802594	*
p_P2152	3-Indolebutyricacid	SCFM_evolved	PA	40.0659504842315	5.3243047970307344	0.00216502933303838	0.004583050857802594	*
p_P2152	3-Indolebutyricacid	USA300	SA	1.0254825769410885	0.03630298048259126	0.44328852211644	0.5627732989672325
p_P2154	5-[4-(2-furylcarbonyl)piperazino]-5-oxo-3-phenylpentanoic acid	ATCC_29213	SA	1.0178188239412675	0.02548077844345658	0.609280159304103	0.714747086008051
p_P2154	5-[4-(2-furylcarbonyl)piperazino]-5-oxo-3-phenylpentanoic acid	CDC_ID_234	PA	11.302393658580801	3.4985564386482277	0.00216502933303838	0.004583050857802594	*
p_P2154	5-[4-(2-furylcarbonyl)piperazino]-5-oxo-3-phenylpentanoic acid	CDC_ID_249	PA	23.94907497153194	4.581898028103253	0.00216502933303838	0.004583050857802594	*
p_P2154	5-[4-(2-furylcarbonyl)piperazino]-5-oxo-3-phenylpentanoic acid	CDC_ID_258	PA	83.32255435005155	6.380635162442413	0.00216502933303838	0.004583050857802594	*
p_P2154	5-[4-(2-furylcarbonyl)piperazino]-5-oxo-3-phenylpentanoic acid	CDC_ID_474	SA	1.053130642838584	0.07468441650072197	0.0409135529844968	0.06845571387459323
p_P2154	5-[4-(2-furylcarbonyl)piperazino]-5-oxo-3-phenylpentanoic acid	CDC_ID_484	SA	1.0329790588088708	0.04681100729220182	0.522903234512671	0.6397075933908261
p_P2154	5-[4-(2-furylcarbonyl)piperazino]-5-oxo-3-phenylpentanoic acid	Isogenic	PA	197.82277815752178	7.628064743490015	0.00216502933303838	0.004583050857802594	*
p_P2154	5-[4-(2-furylcarbonyl)piperazino]-5-oxo-3-phenylpentanoic acid	SCFM_evolved	PA	281.0565046458534	8.134716394161751	0.00216502933303838	0.004583050857802594	*
p_P2154	5-[4-(2-furylcarbonyl)piperazino]-5-oxo-3-phenylpentanoic acid	USA300	SA	1.0361646075826378	0.051253211208792414	0.250153007959382	0.35083493821003153
p_P216	Prolinamide	ATCC_29213	SA	0.8169625879123543	-0.29165808196211757	0.371093369522698	0.48731870923380327
p_P216	Prolinamide	CDC_ID_234	PA	0.0023981455420285422	-8.703865066947845	0.00216502933303838	0.004583050857802594	*
p_P216	Prolinamide	CDC_ID_249	PA	0.0019841643811974534	-8.977252731661846	0.00216502933303838	0.004583050857802594	*
p_P216	Prolinamide	CDC_ID_258	PA	0.0018899701428849677	-9.04742084124856	0.00216502933303838	0.004583050857802594	*
p_P216	Prolinamide	CDC_ID_474	SA	0.7535087892518437	-0.4083037547482789	0.306685065904181	0.4162785764866549
p_P216	Prolinamide	CDC_ID_484	SA	1.467545390319395	0.5534051257380451	0.798297847328526	0.8620518595912934
p_P216	Prolinamide	Isogenic	PA	0.0022023605365776933	-8.826733620593883	0.00216502933303838	0.004583050857802594	*
p_P216	Prolinamide	SCFM_evolved	PA	0.0019825956399566547	-8.978393821777939	0.00216502933303838	0.004583050857802594	*
p_P216	Prolinamide	USA300	SA	1.1262854014184243	0.17157245356211867	1	1
p_P2162	Lumichrome	ATCC_29213	SA	1.312061198347121	0.391835013014538	0.0736382701203026	0.11763807312604588
p_P2162	Lumichrome	CDC_ID_234	PA	41.135214655294014	5.362302066809836	0.00216502933303838	0.004583050857802594	*
p_P2162	Lumichrome	CDC_ID_249	PA	52.38492080672165	5.711079681303808	0.00216502933303838	0.004583050857802594	*
p_P2162	Lumichrome	CDC_ID_258	PA	33.75899960605887	5.077200247606572	0.00216502933303838	0.004583050857802594	*
p_P2162	Lumichrome	CDC_ID_474	SA	1.3968691320636502	0.4821968658678904	0.0106033453821227	0.01985755735578446	*
p_P2162	Lumichrome	CDC_ID_484	SA	1.2626722859408126	0.33648025052936403	0.125201029610315	0.19135646818753393
p_P2162	Lumichrome	Isogenic	PA	94.3381014702085	6.559768662184003	0.00216502933303838	0.004583050857802594	*
p_P2162	Lumichrome	SCFM_evolved	PA	88.76754031465933	6.471960316641796	0.00216502933303838	0.004583050857802594	*
p_P2162	Lumichrome	USA300	SA	1.1271229791856163	0.17264493501478004	0.125201029610315	0.19135646818753393
p_P2163	2-(1H-indol-3-yl)acetic acid	ATCC_29213	SA	1.0019605293370624	0.0028256769450192504	0.701478108866614	0.7879082415171109
p_P2163	2-(1H-indol-3-yl)acetic acid	CDC_ID_234	PA	39.92756259876982	5.319313099390344	0.00216502933303838	0.004583050857802594	*
p_P2163	2-(1H-indol-3-yl)acetic acid	CDC_ID_249	PA	1.2238400785837753	0.291415050753095	0.0298420644179543	0.05108035980929065
p_P2163	2-(1H-indol-3-yl)acetic acid	CDC_ID_258	PA	5.9327215188608635	2.5686940644787364	0.00216502933303838	0.004583050857802594	*
p_P2163	2-(1H-indol-3-yl)acetic acid	CDC_ID_474	SA	1.0064510625804661	0.009277024729288555	1	1
p_P2163	2-(1H-indol-3-yl)acetic acid	CDC_ID_484	SA	0.9794086287214745	-0.030017188447745532	0.609280159304103	0.714747086008051
p_P2163	2-(1H-indol-3-yl)acetic acid	Isogenic	PA	1.548817366017307	0.6311670339432436	0.00729035809153564	0.013967831841816759	*
p_P2163	2-(1H-indol-3-yl)acetic acid	SCFM_evolved	PA	1.8393286837209208	0.8791793090066836	0.00493790547090731	0.009731186095386373	*
p_P2163	2-(1H-indol-3-yl)acetic acid	USA300	SA	0.9605219011998468	-0.05810958522125392	0.609280159304103	0.714747086008051
p_P2166	3,3'-Dimethoxybenzidine	ATCC_29213	SA	47.642798691503145	5.574186259133842	0.00216502933303838	0.004583050857802594	*
p_P2166	3,3'-Dimethoxybenzidine	CDC_ID_234	PA	1.8717994934666216	0.9044259021894485	0.00216502933303838	0.004583050857802594	*
p_P2166	3,3'-Dimethoxybenzidine	CDC_ID_249	PA	1.2574455217020286	0.3304958972293274	0.00493790547090731	0.009731186095386373	*
p_P2166	3,3'-Dimethoxybenzidine	CDC_ID_258	PA	1.2154516718753277	0.2814925308558061	0.00216502933303838	0.004583050857802594	*
p_P2166	3,3'-Dimethoxybenzidine	CDC_ID_474	SA	53.29169923030945	5.735838929712786	0.00216502933303838	0.004583050857802594	*
p_P2166	3,3'-Dimethoxybenzidine	CDC_ID_484	SA	38.196984284673086	5.255386834475818	0.00216502933303838	0.004583050857802594	*
p_P2166	3,3'-Dimethoxybenzidine	Isogenic	PA	1.2990720985145212	0.37748150259707397	0.00216502933303838	0.004583050857802594	*
p_P2166	3,3'-Dimethoxybenzidine	SCFM_evolved	PA	1.278153324438995	0.354060909164328	0.00216502933303838	0.004583050857802594	*
p_P2166	3,3'-Dimethoxybenzidine	USA300	SA	31.959953621139984	4.998193409580039	0.00216502933303838	0.004583050857802594	*
p_P2169	BB-22 3-Carboxyindole metabolite	ATCC_29213	SA	1.0293702848697868	0.041762041562505174	0.306685065904181	0.4162785764866549
p_P2169	BB-22 3-Carboxyindole metabolite	CDC_ID_234	PA	118.17490864086575	6.884779939147227	0.00216502933303838	0.004583050857802594	*
p_P2169	BB-22 3-Carboxyindole metabolite	CDC_ID_249	PA	1.3579807047077401	0.4414629807459571	0.00216502933303838	0.004583050857802594	*
p_P2169	BB-22 3-Carboxyindole metabolite	CDC_ID_258	PA	70.1681561663066	6.132744547584231	0.00216502933303838	0.004583050857802594	*
p_P2169	BB-22 3-Carboxyindole metabolite	CDC_ID_474	SA	1.0211260100724628	0.030160910181638446	0.371093369522698	0.48731870923380327
p_P2169	BB-22 3-Carboxyindole metabolite	CDC_ID_484	SA	1.0211323890972879	0.030169922740954695	1	1
p_P2169	BB-22 3-Carboxyindole metabolite	Isogenic	PA	6.971037027530705	2.801373290697368	0.00216502933303838	0.004583050857802594	*
p_P2169	BB-22 3-Carboxyindole metabolite	SCFM_evolved	PA	5.233861476931271	2.3878757415069027	0.00216502933303838	0.004583050857802594	*
p_P2169	BB-22 3-Carboxyindole metabolite	USA300	SA	0.9950675947598088	-0.007133563891899962	0.898326787269238	0.9343656609579928
p_P217	Methionine sulfoxide	ATCC_29213	SA	0.12235946158103851	-3.0308024311629724	0.00216502933303838	0.004583050857802594	*
p_P217	Methionine sulfoxide	CDC_ID_234	PA	0.5406617261470553	-0.8872018643269602	0.0214507336863221	0.038245913815486594	*
p_P217	Methionine sulfoxide	CDC_ID_249	PA	0.25079836271639366	-1.9954001650434616	0.00493790547090731	0.009731186095386373	*
p_P217	Methionine sulfoxide	CDC_ID_258	PA	0.6976880344309526	-0.5193460037063672	0.0736382701203026	0.11763807312604588
p_P217	Methionine sulfoxide	CDC_ID_474	SA	0.17766035273803674	-2.492806334117798	0.00216502933303838	0.004583050857802594	*
p_P217	Methionine sulfoxide	CDC_ID_484	SA	0.11358534304876634	-3.138151412114306	0.00216502933303838	0.004583050857802594	*
p_P217	Methionine sulfoxide	Isogenic	PA	0.9997778918640878	-3.2046989702489895e-4	0.701478108866614	0.7879082415171109
p_P217	Methionine sulfoxide	SCFM_evolved	PA	0.7748466875360532	-0.36801721032220575	0.522903234512671	0.6397075933908261
p_P217	Methionine sulfoxide	USA300	SA	0.14396621078635743	-2.7961978474634632	0.00216502933303838	0.004583050857802594	*
p_P2170	N1-(5-oxo-5,6,7,8-tetrahydronaphthalen-2-yl)acetamide	ATCC_29213	SA	0.9888919639027816	-0.01611517921680895	1	1
p_P2170	N1-(5-oxo-5,6,7,8-tetrahydronaphthalen-2-yl)acetamide	CDC_ID_234	PA	863.6101513758291	9.754236391511117	0.00216502933303838	0.004583050857802594	*
p_P2170	N1-(5-oxo-5,6,7,8-tetrahydronaphthalen-2-yl)acetamide	CDC_ID_249	PA	1.3753136016776755	0.45976062227301473	0.0151936099774602	0.027827052363125424	*
p_P2170	N1-(5-oxo-5,6,7,8-tetrahydronaphthalen-2-yl)acetamide	CDC_ID_258	PA	169.96919094048107	7.4091294531640175	0.00216502933303838	0.004583050857802594	*
p_P2170	N1-(5-oxo-5,6,7,8-tetrahydronaphthalen-2-yl)acetamide	CDC_ID_474	SA	1.0269673511806492	0.038390316964300564	0.371093369522698	0.48731870923380327
p_P2170	N1-(5-oxo-5,6,7,8-tetrahydronaphthalen-2-yl)acetamide	CDC_ID_484	SA	0.9818918091953764	-0.026364026494292977	1	1
p_P2170	N1-(5-oxo-5,6,7,8-tetrahydronaphthalen-2-yl)acetamide	Isogenic	PA	86.56617391188166	6.435731490937721	0.00216502933303838	0.004583050857802594	*
p_P2170	N1-(5-oxo-5,6,7,8-tetrahydronaphthalen-2-yl)acetamide	SCFM_evolved	PA	61.69452011071328	5.947070445523047	0.00216502933303838	0.004583050857802594	*
p_P2170	N1-(5-oxo-5,6,7,8-tetrahydronaphthalen-2-yl)acetamide	USA300	SA	0.9561390114942444	-0.06470771034895288	0.44328852211644	0.5627732989672325
p_P218	Betaine	ATCC_29213	SA	2.207809001133492	1.1426153691105048	0.0151936099774602	0.027827052363125424	*
p_P218	Betaine	CDC_ID_234	PA	0.7413307760798792	-0.43181068929180394	0.00729035809153564	0.013967831841816759	*
p_P218	Betaine	CDC_ID_249	PA	0.8881516142336437	-0.17112211827567292	0.0966975676176362	0.15056051024101375
p_P218	Betaine	CDC_ID_258	PA	0.9287583205232678	-0.1066248644190243	0.0409135529844968	0.06845571387459323
p_P218	Betaine	CDC_ID_474	SA	10.304072983358335	3.365142812043004	0.00216502933303838	0.004583050857802594	*
p_P218	Betaine	CDC_ID_484	SA	2.993600509533011	1.5818817092487525	0.00216502933303838	0.004583050857802594	*
p_P218	Betaine	Isogenic	PA	0.9885578713193883	-0.016602669426937226	0.522903234512671	0.6397075933908261
p_P218	Betaine	SCFM_evolved	PA	0.8207329072744866	-0.2850152955927484	0.522903234512671	0.6397075933908261
p_P218	Betaine	USA300	SA	9.18232895512665	3.1988601172418374	0.00216502933303838	0.004583050857802594	*
p_P2181	PB-22 N-(4-Hydroxypentyl)-3-carboxyindole metabolite	ATCC_29213	SA	0.9959281228020921	-0.0058864696811968585	0.798297847328526	0.8620518595912934
p_P2181	PB-22 N-(4-Hydroxypentyl)-3-carboxyindole metabolite	CDC_ID_234	PA	46.89428087110182	5.551340080271638	0.00216502933303838	0.004583050857802594	*
p_P2181	PB-22 N-(4-Hydroxypentyl)-3-carboxyindole metabolite	CDC_ID_249	PA	1.316568290580934	0.3967823561179076	0.00216502933303838	0.004583050857802594	*
p_P2181	PB-22 N-(4-Hydroxypentyl)-3-carboxyindole metabolite	CDC_ID_258	PA	10.373634293726171	3.374849510637589	0.00216502933303838	0.004583050857802594	*
p_P2181	PB-22 N-(4-Hydroxypentyl)-3-carboxyindole metabolite	CDC_ID_474	SA	1.0414669395916887	0.058617043080771314	0.201336485287401	0.29178302944727963
p_P2181	PB-22 N-(4-Hydroxypentyl)-3-carboxyindole metabolite	CDC_ID_484	SA	1.0277508618869948	0.039490581767646436	1	1
p_P2181	PB-22 N-(4-Hydroxypentyl)-3-carboxyindole metabolite	Isogenic	PA	3.997613931252938	1.9991391508316523	0.00216502933303838	0.004583050857802594	*
p_P2181	PB-22 N-(4-Hydroxypentyl)-3-carboxyindole metabolite	SCFM_evolved	PA	3.0894779776842567	1.6273630897060234	0.00216502933303838	0.004583050857802594	*
p_P2181	PB-22 N-(4-Hydroxypentyl)-3-carboxyindole metabolite	USA300	SA	1.0143747669406291	0.02059076330447313	1	1
p_P2190	Isophenoxazine	ATCC_29213	SA	1.040401558611716	0.05714046567738349	0.44328852211644	0.5627732989672325
p_P2190	Isophenoxazine	CDC_ID_234	PA	197.95267288010103	7.629011737439943	0.00216502933303838	0.004583050857802594	*
p_P2190	Isophenoxazine	CDC_ID_249	PA	1.3884189548633825	0.473442966260712	0.0106033453821227	0.01985755735578446	*
p_P2190	Isophenoxazine	CDC_ID_258	PA	59.2881539192969	5.88967197049955	0.00216502933303838	0.004583050857802594	*
p_P2190	Isophenoxazine	CDC_ID_474	SA	1.0254704695079226	0.036285947100167734	0.701478108866614	0.7879082415171109
p_P2190	Isophenoxazine	CDC_ID_484	SA	1.0091735028831021	0.013174232155156295	0.898326787269238	0.9343656609579928
p_P2190	Isophenoxazine	Isogenic	PA	18.74315889687907	4.228292214416154	0.00216502933303838	0.004583050857802594	*
p_P2190	Isophenoxazine	SCFM_evolved	PA	8.780502394493404	3.1343034888845844	0.00216502933303838	0.004583050857802594	*
p_P2190	Isophenoxazine	USA300	SA	0.9972236397777882	-0.0040110117110373515	0.798297847328526	0.8620518595912934
p_P2191	Norbutorphanol	ATCC_29213	SA	1.0001078704427881	1.5561575984938757e-4	0.701478108866614	0.7879082415171109
p_P2191	Norbutorphanol	CDC_ID_234	PA	86.29682362402771	6.431235553176896	0.00216502933303838	0.004583050857802594	*
p_P2191	Norbutorphanol	CDC_ID_249	PA	1.3749193162720688	0.45934696014312876	0.0214507336863221	0.038245913815486594	*
p_P2191	Norbutorphanol	CDC_ID_258	PA	31.576878510456833	4.980796657470457	0.00216502933303838	0.004583050857802594	*
p_P2191	Norbutorphanol	CDC_ID_474	SA	1.0370574100818677	0.05249576198895846	0.201336485287401	0.29178302944727963
p_P2191	Norbutorphanol	CDC_ID_484	SA	0.9944110984371413	-0.008085696756343547	0.898326787269238	0.9343656609579928
p_P2191	Norbutorphanol	Isogenic	PA	14.038534685203244	3.811320452701168	0.00216502933303838	0.004583050857802594	*
p_P2191	Norbutorphanol	SCFM_evolved	PA	10.692737926632924	3.4185594042063046	0.00216502933303838	0.004583050857802594	*
p_P2191	Norbutorphanol	USA300	SA	0.9949252072628857	-0.00734001864473855	1	1
p_P2195	Aniline	ATCC_29213	SA	0.9819842539840176	-0.02622820362774083	0.522903234512671	0.6397075933908261
p_P2195	Aniline	CDC_ID_234	PA	1.111731789609907	0.1528087732483154	0.0966975676176362	0.15056051024101375
p_P2195	Aniline	CDC_ID_249	PA	2.6884069938693145	1.4267515620710811	0.00216502933303838	0.004583050857802594	*
p_P2195	Aniline	CDC_ID_258	PA	0.7104082817446314	-0.4932796945587663	0.701478108866614	0.7879082415171109
p_P2195	Aniline	CDC_ID_474	SA	1.0168797327710875	0.024149060518074205	0.609280159304103	0.714747086008051
p_P2195	Aniline	CDC_ID_484	SA	0.9564839554175603	-0.06418732666481079	0.44328852211644	0.5627732989672325
p_P2195	Aniline	Isogenic	PA	3.5475542622097613	1.8268247514379692	0.00729035809153564	0.013967831841816759	*
p_P2195	Aniline	SCFM_evolved	PA	8.13672995114607	3.0244491100779256	0.00729035809153564	0.013967831841816759	*
p_P2195	Aniline	USA300	SA	0.1904627904396275	-2.3924189202220445	0.371093369522698	0.48731870923380327
p_P2199	NP-002223	ATCC_29213	SA	1.005364167950419	0.007718176161586279	0.798297847328526	0.8620518595912934
p_P2199	NP-002223	CDC_ID_234	PA	533.7498329322901	9.060019902933531	0.00216502933303838	0.004583050857802594	*
p_P2199	NP-002223	CDC_ID_249	PA	0.8747401415237476	-0.19307359475912972	0.0298420644179543	0.05108035980929065
p_P2199	NP-002223	CDC_ID_258	PA	109.41631911250718	6.773684117547584	0.00216502933303838	0.004583050857802594	*
p_P2199	NP-002223	CDC_ID_474	SA	0.9918740142403599	-0.011771210740425881	0.701478108866614	0.7879082415171109
p_P2199	NP-002223	CDC_ID_484	SA	0.9533577586362736	-0.0689103909776177	1	1
p_P2199	NP-002223	Isogenic	PA	83.84795282033205	6.389703655158685	0.00216502933303838	0.004583050857802594	*
p_P2199	NP-002223	SCFM_evolved	PA	56.35736796041869	5.8165323303972185	0.00216502933303838	0.004583050857802594	*
p_P2199	NP-002223	USA300	SA	0.919029258052816	-0.12181730325793351	0.306685065904181	0.4162785764866549
p_P2213	4-phenyl-6-(2-thienyl)-2,3,4,5-tetrahydropyridazin-3-one	ATCC_29213	SA	0.9411772093495451	-0.08746170883055095	0.371093369522698	0.48731870923380327
p_P2213	4-phenyl-6-(2-thienyl)-2,3,4,5-tetrahydropyridazin-3-one	CDC_ID_234	PA	18.44403965913869	4.205082767895861	0.00216502933303838	0.004583050857802594	*
p_P2213	4-phenyl-6-(2-thienyl)-2,3,4,5-tetrahydropyridazin-3-one	CDC_ID_249	PA	1.2469932245838011	0.31845362644592673	0.0106033453821227	0.01985755735578446	*
p_P2213	4-phenyl-6-(2-thienyl)-2,3,4,5-tetrahydropyridazin-3-one	CDC_ID_258	PA	49.4586563629703	5.628151141634821	0.00216502933303838	0.004583050857802594	*
p_P2213	4-phenyl-6-(2-thienyl)-2,3,4,5-tetrahydropyridazin-3-one	CDC_ID_474	SA	0.999001719099469	-0.0014409342529071683	0.898326787269238	0.9343656609579928
p_P2213	4-phenyl-6-(2-thienyl)-2,3,4,5-tetrahydropyridazin-3-one	CDC_ID_484	SA	0.967314478368098	-0.0479431021606932	0.371093369522698	0.48731870923380327
p_P2213	4-phenyl-6-(2-thienyl)-2,3,4,5-tetrahydropyridazin-3-one	Isogenic	PA	16.85700320603278	4.07527617540941	0.00216502933303838	0.004583050857802594	*
p_P2213	4-phenyl-6-(2-thienyl)-2,3,4,5-tetrahydropyridazin-3-one	SCFM_evolved	PA	2.8008163814429112	1.4858474049529398	0.00216502933303838	0.004583050857802594	*
p_P2213	4-phenyl-6-(2-thienyl)-2,3,4,5-tetrahydropyridazin-3-one	USA300	SA	0.9961719761429095	-0.005533268546931535	0.522903234512671	0.6397075933908261
p_P2228	4-(4-Cyclohexylanilino)-4-oxobut-2-enoic acid	ATCC_29213	SA	0.9971803297952092	-0.004073670127336878	1	1
p_P2228	4-(4-Cyclohexylanilino)-4-oxobut-2-enoic acid	CDC_ID_234	PA	97.19355899274993	6.602788804632876	0.00216502933303838	0.004583050857802594	*
p_P2228	4-(4-Cyclohexylanilino)-4-oxobut-2-enoic acid	CDC_ID_249	PA	1.3797296729600124	0.46438563100102936	0.00329451387658258	0.0067125423325323525	*
p_P2228	4-(4-Cyclohexylanilino)-4-oxobut-2-enoic acid	CDC_ID_258	PA	73.36368863298227	6.196994272516186	0.00216502933303838	0.004583050857802594	*
p_P2228	4-(4-Cyclohexylanilino)-4-oxobut-2-enoic acid	CDC_ID_474	SA	1.0284472117947725	0.04046774501854094	0.701478108866614	0.7879082415171109
p_P2228	4-(4-Cyclohexylanilino)-4-oxobut-2-enoic acid	CDC_ID_484	SA	0.9931129282697723	-0.009970316920788494	0.898326787269238	0.9343656609579928
p_P2228	4-(4-Cyclohexylanilino)-4-oxobut-2-enoic acid	Isogenic	PA	16.413081142831032	4.036774188841001	0.00216502933303838	0.004583050857802594	*
p_P2228	4-(4-Cyclohexylanilino)-4-oxobut-2-enoic acid	SCFM_evolved	PA	10.956454944737706	3.4537091722946642	0.00216502933303838	0.004583050857802594	*
p_P2228	4-(4-Cyclohexylanilino)-4-oxobut-2-enoic acid	USA300	SA	0.9917444892863976	-0.011959618953684826	0.371093369522698	0.48731870923380327
p_P2232	Norketamine	ATCC_29213	SA	1.09009952944067	0.12445986351150831	0.44328852211644	0.5627732989672325
p_P2232	Norketamine	CDC_ID_234	PA	660.0981677949394	9.366536783426579	0.00216502933303838	0.004583050857802594	*
p_P2232	Norketamine	CDC_ID_249	PA	1.503477071682411	0.5883028666998723	0.00493790547090731	0.009731186095386373	*
p_P2232	Norketamine	CDC_ID_258	PA	236.91499657067095	7.888225712934409	0.00216502933303838	0.004583050857802594	*
p_P2232	Norketamine	CDC_ID_474	SA	1.0424564862854206	0.059987164647953235	0.522903234512671	0.6397075933908261
p_P2232	Norketamine	CDC_ID_484	SA	1.043580375508642	0.06154171969482795	0.701478108866614	0.7879082415171109
p_P2232	Norketamine	Isogenic	PA	10.766439349104383	3.428469299018978	0.00216502933303838	0.004583050857802594	*
p_P2232	Norketamine	SCFM_evolved	PA	6.4448754826708505	2.688152485465341	0.00216502933303838	0.004583050857802594	*
p_P2232	Norketamine	USA300	SA	1.0083373661218065	0.01197841165513044	0.898326787269238	0.9343656609579928
p_P2244	5'-S-Methyl-5'-thioadenosine	ATCC_29213	SA	1.000090691067158	1.308336202112537e-4	0.798297847328526	0.8620518595912934
p_P2244	5'-S-Methyl-5'-thioadenosine	CDC_ID_234	PA	7.838821161376225	2.9706367114182792	0.00216502933303838	0.004583050857802594	*
p_P2244	5'-S-Methyl-5'-thioadenosine	CDC_ID_249	PA	1.7489708592504778	0.806506251772396	0.00216502933303838	0.004583050857802594	*
p_P2244	5'-S-Methyl-5'-thioadenosine	CDC_ID_258	PA	35.362518485328756	5.144149120660468	0.00216502933303838	0.004583050857802594	*
p_P2244	5'-S-Methyl-5'-thioadenosine	CDC_ID_474	SA	0.9784488728448711	-0.031431627602221957	0.44328852211644	0.5627732989672325
p_P2244	5'-S-Methyl-5'-thioadenosine	CDC_ID_484	SA	0.9949275228581881	-0.007336660910963682	0.522903234512671	0.6397075933908261
p_P2244	5'-S-Methyl-5'-thioadenosine	Isogenic	PA	9.891916393209321	3.3062500460751987	0.00216502933303838	0.004583050857802594	*
p_P2244	5'-S-Methyl-5'-thioadenosine	SCFM_evolved	PA	8.790612337663283	3.1359636643153097	0.00216502933303838	0.004583050857802594	*
p_P2244	5'-S-Methyl-5'-thioadenosine	USA300	SA	0.9884699118691738	-0.016731042597801754	0.522903234512671	0.6397075933908261
p_P2247	2-(4-hydroxy-1,3-thiazol-2-yl)-1-phenylethan-1-one	ATCC_29213	SA	0.9839238440385288	-0.023381439973066184	1	1
p_P2247	2-(4-hydroxy-1,3-thiazol-2-yl)-1-phenylethan-1-one	CDC_ID_234	PA	165.19682039607582	7.368042108717562	0.00216502933303838	0.004583050857802594	*
p_P2247	2-(4-hydroxy-1,3-thiazol-2-yl)-1-phenylethan-1-one	CDC_ID_249	PA	40.434789011678745	5.337525178393949	0.00216502933303838	0.004583050857802594	*
p_P2247	2-(4-hydroxy-1,3-thiazol-2-yl)-1-phenylethan-1-one	CDC_ID_258	PA	36.46969521085162	5.1886262375383465	0.00216502933303838	0.004583050857802594	*
p_P2247	2-(4-hydroxy-1,3-thiazol-2-yl)-1-phenylethan-1-one	CDC_ID_474	SA	0.9826495505565768	-0.025251105401677236	0.798297847328526	0.8620518595912934
p_P2247	2-(4-hydroxy-1,3-thiazol-2-yl)-1-phenylethan-1-one	CDC_ID_484	SA	0.9786121960838821	-0.031190832226675555	0.701478108866614	0.7879082415171109
p_P2247	2-(4-hydroxy-1,3-thiazol-2-yl)-1-phenylethan-1-one	Isogenic	PA	53.36941984363758	5.73794142337199	0.00216502933303838	0.004583050857802594	*
p_P2247	2-(4-hydroxy-1,3-thiazol-2-yl)-1-phenylethan-1-one	SCFM_evolved	PA	54.65168452139915	5.772194059461849	0.00216502933303838	0.004583050857802594	*
p_P2247	2-(4-hydroxy-1,3-thiazol-2-yl)-1-phenylethan-1-one	USA300	SA	0.9696894247348994	-0.044405344640216615	0.44328852211644	0.5627732989672325
p_P2248	5-(2-Thienyl)nicotinic acid	ATCC_29213	SA	0.9810283024017177	-0.027633336479947795	1	1
p_P2248	5-(2-Thienyl)nicotinic acid	CDC_ID_234	PA	201.3474561486467	7.653543434966682	0.00216502933303838	0.004583050857802594	*
p_P2248	5-(2-Thienyl)nicotinic acid	CDC_ID_249	PA	63.11226751664906	5.979848552793448	0.00216502933303838	0.004583050857802594	*
p_P2248	5-(2-Thienyl)nicotinic acid	CDC_ID_258	PA	72.21833131561174	6.174293180495095	0.00216502933303838	0.004583050857802594	*
p_P2248	5-(2-Thienyl)nicotinic acid	CDC_ID_474	SA	0.8951200393082019	-0.15984692815063598	0.201336485287401	0.29178302944727963
p_P2248	5-(2-Thienyl)nicotinic acid	CDC_ID_484	SA	0.8876269865388574	-0.1719745644029915	0.44328852211644	0.5627732989672325
p_P2248	5-(2-Thienyl)nicotinic acid	Isogenic	PA	82.9694986958706	6.374509164267138	0.00216502933303838	0.004583050857802594	*
p_P2248	5-(2-Thienyl)nicotinic acid	SCFM_evolved	PA	73.68349549015856	6.203269598318498	0.00216502933303838	0.004583050857802594	*
p_P2248	5-(2-Thienyl)nicotinic acid	USA300	SA	0.9035585375076787	-0.14631002502454993	0.44328852211644	0.5627732989672325
p_P2251	1-(1,3,3-Trimethyl-2,3-dihydro-1H-indol-2-yliden)acetone	ATCC_29213	SA	1.0000500797781742	7.224803855292514e-5	0.701478108866614	0.7879082415171109
p_P2251	1-(1,3,3-Trimethyl-2,3-dihydro-1H-indol-2-yliden)acetone	CDC_ID_234	PA	2755.23295488325	11.427958588448181	0.00216502933303838	0.004583050857802594	*
p_P2251	1-(1,3,3-Trimethyl-2,3-dihydro-1H-indol-2-yliden)acetone	CDC_ID_249	PA	2.4119381274822898	1.270192898813713	0.00216502933303838	0.004583050857802594	*
p_P2251	1-(1,3,3-Trimethyl-2,3-dihydro-1H-indol-2-yliden)acetone	CDC_ID_258	PA	581.9154257283116	9.184665680109992	0.00216502933303838	0.004583050857802594	*
p_P2251	1-(1,3,3-Trimethyl-2,3-dihydro-1H-indol-2-yliden)acetone	CDC_ID_474	SA	0.9956506323298602	-0.006288496595514895	0.798297847328526	0.8620518595912934
p_P2251	1-(1,3,3-Trimethyl-2,3-dihydro-1H-indol-2-yliden)acetone	CDC_ID_484	SA	0.9989765551999261	-0.001477274821319595	0.798297847328526	0.8620518595912934
p_P2251	1-(1,3,3-Trimethyl-2,3-dihydro-1H-indol-2-yliden)acetone	Isogenic	PA	223.3538294400331	7.8031871798839205	0.00216502933303838	0.004583050857802594	*
p_P2251	1-(1,3,3-Trimethyl-2,3-dihydro-1H-indol-2-yliden)acetone	SCFM_evolved	PA	238.04970540440763	7.895119033279927	0.00216502933303838	0.004583050857802594	*
p_P2251	1-(1,3,3-Trimethyl-2,3-dihydro-1H-indol-2-yliden)acetone	USA300	SA	1.0263192775756609	0.03747960864525646	0.522903234512671	0.6397075933908261
p_P2275	phenazine-2-carboxylic acid	ATCC_29213	SA	0.49178161043488605	-1.0239103067415454	0.306685065904181	0.4162785764866549
p_P2275	phenazine-2-carboxylic acid	CDC_ID_234	PA	3.6620911236713343	1.8726676901066115	0.0106033453821227	0.01985755735578446	*
p_P2275	phenazine-2-carboxylic acid	CDC_ID_249	PA	0.9052936744891544	-0.14354222092243848	0.371093369522698	0.48731870923380327
p_P2275	phenazine-2-carboxylic acid	CDC_ID_258	PA	9.166959537010076	3.1964433054408685	0.00216502933303838	0.004583050857802594	*
p_P2275	phenazine-2-carboxylic acid	CDC_ID_474	SA	0.5784853978703437	-0.7896475516063147	0.44328852211644	0.5627732989672325
p_P2275	phenazine-2-carboxylic acid	CDC_ID_484	SA	0.22776642394228974	-2.1343730062353417	0.159864197547973	0.23815299012681693
p_P2275	phenazine-2-carboxylic acid	Isogenic	PA	44.4837355722058	5.475206039990238	0.00216502933303838	0.004583050857802594	*
p_P2275	phenazine-2-carboxylic acid	SCFM_evolved	PA	78.90033534501569	6.301959526932978	0.00729035809153564	0.013967831841816759	*
p_P2275	phenazine-2-carboxylic acid	USA300	SA	0.6836527458531523	-0.5486643853438032	0.371093369522698	0.48731870923380327
p_P2276	N-(9-oxodecyl)acetamide	ATCC_29213	SA	1.0149232482937056	0.021370630373214763	0.898326787269238	0.9343656609579928
p_P2276	N-(9-oxodecyl)acetamide	CDC_ID_234	PA	0.7446235323345669	-0.42541688449176684	0.00216502933303838	0.004583050857802594	*
p_P2276	N-(9-oxodecyl)acetamide	CDC_ID_249	PA	0.9460609953567	-0.0799948934983461	0.0552849927170241	0.09046635171876671
p_P2276	N-(9-oxodecyl)acetamide	CDC_ID_258	PA	0.8128823615399654	-0.29888151097918964	0.0298420644179543	0.05108035980929065
p_P2276	N-(9-oxodecyl)acetamide	CDC_ID_474	SA	1.028868468153515	0.04105855806110672	0.306685065904181	0.4162785764866549
p_P2276	N-(9-oxodecyl)acetamide	CDC_ID_484	SA	1.0482286390631852	0.06795343106042108	0.306685065904181	0.4162785764866549
p_P2276	N-(9-oxodecyl)acetamide	Isogenic	PA	0.9141388873455303	-0.12951472078305604	0.00329451387658258	0.0067125423325323525	*
p_P2276	N-(9-oxodecyl)acetamide	SCFM_evolved	PA	0.9026923822262665	-0.1476936622714717	0.00216502933303838	0.004583050857802594	*
p_P2276	N-(9-oxodecyl)acetamide	USA300	SA	1.039861664477399	0.056391615628959856	0.250153007959382	0.35083493821003153
p_P2299	4-(2-hydroxyphenyl)-8,9-dimethyl-2,3-dihydro-1H-1,5-benzodiazepin-2-one	ATCC_29213	SA	1.1404707837152852	0.18962948853609773	0.898326787269238	0.9343656609579928
p_P2299	4-(2-hydroxyphenyl)-8,9-dimethyl-2,3-dihydro-1H-1,5-benzodiazepin-2-one	CDC_ID_234	PA	12.199268018822083	3.60872268060203	0.00216502933303838	0.004583050857802594	*
p_P2299	4-(2-hydroxyphenyl)-8,9-dimethyl-2,3-dihydro-1H-1,5-benzodiazepin-2-one	CDC_ID_249	PA	1.2204946080745287	0.28746592156616135	0.306685065904181	0.4162785764866549
p_P2299	4-(2-hydroxyphenyl)-8,9-dimethyl-2,3-dihydro-1H-1,5-benzodiazepin-2-one	CDC_ID_258	PA	1.6792576372695738	0.7478235903086501	0.0409135529844968	0.06845571387459323
p_P2299	4-(2-hydroxyphenyl)-8,9-dimethyl-2,3-dihydro-1H-1,5-benzodiazepin-2-one	CDC_ID_474	SA	1.0985677979638027	0.1356239082390026	0.609280159304103	0.714747086008051
p_P2299	4-(2-hydroxyphenyl)-8,9-dimethyl-2,3-dihydro-1H-1,5-benzodiazepin-2-one	CDC_ID_484	SA	1.058469487483363	0.08197968135219327	0.798297847328526	0.8620518595912934
p_P2299	4-(2-hydroxyphenyl)-8,9-dimethyl-2,3-dihydro-1H-1,5-benzodiazepin-2-one	Isogenic	PA	1.5350450688239448	0.6182810136503698	0.201336485287401	0.29178302944727963
p_P2299	4-(2-hydroxyphenyl)-8,9-dimethyl-2,3-dihydro-1H-1,5-benzodiazepin-2-one	SCFM_evolved	PA	1.6963337481923073	0.762420043422553	0.0552849927170241	0.09046635171876671
p_P2299	4-(2-hydroxyphenyl)-8,9-dimethyl-2,3-dihydro-1H-1,5-benzodiazepin-2-one	USA300	SA	1.2073060942217626	0.27179149600218677	0.798297847328526	0.8620518595912934
p_P2310	2-Hydroxy-4'-(2-hydroxyethoxy)-2-methylpropiophenone	ATCC_29213	SA	0.8422364971819823	-0.24770270078312873	0.522903234512671	0.6397075933908261
p_P2310	2-Hydroxy-4'-(2-hydroxyethoxy)-2-methylpropiophenone	CDC_ID_234	PA	0.42562114543757673	-1.2323582672152789	0.00216502933303838	0.004583050857802594	*
p_P2310	2-Hydroxy-4'-(2-hydroxyethoxy)-2-methylpropiophenone	CDC_ID_249	PA	0.6513953220041997	-0.6183947358314337	0.00729035809153564	0.013967831841816759	*
p_P2310	2-Hydroxy-4'-(2-hydroxyethoxy)-2-methylpropiophenone	CDC_ID_258	PA	0.6127560794613545	-0.7066152020208901	0.00216502933303838	0.004583050857802594	*
p_P2310	2-Hydroxy-4'-(2-hydroxyethoxy)-2-methylpropiophenone	CDC_ID_474	SA	1.1127760539310667	0.15416327965974963	0.306685065904181	0.4162785764866549
p_P2310	2-Hydroxy-4'-(2-hydroxyethoxy)-2-methylpropiophenone	CDC_ID_484	SA	1.0053615591798406	0.007714432577540413	1	1
p_P2310	2-Hydroxy-4'-(2-hydroxyethoxy)-2-methylpropiophenone	Isogenic	PA	0.6605353947962154	-0.5982922245147008	0.00216502933303838	0.004583050857802594	*
p_P2310	2-Hydroxy-4'-(2-hydroxyethoxy)-2-methylpropiophenone	SCFM_evolved	PA	0.6386850508212208	-0.6468234119640529	0.00216502933303838	0.004583050857802594	*
p_P2310	2-Hydroxy-4'-(2-hydroxyethoxy)-2-methylpropiophenone	USA300	SA	1.1078990287205497	0.1478264035874832	0.0966975676176362	0.15056051024101375
p_P2327	3-oxoindane-1-carboxylic acid	ATCC_29213	SA	1.05242808655275	0.07372165588712823	0.306685065904181	0.4162785764866549
p_P2327	3-oxoindane-1-carboxylic acid	CDC_ID_234	PA	0.7817661423176633	-0.35519099090499845	0.00216502933303838	0.004583050857802594	*
p_P2327	3-oxoindane-1-carboxylic acid	CDC_ID_249	PA	0.8979771893486294	-0.1552492971721511	0.0736382701203026	0.11763807312604588
p_P2327	3-oxoindane-1-carboxylic acid	CDC_ID_258	PA	0.87143251125838	-0.19853915680494175	0.0214507336863221	0.038245913815486594	*
p_P2327	3-oxoindane-1-carboxylic acid	CDC_ID_474	SA	1.0150795595940245	0.021592806950877057	0.609280159304103	0.714747086008051
p_P2327	3-oxoindane-1-carboxylic acid	CDC_ID_484	SA	1.0145714250291482	0.020870433264246917	0.898326787269238	0.9343656609579928
p_P2327	3-oxoindane-1-carboxylic acid	Isogenic	PA	0.9825425008314359	-0.025408280989307894	0.306685065904181	0.4162785764866549
p_P2327	3-oxoindane-1-carboxylic acid	SCFM_evolved	PA	0.8864501166265623	-0.17388864652745425	0.0409135529844968	0.06845571387459323
p_P2327	3-oxoindane-1-carboxylic acid	USA300	SA	0.9880518713994652	-0.017341311532490796	0.522903234512671	0.6397075933908261
p_P2332	Imidazosagatriazinone	ATCC_29213	SA	1.0834017598276162	0.11556833937047968	0.371093369522698	0.48731870923380327
p_P2332	Imidazosagatriazinone	CDC_ID_234	PA	0.6652248901788709	-0.5880859451048928	0.0106033453821227	0.01985755735578446	*
p_P2332	Imidazosagatriazinone	CDC_ID_249	PA	0.967337055150813	-0.047909430554308984	0.701478108866614	0.7879082415171109
p_P2332	Imidazosagatriazinone	CDC_ID_258	PA	0.839868560879728	-0.25176453057270853	0.250153007959382	0.35083493821003153
p_P2332	Imidazosagatriazinone	CDC_ID_474	SA	0.9553547364341877	-0.06589156962608006	0.898326787269238	0.9343656609579928
p_P2332	Imidazosagatriazinone	CDC_ID_484	SA	0.9624877392609211	-0.05515993197960861	1	1
p_P2332	Imidazosagatriazinone	Isogenic	PA	0.8440877910334814	-0.24453503777732952	0.522903234512671	0.6397075933908261
p_P2332	Imidazosagatriazinone	SCFM_evolved	PA	0.9633467389483232	-0.053872931787901694	0.609280159304103	0.714747086008051
p_P2332	Imidazosagatriazinone	USA300	SA	1.0049392535702095	0.007108296208443455	0.522903234512671	0.6397075933908261
p_P2342	1-(Benzylamino)-3-(3,4-dimethylphenoxy)propan-2-ol	ATCC_29213	SA	0.9039882308097744	-0.145624104838605	0.898326787269238	0.9343656609579928
p_P2342	1-(Benzylamino)-3-(3,4-dimethylphenoxy)propan-2-ol	CDC_ID_234	PA	48.48726463383097	5.599533962551932	0.00216502933303838	0.004583050857802594	*
p_P2342	1-(Benzylamino)-3-(3,4-dimethylphenoxy)propan-2-ol	CDC_ID_249	PA	0.8397413971473645	-0.25198298425064203	0.898326787269238	0.9343656609579928
p_P2342	1-(Benzylamino)-3-(3,4-dimethylphenoxy)propan-2-ol	CDC_ID_258	PA	39.66704132249987	5.309868888928636	0.00216502933303838	0.004583050857802594	*
p_P2342	1-(Benzylamino)-3-(3,4-dimethylphenoxy)propan-2-ol	CDC_ID_474	SA	0.7876986130678926	-0.3442843593738424	0.798297847328526	0.8620518595912934
p_P2342	1-(Benzylamino)-3-(3,4-dimethylphenoxy)propan-2-ol	CDC_ID_484	SA	0.8014351284281269	-0.31934234766127084	0.898326787269238	0.9343656609579928
p_P2342	1-(Benzylamino)-3-(3,4-dimethylphenoxy)propan-2-ol	Isogenic	PA	7.738116479973125	2.9519824454798647	0.00216502933303838	0.004583050857802594	*
p_P2342	1-(Benzylamino)-3-(3,4-dimethylphenoxy)propan-2-ol	SCFM_evolved	PA	4.6795397855184815	2.2263666533562083	0.00493790547090731	0.009731186095386373	*
p_P2342	1-(Benzylamino)-3-(3,4-dimethylphenoxy)propan-2-ol	USA300	SA	0.8268304448270402	-0.2743365834917548	0.798297847328526	0.8620518595912934
p_P2345	4-Hydroxypropranolol	ATCC_29213	SA	1.047866488238376	0.06745491055207223	0.44328852211644	0.5627732989672325
p_P2345	4-Hydroxypropranolol	CDC_ID_234	PA	517.2678754103681	9.014767786448296	0.00216502933303838	0.004583050857802594	*
p_P2345	4-Hydroxypropranolol	CDC_ID_249	PA	1.148984707464674	0.20035959640726536	0.0966975676176362	0.15056051024101375
p_P2345	4-Hydroxypropranolol	CDC_ID_258	PA	159.81624750535363	7.32027027516109	0.00216502933303838	0.004583050857802594	*
p_P2345	4-Hydroxypropranolol	CDC_ID_474	SA	1.0118117302315504	0.01694086994351842	0.898326787269238	0.9343656609579928
p_P2345	4-Hydroxypropranolol	CDC_ID_484	SA	1.0331053469206573	0.04698737494912742	0.44328852211644	0.5627732989672325
p_P2345	4-Hydroxypropranolol	Isogenic	PA	72.08739864735114	6.171675183786658	0.00216502933303838	0.004583050857802594	*
p_P2345	4-Hydroxypropranolol	SCFM_evolved	PA	63.121308025215654	5.980055196657292	0.00216502933303838	0.004583050857802594	*
p_P2345	4-Hydroxypropranolol	USA300	SA	1.0484368515430014	0.0682399690078574	0.701478108866614	0.7879082415171109
p_P2347	2,2,6,6-Tetramethyl-1-piperidinol (TEMPO)	ATCC_29213	SA	1.0076384594151684	0.01097809283450331	0.798297847328526	0.8620518595912934
p_P2347	2,2,6,6-Tetramethyl-1-piperidinol (TEMPO)	CDC_ID_234	PA	0.7696703087199183	-0.3776875008099947	0.00216502933303838	0.004583050857802594	*
p_P2347	2,2,6,6-Tetramethyl-1-piperidinol (TEMPO)	CDC_ID_249	PA	0.8542599784799748	-0.22725290023457873	0.00329451387658258	0.0067125423325323525	*
p_P2347	2,2,6,6-Tetramethyl-1-piperidinol (TEMPO)	CDC_ID_258	PA	0.811591677692585	-0.30117402354980816	0.00329451387658258	0.0067125423325323525	*
p_P2347	2,2,6,6-Tetramethyl-1-piperidinol (TEMPO)	CDC_ID_474	SA	0.9857194351884221	-0.0207510233972667	0.898326787269238	0.9343656609579928
p_P2347	2,2,6,6-Tetramethyl-1-piperidinol (TEMPO)	CDC_ID_484	SA	1.0142403119065928	0.02039952188747547	0.44328852211644	0.5627732989672325
p_P2347	2,2,6,6-Tetramethyl-1-piperidinol (TEMPO)	Isogenic	PA	0.774000321134338	-0.36959392994038887	0.00216502933303838	0.004583050857802594	*
p_P2347	2,2,6,6-Tetramethyl-1-piperidinol (TEMPO)	SCFM_evolved	PA	0.8236811966727828	-0.27984204021689274	0.00216502933303838	0.004583050857802594	*
p_P2347	2,2,6,6-Tetramethyl-1-piperidinol (TEMPO)	USA300	SA	1.0169198550586664	0.024205982769089713	0.609280159304103	0.714747086008051
p_P2353	N1-bicyclo[2.2.2]oct-2-ylbenzamide	ATCC_29213	SA	1.0116806375478695	0.016753938904964214	0.250153007959382	0.35083493821003153
p_P2353	N1-bicyclo[2.2.2]oct-2-ylbenzamide	CDC_ID_234	PA	169.83407511922317	7.40798213673114	0.00216502933303838	0.004583050857802594	*
p_P2353	N1-bicyclo[2.2.2]oct-2-ylbenzamide	CDC_ID_249	PA	1.0368304176663887	0.05217994854036495	0.0106033453821227	0.01985755735578446	*
p_P2353	N1-bicyclo[2.2.2]oct-2-ylbenzamide	CDC_ID_258	PA	52.11670725345356	5.703674031840667	0.00216502933303838	0.004583050857802594	*
p_P2353	N1-bicyclo[2.2.2]oct-2-ylbenzamide	CDC_ID_474	SA	0.9849990082168699	-0.02180582294913396	0.798297847328526	0.8620518595912934
p_P2353	N1-bicyclo[2.2.2]oct-2-ylbenzamide	CDC_ID_484	SA	1.000889475280499	0.0012826712085324623	0.44328852211644	0.5627732989672325
p_P2353	N1-bicyclo[2.2.2]oct-2-ylbenzamide	Isogenic	PA	23.08066421887259	4.528612837565943	0.00216502933303838	0.004583050857802594	*
p_P2353	N1-bicyclo[2.2.2]oct-2-ylbenzamide	SCFM_evolved	PA	24.945599955702782	4.6407134622777395	0.00216502933303838	0.004583050857802594	*
p_P2353	N1-bicyclo[2.2.2]oct-2-ylbenzamide	USA300	SA	1.022171451408939	0.03163720346904963	0.0552849927170241	0.09046635171876671
p_P2355	2-benzyl-6-hydroxy-2-azabicyclo[2.2.2]octan-3-one	ATCC_29213	SA	1.0543466267895851	0.07634924509542824	0.522903234512671	0.6397075933908261
p_P2355	2-benzyl-6-hydroxy-2-azabicyclo[2.2.2]octan-3-one	CDC_ID_234	PA	124.31389074549708	6.957843700887306	0.00216502933303838	0.004583050857802594	*
p_P2355	2-benzyl-6-hydroxy-2-azabicyclo[2.2.2]octan-3-one	CDC_ID_249	PA	0.630385628700181	-0.6656934497493461	0.701478108866614	0.7879082415171109
p_P2355	2-benzyl-6-hydroxy-2-azabicyclo[2.2.2]octan-3-one	CDC_ID_258	PA	30.106503065777627	4.912003240590475	0.00216502933303838	0.004583050857802594	*
p_P2355	2-benzyl-6-hydroxy-2-azabicyclo[2.2.2]octan-3-one	CDC_ID_474	SA	0.22833648969654224	-2.1307666645948786	0.522903234512671	0.6397075933908261
p_P2355	2-benzyl-6-hydroxy-2-azabicyclo[2.2.2]octan-3-one	CDC_ID_484	SA	1.1644022563452703	0.21958954018906526	0.798297847328526	0.8620518595912934
p_P2355	2-benzyl-6-hydroxy-2-azabicyclo[2.2.2]octan-3-one	Isogenic	PA	24.672857103209573	4.624852883487053	0.00216502933303838	0.004583050857802594	*
p_P2355	2-benzyl-6-hydroxy-2-azabicyclo[2.2.2]octan-3-one	SCFM_evolved	PA	18.21100852939216	4.18673891616218	0.00216502933303838	0.004583050857802594	*
p_P2355	2-benzyl-6-hydroxy-2-azabicyclo[2.2.2]octan-3-one	USA300	SA	1.0060452621480946	0.00869521369975893	0.701478108866614	0.7879082415171109
p_P2362	Triphenylphosphine oxide	ATCC_29213	SA	0.9067833585675525	-0.14117018013460958	0.701478108866614	0.7879082415171109
p_P2362	Triphenylphosphine oxide	CDC_ID_234	PA	0.5908289068094481	-0.7591876819694482	0.0298420644179543	0.05108035980929065
p_P2362	Triphenylphosphine oxide	CDC_ID_249	PA	0.6694308476489959	-0.5789930623498661	0.0214507336863221	0.038245913815486594	*
p_P2362	Triphenylphosphine oxide	CDC_ID_258	PA	0.6296952955236634	-0.6672742059227263	0.0106033453821227	0.01985755735578446	*
p_P2362	Triphenylphosphine oxide	CDC_ID_474	SA	0.9942781983723293	-0.008278521512861339	1	1
p_P2362	Triphenylphosphine oxide	CDC_ID_484	SA	0.9665953622450031	-0.04901602220137099	0.898326787269238	0.9343656609579928
p_P2362	Triphenylphosphine oxide	Isogenic	PA	0.7210859133345293	-0.4717569361735537	0.0214507336863221	0.038245913815486594	*
p_P2362	Triphenylphosphine oxide	SCFM_evolved	PA	0.6798288918359422	-0.556756419058519	0.00216502933303838	0.004583050857802594	*
p_P2362	Triphenylphosphine oxide	USA300	SA	1.0007982999739362	0.00115124395564428	0.798297847328526	0.8620518595912934
p_P2364	Phytosphingosine;D-Ribo-2-amino-1_3_4-Octadecanetriol	ATCC_29213	SA	0.9919231313868838	-0.011699770912131634	0.609280159304103	0.714747086008051
p_P2364	Phytosphingosine;D-Ribo-2-amino-1_3_4-Octadecanetriol	CDC_ID_234	PA	0.6455517254651246	-0.6313953973684059	0.00216502933303838	0.004583050857802594	*
p_P2364	Phytosphingosine;D-Ribo-2-amino-1_3_4-Octadecanetriol	CDC_ID_249	PA	0.7372315797951083	-0.4398102238129512	0.00493790547090731	0.009731186095386373	*
p_P2364	Phytosphingosine;D-Ribo-2-amino-1_3_4-Octadecanetriol	CDC_ID_258	PA	0.7024072315713493	-0.5096203967988042	0.0214507336863221	0.038245913815486594	*
p_P2364	Phytosphingosine;D-Ribo-2-amino-1_3_4-Octadecanetriol	CDC_ID_474	SA	0.9899907246400707	-0.014513086441033229	0.609280159304103	0.714747086008051
p_P2364	Phytosphingosine;D-Ribo-2-amino-1_3_4-Octadecanetriol	CDC_ID_484	SA	1.0246420338985005	0.03511998180950462	0.609280159304103	0.714747086008051
p_P2364	Phytosphingosine;D-Ribo-2-amino-1_3_4-Octadecanetriol	Isogenic	PA	0.5798213005907226	-0.7863197609841962	0.00216502933303838	0.004583050857802594	*
p_P2364	Phytosphingosine;D-Ribo-2-amino-1_3_4-Octadecanetriol	SCFM_evolved	PA	0.6348505316120917	-0.6555111292776719	0.00729035809153564	0.013967831841816759	*
p_P2364	Phytosphingosine;D-Ribo-2-amino-1_3_4-Octadecanetriol	USA300	SA	1.0326447475982898	0.04634402087547499	0.522903234512671	0.6397075933908261
p_P2372	2-(4-Methoxybenzylidene)quinuclidin-3-one	ATCC_29213	SA	0.9577152207266441	-0.062331364524033095	0.371093369522698	0.48731870923380327
p_P2372	2-(4-Methoxybenzylidene)quinuclidin-3-one	CDC_ID_234	PA	1956.0542503749323	10.933730668071622	0.00216502933303838	0.004583050857802594	*
p_P2372	2-(4-Methoxybenzylidene)quinuclidin-3-one	CDC_ID_249	PA	2.949230136958434	1.560338404459392	0.00216502933303838	0.004583050857802594	*
p_P2372	2-(4-Methoxybenzylidene)quinuclidin-3-one	CDC_ID_258	PA	695.6654565501087	9.442249874859366	0.00216502933303838	0.004583050857802594	*
p_P2372	2-(4-Methoxybenzylidene)quinuclidin-3-one	CDC_ID_474	SA	0.9736800257168724	-0.038480348404868074	0.306685065904181	0.4162785764866549
p_P2372	2-(4-Methoxybenzylidene)quinuclidin-3-one	CDC_ID_484	SA	0.9651521234266719	-0.051171742748570524	0.371093369522698	0.48731870923380327
p_P2372	2-(4-Methoxybenzylidene)quinuclidin-3-one	Isogenic	PA	272.64594111415914	8.09088486796046	0.00216502933303838	0.004583050857802594	*
p_P2372	2-(4-Methoxybenzylidene)quinuclidin-3-one	SCFM_evolved	PA	197.30634953974604	7.624293574128671	0.00216502933303838	0.004583050857802594	*
p_P2372	2-(4-Methoxybenzylidene)quinuclidin-3-one	USA300	SA	1.014559628812076	0.020853659242835762	0.798297847328526	0.8620518595912934
p_P240	Homocysteine	ATCC_29213	SA	1.0948220609254276	0.13069641075727434	0.609280159304103	0.714747086008051
p_P240	Homocysteine	CDC_ID_234	PA	7.624267141973501	2.930598669831319	0.0298420644179543	0.05108035980929065
p_P240	Homocysteine	CDC_ID_249	PA	7.85528899113504	2.973664352337812	0.00216502933303838	0.004583050857802594	*
p_P240	Homocysteine	CDC_ID_258	PA	6.520248216743813	2.7049268868871925	0.00216502933303838	0.004583050857802594	*
p_P240	Homocysteine	CDC_ID_474	SA	0.9952416972013203	-0.006881164196404925	1	1
p_P240	Homocysteine	CDC_ID_484	SA	1.210233753092513	0.27528572672081575	0.159864197547973	0.23815299012681693
p_P240	Homocysteine	Isogenic	PA	19.709939090134302	4.30085141289753	0.00216502933303838	0.004583050857802594	*
p_P240	Homocysteine	SCFM_evolved	PA	16.97613904997701	4.085436473282054	0.00216502933303838	0.004583050857802594	*
p_P240	Homocysteine	USA300	SA	0.9439657265354133	-0.08319361565514709	1	1
p_P2408	Isobutyl benzoate	ATCC_29213	SA	0.9925529380587754	-0.01078404407949063	0.798297847328526	0.8620518595912934
p_P2408	Isobutyl benzoate	CDC_ID_234	PA	0.5932488271374835	-0.7532907516967253	0.00216502933303838	0.004583050857802594	*
p_P2408	Isobutyl benzoate	CDC_ID_249	PA	0.6025756459732888	-0.7307857295281339	0.00216502933303838	0.004583050857802594	*
p_P2408	Isobutyl benzoate	CDC_ID_258	PA	0.5568585702730454	-0.8446171333441943	0.00216502933303838	0.004583050857802594	*
p_P2408	Isobutyl benzoate	CDC_ID_474	SA	1.0085826080340765	0.012329252835670435	0.609280159304103	0.714747086008051
p_P2408	Isobutyl benzoate	CDC_ID_484	SA	0.9864681736321904	-0.01965558877754403	0.522903234512671	0.6397075933908261
p_P2408	Isobutyl benzoate	Isogenic	PA	0.423401505432132	-1.2399016959348452	0.00216502933303838	0.004583050857802594	*
p_P2408	Isobutyl benzoate	SCFM_evolved	PA	0.42469895420769277	-1.2354875387361492	0.00216502933303838	0.004583050857802594	*
p_P2408	Isobutyl benzoate	USA300	SA	1.0264890427416127	0.0377182274789475	0.201336485287401	0.29178302944727963
p_P2418	(2R)-2-[(2R,5S)-5-[(2S)-2-hydroxybutyl]oxolan-2-yl]propanoic acid	ATCC_29213	SA	1.055924220140531	0.07850630141003016	0.371093369522698	0.48731870923380327
p_P2418	(2R)-2-[(2R,5S)-5-[(2S)-2-hydroxybutyl]oxolan-2-yl]propanoic acid	CDC_ID_234	PA	0.2249783850689067	-2.1521416945643757	0.00216502933303838	0.004583050857802594	*
p_P2418	(2R)-2-[(2R,5S)-5-[(2S)-2-hydroxybutyl]oxolan-2-yl]propanoic acid	CDC_ID_249	PA	0.24938623326748974	-2.0035462678308664	0.00216502933303838	0.004583050857802594	*
p_P2418	(2R)-2-[(2R,5S)-5-[(2S)-2-hydroxybutyl]oxolan-2-yl]propanoic acid	CDC_ID_258	PA	0.31527661236087334	-1.6653099419369677	0.00216502933303838	0.004583050857802594	*
p_P2418	(2R)-2-[(2R,5S)-5-[(2S)-2-hydroxybutyl]oxolan-2-yl]propanoic acid	CDC_ID_474	SA	1.0187414173186318	0.02678790499377066	0.798297847328526	0.8620518595912934
p_P2418	(2R)-2-[(2R,5S)-5-[(2S)-2-hydroxybutyl]oxolan-2-yl]propanoic acid	CDC_ID_484	SA	1.0308438614589241	0.043825828964255964	0.898326787269238	0.9343656609579928
p_P2418	(2R)-2-[(2R,5S)-5-[(2S)-2-hydroxybutyl]oxolan-2-yl]propanoic acid	Isogenic	PA	0.23350509344609338	-2.098474075105422	0.00216502933303838	0.004583050857802594	*
p_P2418	(2R)-2-[(2R,5S)-5-[(2S)-2-hydroxybutyl]oxolan-2-yl]propanoic acid	SCFM_evolved	PA	0.21233504782190227	-2.2355855741120134	0.00216502933303838	0.004583050857802594	*
p_P2418	(2R)-2-[(2R,5S)-5-[(2S)-2-hydroxybutyl]oxolan-2-yl]propanoic acid	USA300	SA	1.0922682317890255	0.12732718698340545	0.159864197547973	0.23815299012681693
p_P2423	(1H-Indol-3-yl)(2,2,3,3-tetramethylcyclopropyl)methanone	ATCC_29213	SA	1.2026536765391351	0.26622125508905986	0.201336485287401	0.29178302944727963
p_P2423	(1H-Indol-3-yl)(2,2,3,3-tetramethylcyclopropyl)methanone	CDC_ID_234	PA	135.0921134491424	7.07779964371352	0.00216502933303838	0.004583050857802594	*
p_P2423	(1H-Indol-3-yl)(2,2,3,3-tetramethylcyclopropyl)methanone	CDC_ID_249	PA	3.9239379737549536	1.972302236851907	0.00216502933303838	0.004583050857802594	*
p_P2423	(1H-Indol-3-yl)(2,2,3,3-tetramethylcyclopropyl)methanone	CDC_ID_258	PA	58.27677983313883	5.864849256313261	0.00216502933303838	0.004583050857802594	*
p_P2423	(1H-Indol-3-yl)(2,2,3,3-tetramethylcyclopropyl)methanone	CDC_ID_474	SA	1.0791534173521042	0.10989997948706597	0.609280159304103	0.714747086008051
p_P2423	(1H-Indol-3-yl)(2,2,3,3-tetramethylcyclopropyl)methanone	CDC_ID_484	SA	1.1482328336632666	0.19941521510773424	0.371093369522698	0.48731870923380327
p_P2423	(1H-Indol-3-yl)(2,2,3,3-tetramethylcyclopropyl)methanone	Isogenic	PA	9.926901575257265	3.311343488191877	0.00216502933303838	0.004583050857802594	*
p_P2423	(1H-Indol-3-yl)(2,2,3,3-tetramethylcyclopropyl)methanone	SCFM_evolved	PA	16.04905264145379	4.004416233991037	0.00216502933303838	0.004583050857802594	*
p_P2423	(1H-Indol-3-yl)(2,2,3,3-tetramethylcyclopropyl)methanone	USA300	SA	0.7758412311108922	-0.3661666467589678	0.701478108866614	0.7879082415171109
p_P2424	4-[4-phenyl-3,6-dihydro-1(2H)-pyridinyl]butanoic acid hydrochloride	ATCC_29213	SA	1.007574258475653	0.010886169658088037	0.798297847328526	0.8620518595912934
p_P2424	4-[4-phenyl-3,6-dihydro-1(2H)-pyridinyl]butanoic acid hydrochloride	CDC_ID_234	PA	525.8797003916123	9.038588997851011	0.00216502933303838	0.004583050857802594	*
p_P2424	4-[4-phenyl-3,6-dihydro-1(2H)-pyridinyl]butanoic acid hydrochloride	CDC_ID_249	PA	6.402007871524966	2.678524450735892	0.00216502933303838	0.004583050857802594	*
p_P2424	4-[4-phenyl-3,6-dihydro-1(2H)-pyridinyl]butanoic acid hydrochloride	CDC_ID_258	PA	281.7329373530207	8.138184428596057	0.00216502933303838	0.004583050857802594	*
p_P2424	4-[4-phenyl-3,6-dihydro-1(2H)-pyridinyl]butanoic acid hydrochloride	CDC_ID_474	SA	0.9980970213501386	-0.002748033415616343	0.798297847328526	0.8620518595912934
p_P2424	4-[4-phenyl-3,6-dihydro-1(2H)-pyridinyl]butanoic acid hydrochloride	CDC_ID_484	SA	0.9792618708199305	-0.03023338295030685	0.522903234512671	0.6397075933908261
p_P2424	4-[4-phenyl-3,6-dihydro-1(2H)-pyridinyl]butanoic acid hydrochloride	Isogenic	PA	242.86988352839825	7.924039793054379	0.00216502933303838	0.004583050857802594	*
p_P2424	4-[4-phenyl-3,6-dihydro-1(2H)-pyridinyl]butanoic acid hydrochloride	SCFM_evolved	PA	225.8799503038331	7.819412408797226	0.00216502933303838	0.004583050857802594	*
p_P2424	4-[4-phenyl-3,6-dihydro-1(2H)-pyridinyl]butanoic acid hydrochloride	USA300	SA	0.9872591191970357	-0.018499306134806208	0.201336485287401	0.29178302944727963
p_P2433	Benzophenone	ATCC_29213	SA	0.9707912550717732	-0.04276698219704808	0.201336485287401	0.29178302944727963
p_P2433	Benzophenone	CDC_ID_234	PA	0.6697069448323342	-0.5783981660739399	0.00216502933303838	0.004583050857802594	*
p_P2433	Benzophenone	CDC_ID_249	PA	0.7657174744001621	-0.3851159135308892	0.00216502933303838	0.004583050857802594	*
p_P2433	Benzophenone	CDC_ID_258	PA	0.6027833016454173	-0.7302886430594967	0.00216502933303838	0.004583050857802594	*
p_P2433	Benzophenone	CDC_ID_474	SA	0.892235999000844	-0.16450273725753845	0.0966975676176362	0.15056051024101375
p_P2433	Benzophenone	CDC_ID_484	SA	0.9696959109926789	-0.04439569447760053	0.371093369522698	0.48731870923380327
p_P2433	Benzophenone	Isogenic	PA	0.5835303380919915	-0.7771204304250591	0.00216502933303838	0.004583050857802594	*
p_P2433	Benzophenone	SCFM_evolved	PA	0.6654965747055361	-0.5874968542468954	0.00216502933303838	0.004583050857802594	*
p_P2433	Benzophenone	USA300	SA	0.9650890185625636	-0.05126607404485992	0.701478108866614	0.7879082415171109
p_P2471	7,7-dimethyl-3-spiro(4,4,-dimethyl-2,6-dioxocyclohexyl)-1,2,3,4,5,6,7,8-octahydro-5-quinolinone	ATCC_29213	SA	0.8952792845334624	-0.15959029009864947	0.125201029610315	0.19135646818753393
p_P2471	7,7-dimethyl-3-spiro(4,4,-dimethyl-2,6-dioxocyclohexyl)-1,2,3,4,5,6,7,8-octahydro-5-quinolinone	CDC_ID_234	PA	1583.4999550836103	10.628901111105769	0.00216502933303838	0.004583050857802594	*
p_P2471	7,7-dimethyl-3-spiro(4,4,-dimethyl-2,6-dioxocyclohexyl)-1,2,3,4,5,6,7,8-octahydro-5-quinolinone	CDC_ID_249	PA	2.0352676983554367	1.0252185643636886	0.00216502933303838	0.004583050857802594	*
p_P2471	7,7-dimethyl-3-spiro(4,4,-dimethyl-2,6-dioxocyclohexyl)-1,2,3,4,5,6,7,8-octahydro-5-quinolinone	CDC_ID_258	PA	1189.5654156502976	10.216218894163125	0.00216502933303838	0.004583050857802594	*
p_P2471	7,7-dimethyl-3-spiro(4,4,-dimethyl-2,6-dioxocyclohexyl)-1,2,3,4,5,6,7,8-octahydro-5-quinolinone	CDC_ID_474	SA	0.8835593106732207	-0.1786011130905172	0.0552849927170241	0.09046635171876671
p_P2471	7,7-dimethyl-3-spiro(4,4,-dimethyl-2,6-dioxocyclohexyl)-1,2,3,4,5,6,7,8-octahydro-5-quinolinone	CDC_ID_484	SA	0.8874580124143286	-0.17224923083572716	0.0966975676176362	0.15056051024101375
p_P2471	7,7-dimethyl-3-spiro(4,4,-dimethyl-2,6-dioxocyclohexyl)-1,2,3,4,5,6,7,8-octahydro-5-quinolinone	Isogenic	PA	500.18863843768276	8.966328477489988	0.00216502933303838	0.004583050857802594	*
p_P2471	7,7-dimethyl-3-spiro(4,4,-dimethyl-2,6-dioxocyclohexyl)-1,2,3,4,5,6,7,8-octahydro-5-quinolinone	SCFM_evolved	PA	302.3697382034659	8.240169948617988	0.00216502933303838	0.004583050857802594	*
p_P2471	7,7-dimethyl-3-spiro(4,4,-dimethyl-2,6-dioxocyclohexyl)-1,2,3,4,5,6,7,8-octahydro-5-quinolinone	USA300	SA	0.9307488521568974	-0.10353616300861125	0.898326787269238	0.9343656609579928
p_P2477	10-Oxodecanoate	ATCC_29213	SA	1.0079303085110054	0.01139588978878716	0.609280159304103	0.714747086008051
p_P2477	10-Oxodecanoate	CDC_ID_234	PA	0.7765817306451908	-0.3647903271434328	0.00493790547090731	0.009731186095386373	*
p_P2477	10-Oxodecanoate	CDC_ID_249	PA	1.0108772563760864	0.015607831693978582	0.609280159304103	0.714747086008051
p_P2477	10-Oxodecanoate	CDC_ID_258	PA	0.8978685610869068	-0.15542383048565045	0.0409135529844968	0.06845571387459323
p_P2477	10-Oxodecanoate	CDC_ID_474	SA	1.1167724818955644	0.15933529801951385	0.371093369522698	0.48731870923380327
p_P2477	10-Oxodecanoate	CDC_ID_484	SA	1.0127178297346713	0.018232256715870563	0.798297847328526	0.8620518595912934
p_P2477	10-Oxodecanoate	Isogenic	PA	0.886118515327567	-0.17442842766378877	0.0151936099774602	0.027827052363125424	*
p_P2477	10-Oxodecanoate	SCFM_evolved	PA	0.8116282851567833	-0.3011089511526271	0.00729035809153564	0.013967831841816759	*
p_P2477	10-Oxodecanoate	USA300	SA	1.0059543730825502	0.00856487053077902	1	1
p_P2490	Atropine	ATCC_29213	SA	0.9294536106321325	-0.10554523338013955	0.609280159304103	0.714747086008051
p_P2490	Atropine	CDC_ID_234	PA	13.848448407724563	3.7916524394017617	0.00216502933303838	0.004583050857802594	*
p_P2490	Atropine	CDC_ID_249	PA	0.9727550160080355	-0.039851580417825445	1	1
p_P2490	Atropine	CDC_ID_258	PA	15.279138694060627	3.9334913138611323	0.00216502933303838	0.004583050857802594	*
p_P2490	Atropine	CDC_ID_474	SA	0.8974613591444288	-0.15607827090521578	0.798297847328526	0.8620518595912934
p_P2490	Atropine	CDC_ID_484	SA	0.9445843508479507	-0.08224846067039965	0.701478108866614	0.7879082415171109
p_P2490	Atropine	Isogenic	PA	18.700589432987563	4.225011838724676	0.00216502933303838	0.004583050857802594	*
p_P2490	Atropine	SCFM_evolved	PA	18.253508591050945	4.190101892600564	0.00216502933303838	0.004583050857802594	*
p_P2490	Atropine	USA300	SA	0.8554062355468808	-0.225318371002817	0.898326787269238	0.9343656609579928
p_P2491	6-(2-chloroanilino)-4-oxo-2-(4-pyridyl)-3,4-dihydro-2H-1,3-thiazine-5-carbonitrile	ATCC_29213	SA	1.0793916693155943	0.11021845782669204	0.0151936099774602	0.027827052363125424	*
p_P2491	6-(2-chloroanilino)-4-oxo-2-(4-pyridyl)-3,4-dihydro-2H-1,3-thiazine-5-carbonitrile	CDC_ID_234	PA	0.9364557734944	-0.09471723375269507	0.0298420644179543	0.05108035980929065
p_P2491	6-(2-chloroanilino)-4-oxo-2-(4-pyridyl)-3,4-dihydro-2H-1,3-thiazine-5-carbonitrile	CDC_ID_249	PA	1.0859045377291094	0.11889728086026159	0.609280159304103	0.714747086008051
p_P2491	6-(2-chloroanilino)-4-oxo-2-(4-pyridyl)-3,4-dihydro-2H-1,3-thiazine-5-carbonitrile	CDC_ID_258	PA	1.0161771492392253	0.02315192775061723	0.701478108866614	0.7879082415171109
p_P2491	6-(2-chloroanilino)-4-oxo-2-(4-pyridyl)-3,4-dihydro-2H-1,3-thiazine-5-carbonitrile	CDC_ID_474	SA	1.0634401508681919	0.08873884244265202	0.0106033453821227	0.01985755735578446	*
p_P2491	6-(2-chloroanilino)-4-oxo-2-(4-pyridyl)-3,4-dihydro-2H-1,3-thiazine-5-carbonitrile	CDC_ID_484	SA	1.0371712597262455	0.05265413441906369	0.201336485287401	0.29178302944727963
p_P2491	6-(2-chloroanilino)-4-oxo-2-(4-pyridyl)-3,4-dihydro-2H-1,3-thiazine-5-carbonitrile	Isogenic	PA	0.9788438583917651	-0.030849350165262197	0.306685065904181	0.4162785764866549
p_P2491	6-(2-chloroanilino)-4-oxo-2-(4-pyridyl)-3,4-dihydro-2H-1,3-thiazine-5-carbonitrile	SCFM_evolved	PA	0.9734445530864586	-0.0388292887875404	0.701478108866614	0.7879082415171109
p_P2491	6-(2-chloroanilino)-4-oxo-2-(4-pyridyl)-3,4-dihydro-2H-1,3-thiazine-5-carbonitrile	USA300	SA	1.0475333138970737	0.06699612557604138	0.159864197547973	0.23815299012681693
p_P2492	Ethyl paraben	ATCC_29213	SA	0.9892486531629427	-0.015594898880911156	0.898326787269238	0.9343656609579928
p_P2492	Ethyl paraben	CDC_ID_234	PA	0.8430989556191251	-0.24622612279174197	0.0298420644179543	0.05108035980929065
p_P2492	Ethyl paraben	CDC_ID_249	PA	0.9771710147242669	-0.03331702450133816	0.250153007959382	0.35083493821003153
p_P2492	Ethyl paraben	CDC_ID_258	PA	0.8763412312297558	-0.19043535662979516	0.00329451387658258	0.0067125423325323525	*
p_P2492	Ethyl paraben	CDC_ID_474	SA	0.9891985529309484	-0.015667965633502257	0.898326787269238	0.9343656609579928
p_P2492	Ethyl paraben	CDC_ID_484	SA	0.9751381113057228	-0.03632152896370848	0.201336485287401	0.29178302944727963
p_P2492	Ethyl paraben	Isogenic	PA	0.8104881171831458	-0.30313706078750435	0.00216502933303838	0.004583050857802594	*
p_P2492	Ethyl paraben	SCFM_evolved	PA	0.854435452662754	-0.22695658559643372	0.00493790547090731	0.009731186095386373	*
p_P2492	Ethyl paraben	USA300	SA	0.9933115874357509	-0.009681753633058234	0.898326787269238	0.9343656609579928
p_P2493	4-Ethoxy ethylbenzoate	ATCC_29213	SA	1.0093002906833388	0.013355474172238955	0.701478108866614	0.7879082415171109
p_P2493	4-Ethoxy ethylbenzoate	CDC_ID_234	PA	0.8168023271674607	-0.29194111825517866	0.00729035809153564	0.013967831841816759	*
p_P2493	4-Ethoxy ethylbenzoate	CDC_ID_249	PA	0.9850732144177701	-0.021697139707106097	0.44328852211644	0.5627732989672325
p_P2493	4-Ethoxy ethylbenzoate	CDC_ID_258	PA	0.84951766711435	-0.23528414395435554	0.0106033453821227	0.01985755735578446	*
p_P2493	4-Ethoxy ethylbenzoate	CDC_ID_474	SA	0.972935219343474	-0.03958434521829715	1	1
p_P2493	4-Ethoxy ethylbenzoate	CDC_ID_484	SA	0.8686912689835823	-0.20308455748510815	0.0966975676176362	0.15056051024101375
p_P2493	4-Ethoxy ethylbenzoate	Isogenic	PA	0.8509877257820933	-0.2327897715319523	0.0151936099774602	0.027827052363125424	*
p_P2493	4-Ethoxy ethylbenzoate	SCFM_evolved	PA	0.8903476975352319	-0.16755924920075949	0.0151936099774602	0.027827052363125424	*
p_P2493	4-Ethoxy ethylbenzoate	USA300	SA	0.9293226417965735	-0.10574853712865442	0.609280159304103	0.714747086008051
p_P2496	Desomorphine	ATCC_29213	SA	1.0301297015142215	0.042825995613288044	1	1
[truncated: 827 more rows]
