# Supplementary material for: Untargeted Metabolomics Reveals Species-Specific Metabolite Production and Shared Nutrient Consumption by Pseudomonas aeruginosa and Staphylococcus aureus
Source: mSystems. 2021 Jun 22;6(3):e00480-21. doi: 10.1128/mSystems.00480-21 (PMC8269234; doi:10.1128/mSystems.00480-21)
Supplement: DATA SET S2 [file msystems.00480-21-sd002.csv]

strain	species	replicate	Peak	Name	Formula	KEGG_ID	Molecular Weight	RT [min]	mzVault Best Match	mzCloud Best Match	MS2	Area	normalizedArea
ATCC_29213	SA	R2	p_P43	Spermidine	C7 H19 N3	C00315	145.15783	0.776	91.4	88.1	DDA for preferred ion	326102.2393	-0.36619938166057864
ATCC_29213	SA	R2	p_P48	Ornithine	C5 H12 N2 O2	C01602	132.08985	0.791	63.6	61.7	DDA for preferred ion	56899703	2.6592575086518906
ATCC_29213	SA	R2	p_P170	2-Amino-4-methylpyrimidine	C5 H7 N3	NA	109.06402	0.882	67.9	77.8	DDA for preferred ion	34198101.16	3.3169924804178486
ATCC_29213	SA	R2	p_P173	D-(-)-Aspartic acid	C4 H7 N O4	C00402	133.03742	0.888	86.4	79.7	DDA for preferred ion	6743868.72	2.7819647344675893
ATCC_29213	SA	R2	p_P174	L-Homoserine	C4 H9 N O3	C00263	119.05826	0.89	93.6	89.1	DDA for preferred ion	121907440.5	3.7674853546433944
ATCC_29213	SA	R2	p_P175	L-Serine	C3 H7 N O3	C00065	105.04263	0.891	93.1	86.3	DDA for preferred ion	20507180.47	3.491303862231689
ATCC_29213	SA	R2	p_P185	L-Glutamic acid	C5 H9 N O4	C00025	147.05306	0.9	92	86.1	DDA for preferred ion	217047175.9	3.2550028134986277
ATCC_29213	SA	R2	p_P200	Choline	C5 H13 N O	C00114	103.09984	0.904	96.3	87.7	DDA for preferred ion	116144.6008	-1.230373133929941
ATCC_29213	SA	R2	p_P204	DL-Lysine	C6 H14 N2 O2	C16440	146.10543	0.905	91.9	81.8	DDA for preferred ion	168433645.3	3.133471529896081
ATCC_29213	SA	R2	p_P216	Prolinamide	C5 H10 N2 O	C19781	114.0793	0.917	78.3	63	DDA for preferred ion	105308236.8	3.43054484150872
ATCC_29213	SA	R2	p_P217	Methionine sulfoxide	C5 H11 N O3 S	NA	165.04586	0.917	93.8	90.4	DDA for preferred ion	991338.7943	-1.0998105435908982
ATCC_29213	SA	R2	p_P218	Betaine	C5 H11 N O2	C00719	117.07894	0.918	94.7	87.4	DDA for preferred ion	28887881.05	3.7786520330699673
ATCC_29213	SA	R2	p_P240	Homocysteine	C4 H9 N O2 S	C05330	135.0354	0.957	64.1	62.7	DDA for preferred ion	256252.5208	-1.4039637950295614
ATCC_29213	SA	R2	p_P251	D-(+)-Proline	C5 H9 N O2	C00763	115.06331	0.981	93.8	91.1	DDA for preferred ion	2582624490	5.183490280132649
ATCC_29213	SA	R2	p_P274	4-Morpholinepropanesulfonic acid	C7 H15 N O4 S	NA	209.07203	1.005	91.3	93	DDA for preferred ion	6174555596	-0.3004711964910811
ATCC_29213	SA	R2	p_P306	Pipecolic acid	C6 H11 N O2	C00408	129.07895	1.057	71.7	66.8	DDA for preferred ion	49915593.3	2.841297203143082
ATCC_29213	SA	R2	p_P330	gamma-L-Glutamyl-L-glutamic acid	C10 H16 N2 O7	C05282	276.09575	1.102	81.8	79.7	DDA for preferred ion	853867.0845	-1.4146203616871986
ATCC_29213	SA	R2	p_P341	N5-Ethyl-L-glutamine	C7 H14 N2 O3	C01047	174.10033	1.122	NA	73.3	DDA for preferred ion	932424.0221	-1.7288990596115994
ATCC_29213	SA	R2	p_P362	N,N-Diethylethanolamine	C6 H15 N O	NA	117.11535	1.165	90.5	86.5	DDA for preferred ion	10621325.8	-0.17792790940310255
ATCC_29213	SA	R2	p_P384	D-Serine	C3 H7 N O3	C00740	105.04267	1.21	94.7	92.5	DDA for preferred ion	2490776.162	-0.4239363677437247
ATCC_29213	SA	R2	p_P387	N-Acetyl-DL-serine	C5 H9 N O4	NA	147.05308	1.212	92.6	91.4	DDA for preferred ion	10977778.57	-0.27429768943897415
ATCC_29213	SA	R2	p_P389	Cytidine 5'-monophosphate (hydrate)	C9 H14 N3 O8 P	C00055	323.05165	1.214	84.5	89.1	DDA for preferred ion	436721.2341	-3.0418394217318117
ATCC_29213	SA	R2	p_P410	2-Aminooctanedioic acid	C8 H15 N O4	NA	189.10005	1.267	83.9	73.6	DDA for preferred ion	3066495.846	3.0026662338085686
ATCC_29213	SA	R2	p_P415	Proline	C5 H9 N O2	C00148	115.06336	1.281	87.5	88.2	DDA for preferred ion	50653849.66	2.139694205147773
ATCC_29213	SA	R2	p_P417	D-(+)-Pipecolinic acid	C6 H11 N O2	NA	129.07893	1.289	94	83.8	DDA for preferred ion	5635738.317	-0.666810456933348
ATCC_29213	SA	R2	p_P428	L-Histidine	C6 H9 N3 O2	C00135	155.06939	1.303	94	86.6	DDA for preferred ion	863665.8413	0.11399333193199013
ATCC_29213	SA	R2	p_P432	2-Mercaptoethanol	C2 H6 O S	C00928	78.0141	1.309	84.3	85.7	DDA for preferred ion	1640809.002	0.4545700782587758
ATCC_29213	SA	R2	p_P435	Epinephrine	C9 H13 N O3	C00788	183.08944	1.313	80.9	72.7	DDA for preferred ion	8330135.211	2.4308533166208655
ATCC_29213	SA	R2	p_P456	Trigonelline	C7 H7 N O2	C01004	137.04763	1.34	91.7	86.3	DDA for preferred ion	274018.4086	0.3118919596867258
ATCC_29213	SA	R2	p_P496	Acetyl-beta-methylcholine	C8 H17 N O2	C07471	159.12587	1.371	79.6	92.1	DDA for preferred ion	669055.9521	-1.5067320477032986
ATCC_29213	SA	R2	p_P507	Triisopropanolamine	C9 H21 N O3	NA	191.15207	1.382	83.1	81.2	DDA for preferred ion	493300.0615	-0.6421036012568635
ATCC_29213	SA	R2	p_P509	N6-Acetyl-L-lysine	C8 H16 N2 O3	C02727	188.11592	1.385	96.7	90.4	DDA for preferred ion	543757.3731	-1.3454938070206488
ATCC_29213	SA	R2	p_P513	5,6-Dihydrouracil	C4 H6 N2 O2	C00429	114.04302	1.395	72.3	NA	DDA for preferred ion	201601.1977	-1.8841663058585318
ATCC_29213	SA	R2	p_P518	Adenine	C5 H5 N5	C00147	135.05441	1.417	81.3	83.5	DDA for preferred ion	9924037.917	3.0192854627907693
ATCC_29213	SA	R2	p_P522	L-(-)-Methionine	C5 H11 N O2 S	C00073	149.05098	1.427	94.5	91	DDA for preferred ion	3295558850	0.49010551929364254
ATCC_29213	SA	R2	p_P531	Acetylarginine	C8 H16 N4 O3	NA	216.12229	1.452	90.9	94.3	DDA for preferred ion	152869436.2	5.479648323335674
ATCC_29213	SA	R2	p_P539	Uracil	C4 H4 N2 O2	C00106	112.02733	1.465	90.3	88.8	DDA for preferred ion	506567.2438	-3.43719206395021
ATCC_29213	SA	R2	p_P549	Nicotinic acid	C6 H5 N O2	C00253	123.03203	1.504	92.6	89.2	DDA for preferred ion	201925.6438	-3.411207428028032
ATCC_29213	SA	R2	p_P559	N-Acetyl-L-carnosine	C11 H16 N4 O4	NA	268.11724	1.532	86.6	81.5	DDA for preferred ion	7097868.877	5.261891949630478
ATCC_29213	SA	R2	p_P567	4-Aminophenol	C6 H7 N O	C02372	109.05278	1.543	94.8	89.1	DDA for preferred ion	102025.6015	-1.1925451938977858
ATCC_29213	SA	R2	p_P581	Salicylic acid	C7 H6 O3	C00805	138.0317	1.56	84.5	80.1	DDA for preferred ion	58057.58864	-2.520694533204395
ATCC_29213	SA	R2	p_P595	Reduced glutathione	C10 H17 N3 O6 S	C02471	307.08372	1.568	57.9	60.3	DDA for preferred ion	2783828.525	4.859068482476733
ATCC_29213	SA	R2	p_P605	Urocanic acid	C6 H6 N2 O2	C00785	138.04289	1.622	96.7	89.9	DDA for preferred ion	7531805.879	0.8777680359457811
ATCC_29213	SA	R2	p_P616	6-Aminocaproic acid	C6 H13 N O2	C02378	131.09457	1.695	93.7	89.3	DDA for preferred ion	9328376.305	3.3211385620921554
ATCC_29213	SA	R2	p_P617	Nicotinamide	C6 H6 N2 O	C00153	122.04801	1.698	88.5	84.7	DDA for preferred ion	276559.8405	-2.089589819825232
ATCC_29213	SA	R2	p_P620	L-Arginine	C6 H14 N4 O2	C00062	174.11158	1.716	91.3	86.3	DDA for preferred ion	189101.9466	-2.070491387417924
ATCC_29213	SA	R2	p_P632	1_2-Diaminobenzene	C6 H8 N2	NA	108.06881	1.771	NA	74.5	DDA for preferred ion	21817.23178	-2.2627633597923182
ATCC_29213	SA	R2	p_P639	Adenosine 5'-monophosphate	C10 H14 N5 O7 P	C00020	347.06263	1.798	96.5	89.3	DDA for preferred ion	265602.7418	-4.393562863465959
ATCC_29213	SA	R2	p_P647	Cytosine	C4 H5 N3 O	C00380	111.04332	1.829	97.4	91.9	DDA for preferred ion	1287942.742	-1.3541805707036048
ATCC_29213	SA	R2	p_P674	Methyl 2-[(2-methoxy-2-oxoethyl)amino]acetate	C6 H11 N O4	NA	161.06873	1.915	78.6	74.3	DDA for preferred ion	18140098.5	0.9019795398291564
ATCC_29213	SA	R2	p_P681	N5-(L-1-Carboxyethyl)-L-ornithine	C8 H16 N2 O4	C04210	204.11099	1.926	NA	71.2	DDA for preferred ion	33586.1879	-2.16176256703249
ATCC_29213	SA	R2	p_P699	Uric acid	C5 H4 N4 O3	C00366	168.02829	1.966	96.3	88	DDA for preferred ion	135382.9472	-2.138421754940069
ATCC_29213	SA	R2	p_P707	L-Isoleucine	C6 H13 N O2	C00407	131.09454	2.024	97.6	90.9	DDA for preferred ion	526224756.3	3.1092019783272917
ATCC_29213	SA	R2	p_P708	trans-3-Hexenoic acid	C6 H10 O2	NA	114.06795	2.027	82.4	74.8	DDA for preferred ion	480699661.5	2.222101383430946
ATCC_29213	SA	R2	p_P726	L-Norleucine	C6 H13 N O2	C01933	131.09452	2.147	96.9	93.5	DDA for preferred ion	7494119219	4.084386115155702
ATCC_29213	SA	R2	p_P728	7-Methylguanine	C6 H7 N5 O	C02242	165.065	2.149	92.2	91.6	DDA for preferred ion	283048.4794	-1.8718607068154078
ATCC_29213	SA	R2	p_P732	L-Pyroglutamic acid	C5 H7 N O3	C01879	129.04261	2.152	91.1	81.5	DDA for preferred ion	1277942.578	-0.5052847114298906
ATCC_29213	SA	R2	p_P738	N-Acetyl-L-glutamate	C7 H11 N O5	C00624	189.06366	2.153	89.4	NA	DDA for preferred ion	8236532.109	0.31014447400397316
ATCC_29213	SA	R2	p_P750	Carnosine	C9 H14 N4 O3	D01611	226.10665	2.192	78.4	78.1	DDA for preferred ion	408791.6963	-0.2779411469364561
ATCC_29213	SA	R2	p_P758	1-Methyladenine	C6 H7 N5	C02216	149.07001	2.22	NA	74.5	DDA for preferred ion	178164.3552	-1.7046901943182817
ATCC_29213	SA	R2	p_P763	L-Leucine	C6 H13 N O2	C00123	131.09453	2.246	91.9	87	DDA for preferred ion	187104480.9	-0.15379756447402926
ATCC_29213	SA	R2	p_P780	?-Alanine	C3 H7 N O2	C00099	89.04781	2.309	69.3	61.3	DDA for preferred ion	10885964.38	4.826648992278283
ATCC_29213	SA	R2	p_P785	trans-4-Hydroxy-L-proline	C5 H9 N O3	C01157	131.0582	2.314	92	NA	DDA for preferred ion	22073392.39	4.29051415914072
ATCC_29213	SA	R2	p_P787	Acadesine	C9 H14 N4 O5	D02742	258.09644	2.323	96.2	89.6	DDA for preferred ion	4837838.146	1.4137314165595036
ATCC_29213	SA	R2	p_P793	Xanthine	C5 H4 N4 O2	C00385	152.03331	2.347	80.2	NA	DDA for preferred ion	159885.5847	-2.369375650546221
ATCC_29213	SA	R2	p_P803	L-Tyrosine	C9 H11 N O3	C00082	181.0738	2.377	94.4	93.4	DDA for preferred ion	3053720512	4.300046621558927
ATCC_29213	SA	R2	p_P804	2-Hydroxycinnamic acid	C9 H8 O3	C01772	164.04723	2.377	69.6	86.7	DDA for preferred ion	3109153061	4.323378879846548
ATCC_29213	SA	R2	p_P806	Coumarin	C9 H6 O2	C05851	146.03671	2.378	84.9	82.2	DDA for preferred ion	91290437.11	4.397907870677528
ATCC_29213	SA	R2	p_P861	1-Pyrroline-4-hydroxy-2-carboxylate	C5 H7 N O3	C04282	129.04258	2.503	NA	74	DDA for preferred ion	663074.0138	-0.138670484457041
ATCC_29213	SA	R2	p_P883	Guanine	C5 H5 N5 O	C00242	151.0493	2.553	99.3	92	DDA for preferred ion	71230.57179	-4.1188289515008485
ATCC_29213	SA	R2	p_P884	Adenosine 3'5'-cyclic monophosphate	C10 H12 N5 O6 P	C00575	329.05243	2.562	86.4	73.9	DDA for preferred ion	1108105.96	1.1830452451562152
ATCC_29213	SA	R2	p_P904	DL-Arginine	C6 H14 N4 O2	C02385	174.1116	2.648	94	91.8	DDA for preferred ion	84796.41155	-2.4009989195775994
ATCC_29213	SA	R2	p_P920	Carbimazole	C7 H10 N2 O2 S	C07615	186.04621	2.673	59.1	66.8	DDA for preferred ion	785009.6386	3.2245639133340447
ATCC_29213	SA	R2	p_P940	Thymidine 5'-monophosphate	C10 H15 N2 O8 P	C00364	322.05627	2.691	97.5	87.8	DDA for preferred ion	173304.3167	-2.9819703792303933
ATCC_29213	SA	R2	p_P951	Thymine	C5 H6 N2 O2	C00178	126.0429	2.717	95.7	89.4	DDA for preferred ion	10093558.95	1.7091609460855715
ATCC_29213	SA	R2	p_P952	N-(2-Methoxyphenyl)acetamide	C9 H11 N O2	NA	165.07879	2.717	56.1	61	DDA for preferred ion	329219.3812	1.1151166935569883
ATCC_29213	SA	R2	p_P979	Tyrosylalanine	C12 H16 N2 O4	NA	252.11101	2.804	93.5	86.6	DDA for preferred ion	43593.19452	-2.7121484175979163
ATCC_29213	SA	R2	p_P998	Cyclohexylamine	C6 H13 N	C00571	99.10491	2.856	NA	88	DDA for preferred ion	8993710.853	-0.22870614035086945
ATCC_29213	SA	R2	p_P1026	Norepinephrine(Noradrenaline)	C8 H11 N O3	C00547	169.07384	2.937	NA	85.3	DDA for preferred ion	298938.6327	1.0569824603155134
ATCC_29213	SA	R2	p_P1030	3-Hydroxy-5-(hydroxymethyl)-2-methylisonicotinaldehyde oxime	C8 H10 N2 O3	NA	182.06904	2.943	95.5	94.9	DDA for preferred ion	25645.33211	-4.0787046837986125
ATCC_29213	SA	R2	p_P1033	Adenosine	C10 H13 N5 O4	C00212	267.09674	2.962	89.8	81.1	DDA for preferred ion	1863345.131	2.848213649457378
ATCC_29213	SA	R2	p_P1045	Sorbic acid	C6 H8 O2	D02411	112.05251	3.003	80	60.5	DDA for preferred ion	2598389.679	2.0570440792879054
ATCC_29213	SA	R2	p_P1046	6-Hydroxynicotinic acid	C6 H5 N O3	C01020	139.02689	3.005	57.9	87.8	DDA for preferred ion	23806.45653	-1.9127698780387412
ATCC_29213	SA	R2	p_P1097	allopurinol	C5 H4 N4 O	D00224	136.03851	3.183	NA	70.6	DDA for preferred ion	429127.5063	3.4799406689094887
ATCC_29213	SA	R2	p_P1120	2-Hydroxyphenylalanine	C9 H11 N O3	NA	181.07378	3.246	80.4	72.3	DDA for preferred ion	2606311.272	0.5202717274608339
ATCC_29213	SA	R2	p_P1125	5-Valerolactone	C5 H8 O2	C02240	100.05252	3.26	NA	62	DDA for preferred ion	216277.5532	-0.9707574325462573
ATCC_29213	SA	R2	p_P1176	N,N-dimethyl-9H-purin-6-amine	C7 H9 N5	NA	163.08573	3.426	50.6	70	DDA for preferred ion	335401.9445	-1.7938057090526947
ATCC_29213	SA	R2	p_P1192	L-Phenylalanine	C9 H11 N O2	C00079	165.07881	3.473	96	90.5	DDA for preferred ion	4998130339	4.75060486578715
ATCC_29213	SA	R2	p_P1228	2-Hydroxy-2-methylbutyronitrile	C5 H9 N O	NA	99.06849	3.549	NA	84.3	DDA for preferred ion	763650.7045	-2.792706870792415
ATCC_29213	SA	R2	p_P1305	2-Phenylglycine	C8 H9 N O2	NA	151.06322	3.739	74.1	NA	DDA for preferred ion	81464.43082	-3.013065360831778
ATCC_29213	SA	R2	p_P1326	Glycyl-L-leucine	C8 H16 N2 O3	C02155	188.11597	3.782	93.3	87.7	DDA for preferred ion	27969.84285	-2.9063528496974467
ATCC_29213	SA	R2	p_P1334	Aspartame	C14 H18 N2 O5	D02381	294.12162	3.838	64	NA	DDA for preferred ion	25041.13516	-3.253026089576286
ATCC_29213	SA	R2	p_P1346	NP-016455	C11 H18 N2 O4	NA	242.12665	3.944	NA	75.6	DDA for preferred ion	25493.69713	-2.21557383252326
ATCC_29213	SA	R2	p_P1375	N6-[(5-nitro-2-thienyl)methylidene]-2,3-dihydro-1,4-benzodioxin-6-amine	C13 H10 N2 O4 S	NA	290.03624	4.011	NA	62.2	DDA for preferred ion	226953.9148	-1.5396537912522597
ATCC_29213	SA	R2	p_P1433	Hypoxanthine	C5 H4 N4 O	C00262	136.03846	4.15	90.7	88.3	DDA for preferred ion	29910.71539	-4.648101705377904
ATCC_29213	SA	R2	p_P1443	Pantothenate	C9 H17 N O5	C00864	219.11067	4.185	92	NA	DDA for preferred ion	3809988.553	-0.4903833795112966
ATCC_29213	SA	R2	p_P1524	tert-Butyl N-[1-(aminocarbonyl)-3-methylbutyl]carbamate	C11 H22 N2 O3	NA	230.16306	4.511	67.5	64.7	DDA for preferred ion	35031.4634	-2.6946193645156047
ATCC_29213	SA	R2	p_P1540	Paraquat	C12 H14 N2	C14701	186.11568	4.574	NA	67.3	DDA for preferred ion	40964.42434	-1.9701592253497058
ATCC_29213	SA	R2	p_P1546	Harmine	C13 H12 N2 O	C06538	212.09472	4.598	85.5	NA	DDA for preferred ion	33246.13495	-1.8471306599016568
ATCC_29213	SA	R2	p_P1551	2-(Methylamino)-2,3-dihydro-1H-benzo[de]isoquinoline-1,3-dione	C13 H10 N2 O2	NA	226.07428	4.607	NA	78.5	DDA for preferred ion	23701.58098	-1.9110198834912637
ATCC_29213	SA	R2	p_P1560	6,7-dihydro-5H-dibenzo[d,f][1,3]diazepin-6-one	C13 H10 N2 O	NA	210.07928	4.655	NA	75.7	DDA for preferred ion	158442.498	-5.124419081814281
ATCC_29213	SA	R2	p_P1605	DL-Tryptophan	C11 H12 N2 O2	C00806	204.08981	4.882	99.2	96.7	DDA for preferred ion	233181727.4	3.348066621429844
ATCC_29213	SA	R2	p_P1606	8-Hydroxyquinoline	C9 H7 N O	C19434	145.0527	4.882	57.9	61.4	DDA for preferred ion	3170501.919	2.748655445713027
ATCC_29213	SA	R2	p_P1609	Isoquinoline	C9 H7 N	C06323	129.05783	4.883	68.4	76.6	DDA for preferred ion	2016765.977	2.458893733355538
ATCC_29213	SA	R2	p_P1610	1,5-Naphthalenediamine	C10 H10 N2	C19463	158.08434	4.883	66.7	64.6	DDA for preferred ion	3839208.261	2.8870962619744596
ATCC_29213	SA	R2	p_P1612	Indole-3-acrylic acid	C11 H9 N O2	NA	187.06323	4.885	97	89	DDA for preferred ion	228159043.9	3.353788211059193
ATCC_29213	SA	R2	p_P1632	Methionine	C5 H11 N O2 S	C01733	149.05097	4.935	93.1	90.8	DDA for preferred ion	1700076.408	-1.1718704285889245
ATCC_29213	SA	R2	p_P1656	Phloroglucinol	C6 H6 O3	C02183	126.03164	4.976	57.2	74.1	DDA for preferred ion	59690.52873	-2.3339637691760586
ATCC_29213	SA	R2	p_P1669	Valine	C5 H11 N O2	C00183	117.07896	5.01	88.5	85.4	DDA for preferred ion	1097431.416	-1.875925490483219
ATCC_29213	SA	R2	p_P1697	Caprolactam	C6 H11 N O	C06593	113.0841	5.109	92.6	85.1	DDA for preferred ion	11932734.04	0.1356835682841364
ATCC_29213	SA	R2	p_P1723	?-Aspartylphenylalanine	C13 H16 N2 O5	NA	280.10606	5.279	75.8	73.9	DDA for preferred ion	1517180.076	3.458586135617203
ATCC_29213	SA	R2	p_P1724	N-Acetyl-L-tyrosine	C11 H13 N O4	C01657	223.08447	5.281	95.8	91.2	DDA for preferred ion	725794.4636	-0.21045536030612766
ATCC_29213	SA	R2	p_P1739	1(2H)-Isoquinolinone	C9 H7 N O	C06324	145.05266	5.382	NA	78.3	DDA for preferred ion	64694.53478	-0.9045297017648366
ATCC_29213	SA	R2	p_P1761	2-Acetamidophenol	C8 H9 N O2	NA	151.06327	5.552	99.2	93.3	DDA for preferred ion	46434.01821	-4.021570847557122
ATCC_29213	SA	R2	p_P1767	1-(2,4-Dihydroxyquinolin-3-yl)ethan-1-one	C11 H9 N O3	NA	203.05828	5.577	81.1	82.5	DDA for preferred ion	18940.57583	-2.067207285131696
ATCC_29213	SA	R2	p_P1769	NP-003319	C11 H14 N4 O4 S	NA	298.0735	5.581	NA	84.6	DDA for preferred ion	735891.4046	0.2928572812338395
ATCC_29213	SA	R2	p_P1775	6-Methylquinoline	C10 H9 N	NA	143.07344	5.644	57.6	88.8	DDA for preferred ion	606520.773	2.065723364119439
ATCC_29213	SA	R2	p_P1776	2,3,4,9-Tetrahydro-1H-?-carboline-3-carboxylic acid	C12 H12 N2 O2	NA	216.08993	5.644	92.5	90	DDA for preferred ion	1717959.433	2.8150723613056456
ATCC_29213	SA	R2	p_P1800	N-Benzylformamide	C8 H9 N O	C15561	135.06835	5.775	76.5	75.7	DDA for preferred ion	160834.5111	-2.361941030171721
ATCC_29213	SA	R2	p_P1814	2-(2-amino-3-methylbutanamido)-3-phenylpropanoic acid	C14 H20 N2 O3	NA	264.14748	5.848	NA	81.5	DDA for preferred ion	20108.82437	-3.3609488076603213
ATCC_29213	SA	R2	p_P1826	Kynurenic acid	C10 H7 N O3	C01717	189.0425	5.966	94	93.1	DDA for preferred ion	20841.20846	-4.271872810140346
ATCC_29213	SA	R2	p_P1841	4-Hydroxybenzaldehyde	C7 H6 O2	C00633	122.03679	6.107	91.3	86.1	DDA for preferred ion	214750.6133	-0.7716920711748365
ATCC_29213	SA	R2	p_P1847	3-Methyl-quinolin-2-ol	C10 H9 N O	NA	159.06836	6.141	NA	82.6	DDA for preferred ion	47604.68353	-5.024937270521804
ATCC_29213	SA	R2	p_P1857	3-[1-(dimethylamino)-1H-pyrrol-2-yl]-2-(2-furylcarbonyl)acrylonitrile	C14 H13 N3 O2	NA	255.10076	6.211	NA	70.1	DDA for preferred ion	36663.11107	-1.2495098240303317
ATCC_29213	SA	R2	p_P1858	Anthranilic acid	C7 H7 N O2	C00108	137.04764	6.242	95.3	90.1	DDA for preferred ion	56982.65467	-6.791056980249232
ATCC_29213	SA	R2	p_P1868	Indole-3-butyric acid	C12 H13 N O2	C11284	203.09469000000001	6.293	98.2	90.7	DDA for preferred ion	24314.38937	-2.2796538654671057
ATCC_29213	SA	R2	p_P1892	N1-(2-{2-[2-(acetylamino)phenoxy]ethoxy}phenyl)acetamide	C18 H20 N2 O4	NA	328.1422	6.496	65.4	61.7	DDA for preferred ion	19576.67036	-3.218498737701424
ATCC_29213	SA	R2	p_P1905	4-Acetamidobenzoic acid	C9 H9 N O3	D03836	179.05821	6.601	91.3	85.3	DDA for preferred ion	18661.29071	-3.1350834589200467
ATCC_29213	SA	R2	p_P1937	N-Methylcaprolactam	C7 H13 N O	NA	127.09967	6.878	NA	60.2	DDA for preferred ion	612531.4269	-3.4550536686891355
ATCC_29213	SA	R2	p_P1957	Tolycaine	C15 H22 N2 O3	NA	278.16318	6.969	77.1	73.3	DDA for preferred ion	47291.61051	-1.911167753785822
ATCC_29213	SA	R2	p_P1973	2-oxo-1_2-dihydroquinoline-4-carboxylate	C10 H7 N O3	C16715	189.04248	7.086	NA	74.1	DDA for preferred ion	18898.09404	-1.7211770520393053
ATCC_29213	SA	R2	p_P1975	2-cyano-3-(4-hydroxyphenyl)acrylamide	C10 H8 N2 O2	NA	188.05853	7.087	69.1	NA	DDA for preferred ion	161079.4681	-1.723631442086159
ATCC_29213	SA	R2	p_P1980	N-Acetyl-L-leucine	C8 H15 N O3	C02710	173.10506	7.153	97.8	91.4	DDA for preferred ion	3964265.557	-0.9702804434370336
ATCC_29213	SA	R2	p_P1998	Pyroquilon	C11 H11 N O	C18487	173.08405	7.213	NA	77.4	DDA for preferred ion	21831.57093	-3.195866155790208
ATCC_29213	SA	R2	p_P2005	2-Hydroxyquinoline	C9 H7 N O	C06338	145.05269	7.292	78.2	85	DDA for preferred ion	20438.51687	-3.409489331282728
ATCC_29213	SA	R2	p_P2029	6-Methoxyquinoline N-oxide	C10 H9 N O2	NA	175.06327	7.494	83.2	84	DDA for preferred ion	76905.5673	-4.7423597875115036
ATCC_29213	SA	R2	p_P2062	Indole-3-lactic acid	C11 H11 N O3	C02043	205.07402	7.858	90.9	89.5	DDA for preferred ion	1607703.684	2.7001611740586426
ATCC_29213	SA	R2	p_P2063	Desthiobiotin	C10 H18 N2 O3	C01909	214.13178	7.859	94.5	91.3	DDA for preferred ion	90543.83513	-3.3046399581503714
ATCC_29213	SA	R2	p_P2075	3,3,5,5-Tetramethylpyrroline-N-oxide	C8 H15 N O	NA	141.11532	8.039	65.6	NA	DDA for preferred ion	385806.1137	0.10054666500431608
ATCC_29213	SA	R2	p_P2082	2-[(Dimethylamino)methylidene]indan-1-one	C12 H13 N O	NA	187.09968	8.104	51	78.5	DDA for preferred ion	22368.61773	-2.235991361463398
ATCC_29213	SA	R2	p_P2101	3-[(dimethylamino)methylene]-1H-2-benzothiopyran-4(3H)-one	C12 H13 N O S	NA	219.07179	8.363	NA	65.6	DDA for preferred ion	22214.28349	-1.5007805014287499
ATCC_29213	SA	R2	p_P2103	Acetanilide	C8 H9 N O	C02558	135.0684	8.377	73	71.5	DDA for preferred ion	109567.5805	-2.5066467660279983
ATCC_29213	SA	R2	p_P2109	2,4-Quinolinediol	C9 H7 N O2	C16716	161.04761	8.487	83.3	90.7	DDA for preferred ion	45084.90222	-5.290051992632284
ATCC_29213	SA	R2	p_P2121	1-(4-Methylphenyl)pyrrolidine-2,5-dione	C11 H11 N O2	NA	189.07895	8.706	56.6	65.9	DDA for preferred ion	22663.3225	-3.7235646291481572
ATCC_29213	SA	R2	p_P2122	6-hydroxy-4-methyl-2-phenyl-2,3-dihydropyridazin-3-one	C11 H10 N2 O2	NA	202.07432	8.716	51.3	81.5	DDA for preferred ion	53398.48582	-2.724640166531188
ATCC_29213	SA	R2	p_P2129	5-Hydroxyindole-3-acetic acid	C10 H9 N O3	C05635	191.05783	8.869	78.3	67.9	DDA for preferred ion	20987.23179	-0.5653306189917213
ATCC_29213	SA	R2	p_P2135	1,3-Dihydro-1,3,3-trimethyl-2H-indol-2-ylidene acetaldehyde	C13 H15 N O	NA	201.11539	9.044	65.2	80.4	DDA for preferred ion	24093.62512	-2.7283494052461954
ATCC_29213	SA	R2	p_P2143	1,3,4,10-Tetrahydro-9(2H)-acridinone	C13 H13 N O	NA	199.09971	9.241	50.4	81	DDA for preferred ion	24900.76627	-3.799106220187822
ATCC_29213	SA	R2	p_P2147	4-Coumarylalcohol(4-Hydroxycoumarin)	C9 H6 O3	NA	162.03165	9.48	NA	65.1	DDA for preferred ion	841679.5959	-0.49916933270011654
ATCC_29213	SA	R2	p_P2148	4-(allyloxy)-1,2-dihydroquinolin-2-one	C12 H11 N O2	NA	201.07905	9.492	73.7	77.6	DDA for preferred ion	36198.23769	-2.9296955037247443
ATCC_29213	SA	R2	p_P2152	3-Indolebutyricacid	C12 H13 N O2	C11284	203.09468	9.612	NA	77.8	DDA for preferred ion	22787.55113	-2.6472928074579016
ATCC_29213	SA	R2	p_P2154	5-[4-(2-furylcarbonyl)piperazino]-5-oxo-3-phenylpentanoic acid	C20 H22 N2 O5	NA	370.15341	9.647	59.6	70.5	DDA for preferred ion	31254.64504	-2.7618927861596614
ATCC_29213	SA	R2	p_P2162	Lumichrome	C12 H10 N4 O2	C01727	242.08044	9.715	NA	83	DDA for preferred ion	77821.3369	-2.445520650987362
ATCC_29213	SA	R2	p_P2163	2-(1H-indol-3-yl)acetic acid	C10 H9 N O2	C00954	175.0633	9.723	56.9	79.8	DDA for preferred ion	22912.32343	-1.1124993576732702
ATCC_29213	SA	R2	p_P2166	3,3'-Dimethoxybenzidine	C14 H16 N2 O2	C19231	244.12129	9.745	NA	72.1	DDA for preferred ion	1150501.815	3.120639797779031
ATCC_29213	SA	R2	p_P2169	BB-22 3-Carboxyindole metabolite	C16 H19 N O2	NA	257.14167	9.791	NA	61.6	DDA for preferred ion	26182.22805	-1.9700172093167065
ATCC_29213	SA	R2	p_P2170	N1-(5-oxo-5,6,7,8-tetrahydronaphthalen-2-yl)acetamide	C12 H13 N O2	NA	203.09466	9.798	54.5	72.4	DDA for preferred ion	25739.87502	-3.0200247282269395
ATCC_29213	SA	R2	p_P2181	PB-22 N-(4-Hydroxypentyl)-3-carboxyindole metabolite	C14 H17 N O3	NA	247.12096	9.879	NA	71.2	DDA for preferred ion	28975.56816	-1.3380618877035797
ATCC_29213	SA	R2	p_P2190	Isophenoxazine	C12 H8 N2 O2	C02161	212.05865	9.921	NA	70.3	DDA for preferred ion	126043.2389	-1.4642953624024138
ATCC_29213	SA	R2	p_P2191	Norbutorphanol	C16 H21 N O2	NA	259.15727	9.926	85.8	81.2	DDA for preferred ion	32239.40334	-2.0051059300567466
ATCC_29213	SA	R2	p_P2195	Aniline	C6 H7 N	C00292	93.058	9.956	82.2	86.2	DDA for preferred ion	168145.5226	-0.31965733353886705
ATCC_29213	SA	R2	p_P2199	NP-002223	C13 H13 N O2	NA	215.09467	9.961	NA	69.6	DDA for preferred ion	239657.6827	-2.561778341195854
ATCC_29213	SA	R2	p_P2213	4-phenyl-6-(2-thienyl)-2,3,4,5-tetrahydropyridazin-3-one	C14 H12 N2 O S	NA	256.06691	9.995	NA	75.9	DDA for preferred ion	87282.1869	-1.5652866715601768
ATCC_29213	SA	R2	p_P2228	4-(4-Cyclohexylanilino)-4-oxobut-2-enoic acid	C16 H19 N O3	NA	273.1368	10.04	60.7	NA	DDA for preferred ion	56259.97615	-2.123673703501362
ATCC_29213	SA	R2	p_P2232	Norketamine	C12 H14 Cl N O	NA	223.07461	10.061	81.6	NA	DDA for preferred ion	140102.0198	-2.219384551994331
ATCC_29213	SA	R2	p_P2244	5'-S-Methyl-5'-thioadenosine	C11 H15 N5 O3 S	C00170	297.08946	10.104	73	NA	DDA for preferred ion	47301.06431	-1.56676919668962
ATCC_29213	SA	R2	p_P2247	2-(4-hydroxy-1,3-thiazol-2-yl)-1-phenylethan-1-one	C11 H9 N O2 S	NA	219.03543	10.118	NA	65.2	DDA for preferred ion	42355.82561	-2.8582542675796976
ATCC_29213	SA	R2	p_P2248	5-(2-Thienyl)nicotinic acid	C10 H7 N O2 S	NA	205.01976	10.123	68.8	75.5	DDA for preferred ion	140470.1211	-3.3245876406062997
ATCC_29213	SA	R2	p_P2251	1-(1,3,3-Trimethyl-2,3-dihydro-1H-indol-2-yliden)acetone	C14 H17 N O	NA	215.131	10.126	NA	88.2	DDA for preferred ion	38679.22962	-3.774402155006527
ATCC_29213	SA	R2	p_P2275	phenazine-2-carboxylic acid	C13 H8 N2 O2	NA	224.05861	10.166	NA	87.1	DDA for preferred ion	761847.4176	-1.9157327314422865
ATCC_29213	SA	R2	p_P2276	N-(9-oxodecyl)acetamide	C12 H23 N O2	NA	213.17285999999999	10.166	NA	69.4	DDA for preferred ion	4578496.444	0.010404701400830163
ATCC_29213	SA	R2	p_P2299	4-(2-hydroxyphenyl)-8,9-dimethyl-2,3-dihydro-1H-1,5-benzodiazepin-2-one	C17 H16 N2 O2	NA	280.12124	10.213	80.1	79.1	DDA for preferred ion	77540.23607	-0.9420785737864641
ATCC_29213	SA	R2	p_P2310	2-Hydroxy-4'-(2-hydroxyethoxy)-2-methylpropiophenone	C12 H16 O4	NA	224.10246	10.232	53.8	64.7	DDA for preferred ion	20663811.44	0.04693900341068158
ATCC_29213	SA	R2	p_P2327	3-oxoindane-1-carboxylic acid	C10 H8 O3	NA	176.04726	10.253	63.8	NA	DDA for preferred ion	2532619.441	0.07271015028634054
ATCC_29213	SA	R2	p_P2332	Imidazosagatriazinone	C17 H20 N4 O2	NA	312.15483	10.262	64.1	NA	DDA for preferred ion	4541382.195	0.22294608236557067
ATCC_29213	SA	R2	p_P2342	1-(Benzylamino)-3-(3,4-dimethylphenoxy)propan-2-ol	C18 H23 N O2	NA	285.17298	10.274	NA	72.4	DDA for preferred ion	271188.445	-0.48995061705714704
ATCC_29213	SA	R2	p_P2345	4-Hydroxypropranolol	C16 H21 N O3	NA	275.15224	10.281	NA	66.7	DDA for preferred ion	64525.73401	-3.016482161646975
ATCC_29213	SA	R2	p_P2347	2,2,6,6-Tetramethyl-1-piperidinol (TEMPO)	C9 H19 N O	NA	157.14656	10.282	NA	78.3	DDA for preferred ion	195146468.3	0.06499589901210712
ATCC_29213	SA	R2	p_P2353	N1-bicyclo[2.2.2]oct-2-ylbenzamide	C15 H19 N O	NA	229.14671	10.291	NA	73.5	DDA for preferred ion	78699.40818	-2.3962322568847085
ATCC_29213	SA	R2	p_P2355	2-benzyl-6-hydroxy-2-azabicyclo[2.2.2]octan-3-one	C14 H17 N O2	NA	231.12593	10.295	NA	68.3	DDA for preferred ion	2145027.254	-1.410540775005952
ATCC_29213	SA	R2	p_P2362	Triphenylphosphine oxide	C18 H15 O P	NA	278.08607	10.303	58.7	77.2	DDA for preferred ion	843172.3608	-0.04101722302326394
ATCC_29213	SA	R2	p_P2364	Phytosphingosine;D-Ribo-2-amino-1_3_4-Octadecanetriol	C18 H39 N O3	C12144	317.29282	10.307	NA	76.3	DDA for preferred ion	1788667.037	0.13487369159919993
ATCC_29213	SA	R2	p_P2372	2-(4-Methoxybenzylidene)quinuclidin-3-one	C15 H17 N O2	NA	243.12592	10.315	65.2	69.9	DDA for preferred ion	64687.16265	-3.9340381308266412
ATCC_29213	SA	R2	p_P2408	Isobutyl benzoate	C11 H14 O2	NA	178.09931	10.378	67.5	NA	DDA for preferred ion	7712561.119	0.38202743543204676
ATCC_29213	SA	R2	p_P2418	(2R)-2-[(2R,5S)-5-[(2S)-2-hydroxybutyl]oxolan-2-yl]propanoic acid	C11 H20 O4	NA	216.13617	10.392	NA	70.6	DDA for preferred ion	28484791.91	0.7427952578115438
ATCC_29213	SA	R2	p_P2423	(1H-Indol-3-yl)(2,2,3,3-tetramethylcyclopropyl)methanone	C16 H19 N O	NA	241.14666	10.403	NA	73.4	DDA for preferred ion	194405.633	-1.779118305414002
ATCC_29213	SA	R2	p_P2424	4-[4-phenyl-3,6-dihydro-1(2H)-pyridinyl]butanoic acid hydrochloride	C15 H19 N O2	NA	245.14153	10.408	NA	64.9	DDA for preferred ion	69168.55225	-3.69947448668481
ATCC_29213	SA	R2	p_P2433	Benzophenone	C13 H10 O	C06354	182.07308	10.427	96.9	82.9	DDA for preferred ion	4759278.346	0.36958121343684525
ATCC_29213	SA	R2	p_P2471	7,7-dimethyl-3-spiro(4,4,-dimethyl-2,6-dioxocyclohexyl)-1,2,3,4,5,6,7,8-octahydro-5-quinolinone	C18 H25 N O3	NA	303.18335	10.467	NA	74.6	DDA for preferred ion	69932.18276	-4.042089194081644
ATCC_29213	SA	R2	p_P2477	10-Oxodecanoate	C10 H18 O3	C02217	186.12587	10.474	NA	84.7	DDA for preferred ion	4513315.95	0.16433854907840484
ATCC_29213	SA	R2	p_P2490	Atropine	C17 H23 N O3	C01479	289.16777	10.514	NA	78	DDA for preferred ion	1872665.636	-1.9386265932932112
ATCC_29213	SA	R2	p_P2491	6-(2-chloroanilino)-4-oxo-2-(4-pyridyl)-3,4-dihydro-2H-1,3-thiazine-5-carbonitrile	C16 H11 Cl N4 O S	NA	342.28781	10.514	68.7	NA	DDA for preferred ion	4580378.145	0.07230921335381879
ATCC_29213	SA	R2	p_P2492	Ethyl paraben	C9 H10 O3	D01647	166.06294	10.515	64	NA	DDA for preferred ion	5013091.408	0.21394766282611855
ATCC_29213	SA	R2	p_P2493	4-Ethoxy ethylbenzoate	C11 H14 O3	NA	194.09418	10.515	NA	87.5	DDA for preferred ion	14565496.3	0.212414238309524
ATCC_29213	SA	R2	p_P2496	Desomorphine	C17 H21 N O2	NA	271.1573	10.524	NA	77.2	DDA for preferred ion	408452.215	-3.558354770851441
ATCC_29213	SA	R2	p_P2509	(+/-)-threo-Methylnaphthidate	C18 H21 N O2	NA	283.15717	10.55	NA	62.5	DDA for preferred ion	135695.7978	-2.8715516668621106
ATCC_29213	SA	R2	p_P2515	3,5-di-tert-Butyl-4-hydroxybenzaldehyde	C15 H22 O2	NA	234.16195	10.556	88.4	87.2	DDA for preferred ion	8526440.138	0.03000119325573891
ATCC_29213	SA	R2	p_P2517	(3S,9aS)-3-benzyl-octahydro-1H-pyrido[1,2-a]pyrazin-1-one	C15 H20 N2 O	NA	244.15749	10.561	NA	79.5	DDA for preferred ion	77312.41452	-0.8144868632963842
ATCC_29213	SA	R2	p_P2528	3-Desoxy-3,4-methylenedioxy pyrovalerone	C17 H23 N O2	NA	273.17299	10.577	NA	67.5	DDA for preferred ion	2579226.135	-1.8442651779596098
ATCC_29213	SA	R2	p_P2537	Dextromethorphan	C18 H25 N O	C06947	271.19373	10.594	NA	91	DDA for preferred ion	644802.2322	-1.9113621289233826
ATCC_29213	SA	R2	p_P2554	Benzyl butyl phthalate	C19 H20 O4	C14211	312.13593	10.629	90.2	78.1	DDA for preferred ion	19886988.41	-0.08325424127071557
ATCC_29213	SA	R2	p_P2557	2-({2-[4-(4-Fluorophenyl)piperazino]-2-oxoethyl}sulfanyl)acetic acid	C14 H17 F N2 O3 S	NA	312.0965	10.632	51.8	65.9	DDA for preferred ion	92033.62101	-1.8676729342053662
ATCC_29213	SA	R2	p_P2561	Diisobutylphthalate	C16 H22 O4	C15205	278.15179	10.642	92.6	75.4	DDA for preferred ion	50964046.09	0.01356472151585919
ATCC_29213	SA	R2	p_P2594	D-(+)-Camphor	C10 H16 O	C00808	152.11997	10.693	65	63.7	DDA for preferred ion	268990.0529	-0.9669073551623235
ATCC_29213	SA	R2	p_P2597	Citroflex A-4	C20 H34 O8	NA	402.22487	10.699	91.6	89.8	DDA for preferred ion	14807903.32	0.09939568107235885
ATCC_29213	SA	R2	p_P2607	Oleamide	C18 H35 N O	C19670	281.27191	10.708	76.4	80.7	DDA for preferred ion	9221910.096	0.18314907393041224
ATCC_29213	SA	R2	p_P2606	?-Linolenoyl ethanolamide	C20 H35 N O2	NA	152.1188	10.708	NA	70.6	DDA for other ion	21609002.09	0.18102622422032866
ATCC_29213	SA	R2	p_P2664	(6Z)-Octadecenoicacid	C18 H34 O2	C08363	282.25594	10.838	NA	86.2	DDA for preferred ion	12385759.89	-0.08458544460157214
ATCC_29213	SA	R2	p_P2679	2-Heptyl-4-hydroxyquinoline-N-oxide	C16 H21 N O2	C04284	259.15714	10.867	NA	86.2	DDA for preferred ion	107819.939	-3.234547879562747
ATCC_29213	SA	R2	p_P2686	(1R,3R,4S,5R)-3,4-bis({[(2E)-3-(3,4-dihydroxyphenyl)prop-2-enoyl]oxy})-1,5-dihydroxycyclohexane-1-carboxylic acid	C25 H24 O12	NA	498.12035	10.913	NA	70.9	DDA for preferred ion	3735165.172	0.023808866805133277
ATCC_29213	SA	R2	p_P2697	Benazol P	C13 H11 N3 O	D03913	225.09026	11.004	91.6	90.7	DDA for preferred ion	6763399.99	0.03492478142487343
ATCC_29213	SA	R2	p_P2707	Dibutyl sebacate	C18 H34 O4	D03782	314.24559	11.055	89.7	78.8	DDA for preferred ion	11754265.97	-0.23635851308941014
ATCC_29213	SA	R2	p_P2711	Hexadecanamide	C16 H33 N O	NA	255.25629	11.185	92.4	96	DDA for preferred ion	13141784.98	-0.1319808128338238
ATCC_29213	SA	R2	p_P2727	Stearamide	C18 H37 N O	C13846	283.28754	11.783	NA	91.4	DDA for preferred ion	3833274.814	0.0611000274037643
ATCC_29213	SA	R2	p_P2732	1-Stearoylglycerol	C21 H42 O4	D01947	358.30798	11.901	64.1	NA	DDA for preferred ion	53857622.06	-0.10346758883694918
ATCC_29213	SA	R2	p_P2733	Bis(2-ethylhexyl) phthalate	C24 H38 O4	C03690	390.27667	11.941	95.6	84.2	DDA for preferred ion	21843891.03	0.17844008272622958
ATCC_29213	SA	R2	p_P2746	Erucamide	C22 H43 N O	NA	337.33428	12.502	86.8	86.1	DDA for preferred ion	13373727.92	-0.040729045930451235
ATCC_29213	SA	R2	p_P2750	Bis(3,5,5-trimethylhexyl) phthalate	C26 H42 O4	NA	418.30787	12.527	86.6	83.4	DDA for preferred ion	265124026.6	-0.138449483413023
ATCC_29213	SA	R2	p_P2756	Docosanamide	C22 H45 N O	NA	339.34985	13.344	NA	88.5	DDA for preferred ion	5450028.066	0.2747903525620181
ATCC_29213	SA	R1	p_P43	Spermidine	C7 H19 N3	C00315	145.15783	0.776	91.4	88.1	DDA for preferred ion	375221.0046	-0.1637831384357753
ATCC_29213	SA	R1	p_P48	Ornithine	C5 H12 N2 O2	C01602	132.08985	0.791	63.6	61.7	DDA for preferred ion	73170152.4	3.022091650278817
ATCC_29213	SA	R1	p_P170	2-Amino-4-methylpyrimidine	C5 H7 N3	NA	109.06402	0.882	67.9	77.8	DDA for preferred ion	46704339.64	3.7666328657773462
ATCC_29213	SA	R1	p_P173	D-(-)-Aspartic acid	C4 H7 N O4	C00402	133.03742	0.888	86.4	79.7	DDA for preferred ion	10509891.04	3.422064089541813
ATCC_29213	SA	R1	p_P174	L-Homoserine	C4 H9 N O3	C00263	119.05826	0.89	93.6	89.1	DDA for preferred ion	144058695.6	4.008355918907107
ATCC_29213	SA	R1	p_P175	L-Serine	C3 H7 N O3	C00065	105.04263	0.891	93.1	86.3	DDA for preferred ion	24980741.92	3.7759910379234256
ATCC_29213	SA	R1	p_P185	L-Glutamic acid	C5 H9 N O4	C00025	147.05306	0.9	92	86.1	DDA for preferred ion	281098218.6	3.628068473325367
ATCC_29213	SA	R1	p_P200	Choline	C5 H13 N O	C00114	103.09984	0.904	96.3	87.7	DDA for preferred ion	129082.3218	-1.078003790360743
ATCC_29213	SA	R1	p_P204	DL-Lysine	C6 H14 N2 O2	C16440	146.10543	0.905	91.9	81.8	DDA for preferred ion	246947833.6	3.6854974909884213
ATCC_29213	SA	R1	p_P216	Prolinamide	C5 H10 N2 O	C19781	114.0793	0.917	78.3	63	DDA for preferred ion	143545660.2	3.8774362731119894
ATCC_29213	SA	R1	p_P217	Methionine sulfoxide	C5 H11 N O3 S	NA	165.04586	0.917	93.8	90.4	DDA for preferred ion	294495.2896	-2.850944173923814
ATCC_29213	SA	R1	p_P218	Betaine	C5 H11 N O2	C00719	117.07894	0.918	94.7	87.4	DDA for preferred ion	1803803.235	-0.22269847363699924
ATCC_29213	SA	R1	p_P240	Homocysteine	C4 H9 N O2 S	C05330	135.0354	0.957	64.1	62.7	DDA for preferred ion	278194.6523	-1.285435304350429
ATCC_29213	SA	R1	p_P251	D-(+)-Proline	C5 H9 N O2	C00763	115.06331	0.981	93.8	91.1	DDA for preferred ion	3222957370	5.503037493297764
ATCC_29213	SA	R1	p_P274	4-Morpholinepropanesulfonic acid	C7 H15 N O4 S	NA	209.07203	1.005	91.3	93	DDA for preferred ion	7636783118	0.0061585510590589365
ATCC_29213	SA	R1	p_P306	Pipecolic acid	C6 H11 N O2	C00408	129.07895	1.057	71.7	66.8	DDA for preferred ion	82822196.01	3.5718240847322775
ATCC_29213	SA	R1	p_P330	gamma-L-Glutamyl-L-glutamic acid	C10 H16 N2 O7	C05282	276.09575	1.102	81.8	79.7	DDA for preferred ion	580689.5827	-1.9708647217948965
ATCC_29213	SA	R1	p_P341	N5-Ethyl-L-glutamine	C7 H14 N2 O3	C01047	174.10033	1.122	NA	73.3	DDA for preferred ion	912410.9514	-1.760201469804457
ATCC_29213	SA	R1	p_P362	N,N-Diethylethanolamine	C6 H15 N O	NA	117.11535	1.165	90.5	86.5	DDA for preferred ion	75693412.23	2.6552759743964565
ATCC_29213	SA	R1	p_P384	D-Serine	C3 H7 N O3	C00740	105.04267	1.21	94.7	92.5	DDA for preferred ion	2046457.157	-0.7074032808284549
ATCC_29213	SA	R1	p_P387	N-Acetyl-DL-serine	C5 H9 N O4	NA	147.05308	1.212	92.6	91.4	DDA for preferred ion	5247099.676	-1.3392917325555622
ATCC_29213	SA	R1	p_P389	Cytidine 5'-monophosphate (hydrate)	C9 H14 N3 O8 P	C00055	323.05165	1.214	84.5	89.1	DDA for preferred ion	456816.8367	-2.9769362762795843
ATCC_29213	SA	R1	p_P410	2-Aminooctanedioic acid	C8 H15 N O4	NA	189.10005	1.267	83.9	73.6	DDA for preferred ion	8407714.018	4.457788835121729
ATCC_29213	SA	R1	p_P415	Proline	C5 H9 N O2	C00148	115.06336	1.281	87.5	88.2	DDA for preferred ion	109127341.1	3.2469629871531644
ATCC_29213	SA	R1	p_P417	D-(+)-Pipecolinic acid	C6 H11 N O2	NA	129.07893	1.289	94	83.8	DDA for preferred ion	6279923.119	-0.5106681845427339
ATCC_29213	SA	R1	p_P428	L-Histidine	C6 H9 N3 O2	C00135	155.06939	1.303	94	86.6	DDA for preferred ion	1115665.664	0.483352949583999
ATCC_29213	SA	R1	p_P432	2-Mercaptoethanol	C2 H6 O S	C00928	78.0141	1.309	84.3	85.7	DDA for preferred ion	661343.4571	-0.8563656240010715
ATCC_29213	SA	R1	p_P435	Epinephrine	C9 H13 N O3	C00788	183.08944	1.313	80.9	72.7	DDA for preferred ion	5445593.174	1.8176026101048386
ATCC_29213	SA	R1	p_P456	Trigonelline	C7 H7 N O2	C01004	137.04763	1.34	91.7	86.3	DDA for preferred ion	1472957.431	2.738262974221911
ATCC_29213	SA	R1	p_P496	Acetyl-beta-methylcholine	C8 H17 N O2	C07471	159.12587	1.371	79.6	92.1	DDA for preferred ion	774140.9277	-1.2962626897054186
ATCC_29213	SA	R1	p_P507	Triisopropanolamine	C9 H21 N O3	NA	191.15207	1.382	83.1	81.2	DDA for preferred ion	502358.2231	-0.6158525760217373
ATCC_29213	SA	R1	p_P509	N6-Acetyl-L-lysine	C8 H16 N2 O3	C02727	188.11592	1.385	96.7	90.4	DDA for preferred ion	532066.9261	-1.3768491385799884
ATCC_29213	SA	R1	p_P513	5,6-Dihydrouracil	C4 H6 N2 O2	C00429	114.04302	1.395	72.3	NA	DDA for preferred ion	261657.6261	-1.507990208281818
ATCC_29213	SA	R1	p_P518	Adenine	C5 H5 N5	C00147	135.05441	1.417	81.3	83.5	DDA for preferred ion	2980900.5	1.2841064355740173
ATCC_29213	SA	R1	p_P522	L-(-)-Methionine	C5 H11 N O2 S	C00073	149.05098	1.427	94.5	91	DDA for preferred ion	3825802648	0.705344840793245
ATCC_29213	SA	R1	p_P531	Acetylarginine	C8 H16 N4 O3	NA	216.12229	1.452	90.9	94.3	DDA for preferred ion	131387859	5.26118030004881
ATCC_29213	SA	R1	p_P539	Uracil	C4 H4 N2 O2	C00106	112.02733	1.465	90.3	88.8	DDA for preferred ion	409683.3747	-3.743436506693179
ATCC_29213	SA	R1	p_P549	Nicotinic acid	C6 H5 N O2	C00253	123.03203	1.504	92.6	89.2	DDA for preferred ion	141845.2948	-3.920713271932673
ATCC_29213	SA	R1	p_P559	N-Acetyl-L-carnosine	C11 H16 N4 O4	NA	268.11724	1.532	86.6	81.5	DDA for preferred ion	2212736.149	3.580337458325154
ATCC_29213	SA	R1	p_P567	4-Aminophenol	C6 H7 N O	C02372	109.05278	1.543	94.8	89.1	DDA for preferred ion	294815.1233	0.33833412304234756
ATCC_29213	SA	R1	p_P581	Salicylic acid	C7 H6 O3	C00805	138.0317	1.56	84.5	80.1	DDA for preferred ion	105350.0714	-1.6610597987984264
ATCC_29213	SA	R1	p_P595	Reduced glutathione	C10 H17 N3 O6 S	C02471	307.08372	1.568	57.9	60.3	DDA for preferred ion	102954.7803	0.10208085649187382
ATCC_29213	SA	R1	p_P605	Urocanic acid	C6 H6 N2 O2	C00785	138.04289	1.622	96.7	89.9	DDA for preferred ion	739682.6576	-2.4702494249285607
ATCC_29213	SA	R1	p_P616	6-Aminocaproic acid	C6 H13 N O2	C02378	131.09457	1.695	93.7	89.3	DDA for preferred ion	19051711.17	4.351361251476966
ATCC_29213	SA	R1	p_P617	Nicotinamide	C6 H6 N2 O	C00153	122.04801	1.698	88.5	84.7	DDA for preferred ion	483785.5568	-1.2828137975449643
ATCC_29213	SA	R1	p_P620	L-Arginine	C6 H14 N4 O2	C00062	174.11158	1.716	91.3	86.3	DDA for preferred ion	180573.5736	-2.1370688275852743
ATCC_29213	SA	R1	p_P632	1_2-Diaminobenzene	C6 H8 N2	NA	108.06881	1.771	NA	74.5	DDA for preferred ion	30657.57682	-1.7719877499915437
ATCC_29213	SA	R1	p_P639	Adenosine 5'-monophosphate	C10 H14 N5 O7 P	C00020	347.06263	1.798	96.5	89.3	DDA for preferred ion	831875.8873	-2.7464646032350615
ATCC_29213	SA	R1	p_P647	Cytosine	C4 H5 N3 O	C00380	111.04332	1.829	97.4	91.9	DDA for preferred ion	2768363.631	-0.25021557099763214
ATCC_29213	SA	R1	p_P674	Methyl 2-[(2-methoxy-2-oxoethyl)amino]acetate	C6 H11 N O4	NA	161.06873	1.915	78.6	74.3	DDA for preferred ion	26772659.94	1.463557732125775
ATCC_29213	SA	R1	p_P681	N5-(L-1-Carboxyethyl)-L-ornithine	C8 H16 N2 O4	C04210	204.11099	1.926	NA	71.2	DDA for preferred ion	44539.80829	-1.7545352746689016
ATCC_29213	SA	R1	p_P699	Uric acid	C5 H4 N4 O3	C00366	168.02829	1.966	96.3	88	DDA for preferred ion	107997.2083	-2.464473764237635
ATCC_29213	SA	R1	p_P707	L-Isoleucine	C6 H13 N O2	C00407	131.09454	2.024	97.6	90.9	DDA for preferred ion	1394163704	4.514850925119202
ATCC_29213	SA	R1	p_P708	trans-3-Hexenoic acid	C6 H10 O2	NA	114.06795	2.027	82.4	74.8	DDA for preferred ion	1385395434	3.7491915148669186
ATCC_29213	SA	R1	p_P726	L-Norleucine	C6 H13 N O2	C01933	131.09452	2.147	96.9	93.5	DDA for preferred ion	7151051134	4.016782505844844
ATCC_29213	SA	R1	p_P728	7-Methylguanine	C6 H7 N5 O	C02242	165.065	2.149	92.2	91.6	DDA for preferred ion	348235.1595	-1.572848008226817
ATCC_29213	SA	R1	p_P732	L-Pyroglutamic acid	C5 H7 N O3	C01879	129.04261	2.152	91.1	81.5	DDA for preferred ion	328893.8411	-2.4634138268394317
ATCC_29213	SA	R1	p_P738	N-Acetyl-L-glutamate	C7 H11 N O5	C00624	189.06366	2.153	89.4	NA	DDA for preferred ion	2152001.833	-1.6262132554283788
ATCC_29213	SA	R1	p_P750	Carnosine	C9 H14 N4 O3	D01611	226.10665	2.192	78.4	78.1	DDA for preferred ion	216439.716	-1.1953417849367014
ATCC_29213	SA	R1	p_P758	1-Methyladenine	C6 H7 N5	C02216	149.07001	2.22	NA	74.5	DDA for preferred ion	183088.3766	-1.6653587201673474
ATCC_29213	SA	R1	p_P763	L-Leucine	C6 H13 N O2	C00123	131.09453	2.246	91.9	87	DDA for preferred ion	1500974344	2.850185738151694
ATCC_29213	SA	R1	p_P780	?-Alanine	C3 H7 N O2	C00099	89.04781	2.309	69.3	61.3	DDA for preferred ion	3506531.919	3.192296537383431
ATCC_29213	SA	R1	p_P785	trans-4-Hydroxy-L-proline	C5 H9 N O3	C01157	131.0582	2.314	92	NA	DDA for preferred ion	5331645.948	2.240858674696643
ATCC_29213	SA	R1	p_P787	Acadesine	C9 H14 N4 O5	D02742	258.09644	2.323	96.2	89.6	DDA for preferred ion	5969518.23	1.716983416504295
ATCC_29213	SA	R1	p_P793	Xanthine	C5 H4 N4 O2	C00385	152.03331	2.347	80.2	NA	DDA for preferred ion	331509.7655	-1.3173641523261281
ATCC_29213	SA	R1	p_P803	L-Tyrosine	C9 H11 N O3	C00082	181.0738	2.377	94.4	93.4	DDA for preferred ion	5983320414	5.270424917379785
ATCC_29213	SA	R1	p_P804	2-Hydroxycinnamic acid	C9 H8 O3	C01772	164.04723	2.377	69.6	86.7	DDA for preferred ion	6099147997	5.295464962352675
ATCC_29213	SA	R1	p_P806	Coumarin	C9 H6 O2	C05851	146.03671	2.378	84.9	82.2	DDA for preferred ion	179800906.9	5.375772520868807
ATCC_29213	SA	R1	p_P861	1-Pyrroline-4-hydroxy-2-carboxylate	C5 H7 N O3	C04282	129.04258	2.503	NA	74	DDA for preferred ion	269820.8501	-1.435838565404861
ATCC_29213	SA	R1	p_P883	Guanine	C5 H5 N5 O	C00242	151.0493	2.553	99.3	92	DDA for preferred ion	162633.5133	-2.9277728489120562
ATCC_29213	SA	R1	p_P884	Adenosine 3'5'-cyclic monophosphate	C10 H12 N5 O6 P	C00575	329.05243	2.562	86.4	73.9	DDA for preferred ion	936168.5584	0.9397896203661027
ATCC_29213	SA	R1	p_P904	DL-Arginine	C6 H14 N4 O2	C02385	174.1116	2.648	94	91.8	DDA for preferred ion	165795.9912	-1.4336649140295101
ATCC_29213	SA	R1	p_P920	Carbimazole	C7 H10 N2 O2 S	C07615	186.04621	2.673	59.1	66.8	DDA for preferred ion	4539511.865	5.756318812685095
ATCC_29213	SA	R1	p_P940	Thymidine 5'-monophosphate	C10 H15 N2 O8 P	C00364	322.05627	2.691	97.5	87.8	DDA for preferred ion	128344.755	-3.415253629892881
ATCC_29213	SA	R1	p_P951	Thymine	C5 H6 N2 O2	C00178	126.0429	2.717	95.7	89.4	DDA for preferred ion	7921700.039	1.3596079719062928
ATCC_29213	SA	R1	p_P952	N-(2-Methoxyphenyl)acetamide	C9 H11 N O2	NA	165.07879	2.717	56.1	61	DDA for preferred ion	1541129.657	3.341983761028466
ATCC_29213	SA	R1	p_P979	Tyrosylalanine	C12 H16 N2 O4	NA	252.11101	2.804	93.5	86.6	DDA for preferred ion	52336.02745	-2.4484469249902556
ATCC_29213	SA	R1	p_P998	Cyclohexylamine	C6 H13 N	C00571	99.10491	2.856	NA	88	DDA for preferred ion	12587478.91	0.25629481333591286
ATCC_29213	SA	R1	p_P1026	Norepinephrine(Noradrenaline)	C8 H11 N O3	C00547	169.07384	2.937	NA	85.3	DDA for preferred ion	453706.0714	1.6588910732801168
ATCC_29213	SA	R1	p_P1030	3-Hydroxy-5-(hydroxymethyl)-2-methylisonicotinaldehyde oxime	C8 H10 N2 O3	NA	182.06904	2.943	95.5	94.9	DDA for preferred ion	34902.13081	-3.63408582120241
ATCC_29213	SA	R1	p_P1033	Adenosine	C10 H13 N5 O4	C00212	267.09674	2.962	89.8	81.1	DDA for preferred ion	425445.8624	0.7173661998054044
ATCC_29213	SA	R1	p_P1045	Sorbic acid	C6 H8 O2	D02411	112.05251	3.003	80	60.5	DDA for preferred ion	6136767.246	3.296905138417511
ATCC_29213	SA	R1	p_P1046	6-Hydroxynicotinic acid	C6 H5 N O3	C01020	139.02689	3.005	57.9	87.8	DDA for preferred ion	27015.04543	-1.7303596687224552
ATCC_29213	SA	R1	p_P1097	allopurinol	C5 H4 N4 O	D00224	136.03851	3.183	NA	70.6	DDA for preferred ion	24652.2457	-0.6416747290713296
ATCC_29213	SA	R1	p_P1120	2-Hydroxyphenylalanine	C9 H11 N O3	NA	181.07378	3.246	80.4	72.3	DDA for preferred ion	2401812.893	0.4023860980688525
ATCC_29213	SA	R1	p_P1125	5-Valerolactone	C5 H8 O2	C02240	100.05252	3.26	NA	62	DDA for preferred ion	364745.357	-0.21675175903853727
ATCC_29213	SA	R1	p_P1176	N,N-dimethyl-9H-purin-6-amine	C7 H9 N5	NA	163.08573	3.426	50.6	70	DDA for preferred ion	426003.3609	-1.4488319495774817
ATCC_29213	SA	R1	p_P1192	L-Phenylalanine	C9 H11 N O2	C00079	165.07881	3.473	96	90.5	DDA for preferred ion	6373420391	5.101284166014846
ATCC_29213	SA	R1	p_P1228	2-Hydroxy-2-methylbutyronitrile	C5 H9 N O	NA	99.06849	3.549	NA	84.3	DDA for preferred ion	1584476.254	-1.7396856344672322
ATCC_29213	SA	R1	p_P1305	2-Phenylglycine	C8 H9 N O2	NA	151.06322	3.739	74.1	NA	DDA for preferred ion	122095.0516	-2.429302819655984
ATCC_29213	SA	R1	p_P1326	Glycyl-L-leucine	C8 H16 N2 O3	C02155	188.11597	3.782	93.3	87.7	DDA for preferred ion	31620.89694	-2.7293467067516364
ATCC_29213	SA	R1	p_P1334	Aspartame	C14 H18 N2 O5	D02381	294.12162	3.838	64	NA	DDA for preferred ion	28714.59531	-3.055541824105868
ATCC_29213	SA	R1	p_P1346	NP-016455	C11 H18 N2 O4	NA	242.12665	3.944	NA	75.6	DDA for preferred ion	46143.83256	-1.3595766079571021
ATCC_29213	SA	R1	p_P1375	N6-[(5-nitro-2-thienyl)methylidene]-2,3-dihydro-1,4-benzodioxin-6-amine	C13 H10 N2 O4 S	NA	290.03624	4.011	NA	62.2	DDA for preferred ion	284136.8195	-1.2154673718458824
ATCC_29213	SA	R1	p_P1433	Hypoxanthine	C5 H4 N4 O	C00262	136.03846	4.15	90.7	88.3	DDA for preferred ion	56534.58252	-3.729630479757221
ATCC_29213	SA	R1	p_P1443	Pantothenate	C9 H17 N O5	C00864	219.11067	4.185	92	NA	DDA for preferred ion	8043990.7	0.5877413709820551
ATCC_29213	SA	R1	p_P1524	tert-Butyl N-[1-(aminocarbonyl)-3-methylbutyl]carbamate	C11 H22 N2 O3	NA	230.16306	4.511	67.5	64.7	DDA for preferred ion	34492.00748	-2.7170085228949876
ATCC_29213	SA	R1	p_P1540	Paraquat	C12 H14 N2	C14701	186.11568	4.574	NA	67.3	DDA for preferred ion	43601.25978	-1.8801609468994425
ATCC_29213	SA	R1	p_P1546	Harmine	C13 H12 N2 O	C06538	212.09472	4.598	85.5	NA	DDA for preferred ion	34414.67753	-1.7972932970829465
ATCC_29213	SA	R1	p_P1551	2-(Methylamino)-2,3-dihydro-1H-benzo[de]isoquinoline-1,3-dione	C13 H10 N2 O2	NA	226.07428	4.607	NA	78.5	DDA for preferred ion	26369.95979	-1.7571078074067366
ATCC_29213	SA	R1	p_P1560	6,7-dihydro-5H-dibenzo[d,f][1,3]diazepin-6-one	C13 H10 N2 O	NA	210.07928	4.655	NA	75.7	DDA for preferred ion	399311.3895	-3.7908642115023206
ATCC_29213	SA	R1	p_P1605	DL-Tryptophan	C11 H12 N2 O2	C00806	204.08981	4.882	99.2	96.7	DDA for preferred ion	299430704.3	3.708834047200611
ATCC_29213	SA	R1	p_P1606	8-Hydroxyquinoline	C9 H7 N O	C19434	145.0527	4.882	57.9	61.4	DDA for preferred ion	4385527.604	3.2166946132121197
ATCC_29213	SA	R1	p_P1609	Isoquinoline	C9 H7 N	C06323	129.05783	4.883	68.4	76.6	DDA for preferred ion	2466555.539	2.749347820829737
ATCC_29213	SA	R1	p_P1610	1,5-Naphthalenediamine	C10 H10 N2	C19463	158.08434	4.883	66.7	64.6	DDA for preferred ion	4314609.414	3.05551740283774
ATCC_29213	SA	R1	p_P1612	Indole-3-acrylic acid	C11 H9 N O2	NA	187.06323	4.885	97	89	DDA for preferred ion	293263440.9	3.715945601376717
ATCC_29213	SA	R1	p_P1632	Methionine	C5 H11 N O2 S	C01733	149.05097	4.935	93.1	90.8	DDA for preferred ion	2340391.257	-0.7107202828925168
ATCC_29213	SA	R1	p_P1656	Phloroglucinol	C6 H6 O3	C02183	126.03164	4.976	57.2	74.1	DDA for preferred ion	74523.95925	-2.0137614795252965
ATCC_29213	SA	R1	p_P1669	Valine	C5 H11 N O2	C00183	117.07896	5.01	88.5	85.4	DDA for preferred ion	400937.8941	-3.3286055883974726
ATCC_29213	SA	R1	p_P1697	Caprolactam	C6 H11 N O	C06593	113.0841	5.109	92.6	85.1	DDA for preferred ion	12857764.89	0.24339881140456399
ATCC_29213	SA	R1	p_P1723	?-Aspartylphenylalanine	C13 H16 N2 O5	NA	280.10606	5.279	75.8	73.9	DDA for preferred ion	1260984.936	3.191744845612014
ATCC_29213	SA	R1	p_P1724	N-Acetyl-L-tyrosine	C11 H13 N O4	C01657	223.08447	5.281	95.8	91.2	DDA for preferred ion	1031618.075	0.29682063862754404
ATCC_29213	SA	R1	p_P1739	1(2H)-Isoquinolinone	C9 H7 N O	C06324	145.05266	5.382	NA	78.3	DDA for preferred ion	41051.02357	-1.560755349397489
ATCC_29213	SA	R1	p_P1761	2-Acetamidophenol	C8 H9 N O2	NA	151.06327	5.552	99.2	93.3	DDA for preferred ion	41011.09646	-4.200738663161875
ATCC_29213	SA	R1	p_P1767	1-(2,4-Dihydroxyquinolin-3-yl)ethan-1-one	C11 H9 N O3	NA	203.05828	5.577	81.1	82.5	DDA for preferred ion	20592.06403	-1.9465990326469882
ATCC_29213	SA	R1	p_P1769	NP-003319	C11 H14 N4 O4 S	NA	298.0735	5.581	NA	84.6	DDA for preferred ion	128031.5014	-2.2301367818794127
ATCC_29213	SA	R1	p_P1775	6-Methylquinoline	C10 H9 N	NA	143.07344	5.644	57.6	88.8	DDA for preferred ion	210783.1721	0.5409260002623597
ATCC_29213	SA	R1	p_P1776	2,3,4,9-Tetrahydro-1H-?-carboline-3-carboxylic acid	C12 H12 N2 O2	NA	216.08993	5.644	92.5	90	DDA for preferred ion	696564.3107	1.512704853213414
ATCC_29213	SA	R1	p_P1800	N-Benzylformamide	C8 H9 N O	C15561	135.06835	5.775	76.5	75.7	DDA for preferred ion	269845.7181	-1.6153832416357083
ATCC_29213	SA	R1	p_P1814	2-(2-amino-3-methylbutanamido)-3-phenylpropanoic acid	C14 H20 N2 O3	NA	264.14748	5.848	NA	81.5	DDA for preferred ion	25193.36371	-3.03573378953514
ATCC_29213	SA	R1	p_P1826	Kynurenic acid	C10 H7 N O3	C01717	189.0425	5.966	94	93.1	DDA for preferred ion	252896.3733	-0.6708373008016331
ATCC_29213	SA	R1	p_P1841	4-Hydroxybenzaldehyde	C7 H6 O2	C00633	122.03679	6.107	91.3	86.1	DDA for preferred ion	377390.1624	0.04170249334951137
ATCC_29213	SA	R1	p_P1847	3-Methyl-quinolin-2-ol	C10 H9 N O	NA	159.06836	6.141	NA	82.6	DDA for preferred ion	139529.0434	-3.4735472392528557
ATCC_29213	SA	R1	p_P1857	3-[1-(dimethylamino)-1H-pyrrol-2-yl]-2-(2-furylcarbonyl)acrylonitrile	C14 H13 N3 O2	NA	255.10076	6.211	NA	70.1	DDA for preferred ion	40168.61689	-1.1177702493500767
ATCC_29213	SA	R1	p_P1858	Anthranilic acid	C7 H7 N O2	C00108	137.04764	6.242	95.3	90.1	DDA for preferred ion	93083.71541	-6.083051018138892
ATCC_29213	SA	R1	p_P1868	Indole-3-butyric acid	C12 H13 N O2	C11284	203.09469000000001	6.293	98.2	90.7	DDA for preferred ion	22550.04547	-2.3883338832093237
ATCC_29213	SA	R1	p_P1892	N1-(2-{2-[2-(acetylamino)phenoxy]ethoxy}phenyl)acetamide	C18 H20 N2 O4	NA	328.1422	6.496	65.4	61.7	DDA for preferred ion	20300.32255	-3.1661314965500154
ATCC_29213	SA	R1	p_P1905	4-Acetamidobenzoic acid	C9 H9 N O3	D03836	179.05821	6.601	91.3	85.3	DDA for preferred ion	19728.24031	-3.0548699542534923
ATCC_29213	SA	R1	p_P1937	N-Methylcaprolactam	C7 H13 N O	NA	127.09967	6.878	NA	60.2	DDA for preferred ion	1174090.018	-2.5163664148275195
ATCC_29213	SA	R1	p_P1957	Tolycaine	C15 H22 N2 O3	NA	278.16318	6.969	77.1	73.3	DDA for preferred ion	21856.30721	-3.024702359965074
ATCC_29213	SA	R1	p_P1973	2-oxo-1_2-dihydroquinoline-4-carboxylate	C10 H7 N O3	C16715	189.04248	7.086	NA	74.1	DDA for preferred ion	34601.55645	-0.8485808566232684
ATCC_29213	SA	R1	p_P1975	2-cyano-3-(4-hydroxyphenyl)acrylamide	C10 H8 N2 O2	NA	188.05853	7.087	69.1	NA	DDA for preferred ion	582149.1252	0.12998471032551606
ATCC_29213	SA	R1	p_P1980	N-Acetyl-L-leucine	C8 H15 N O3	C02710	173.10506	7.153	97.8	91.4	DDA for preferred ion	2793145.799	-1.475443169403352
ATCC_29213	SA	R1	p_P1998	Pyroquilon	C11 H11 N O	C18487	173.08405	7.213	NA	77.4	DDA for preferred ion	24530.34327	-3.027714678910902
ATCC_29213	SA	R1	p_P2005	2-Hydroxyquinoline	C9 H7 N O	C06338	145.05269	7.292	78.2	85	DDA for preferred ion	22221.25811	-3.288839340863177
ATCC_29213	SA	R1	p_P2029	6-Methoxyquinoline N-oxide	C10 H9 N O2	NA	175.06327	7.494	83.2	84	DDA for preferred ion	93965.12123	-4.453322483778923
ATCC_29213	SA	R1	p_P2062	Indole-3-lactic acid	C11 H11 N O3	C02043	205.07402	7.858	90.9	89.5	DDA for preferred ion	1039795.484	2.0714594407712497
ATCC_29213	SA	R1	p_P2063	Desthiobiotin	C10 H18 N2 O3	C01909	214.13178	7.859	94.5	91.3	DDA for preferred ion	115275.1601	-2.9562466093761337
ATCC_29213	SA	R1	p_P2075	3,3,5,5-Tetramethylpyrroline-N-oxide	C8 H15 N O	NA	141.11532	8.039	65.6	NA	DDA for preferred ion	143143.8281	-1.3298638729952934
ATCC_29213	SA	R1	p_P2082	2-[(Dimethylamino)methylidene]indan-1-one	C12 H13 N O	NA	187.09968	8.104	51	78.5	DDA for preferred ion	24128.06736	-2.1267551077963844
ATCC_29213	SA	R1	p_P2101	3-[(dimethylamino)methylene]-1H-2-benzothiopyran-4(3H)-one	C12 H13 N O S	NA	219.07179	8.363	NA	65.6	DDA for preferred ion	24433.32335	-1.3634180019992233
ATCC_29213	SA	R1	p_P2103	Acetanilide	C8 H9 N O	C02558	135.0684	8.377	73	71.5	DDA for preferred ion	184869.507	-1.7519604729954885
ATCC_29213	SA	R1	p_P2109	2,4-Quinolinediol	C9 H7 N O2	C16716	161.04761	8.487	83.3	90.7	DDA for preferred ion	73465.94349	-4.5856207686489725
ATCC_29213	SA	R1	p_P2121	1-(4-Methylphenyl)pyrrolidine-2,5-dione	C11 H11 N O2	NA	189.07895	8.706	56.6	65.9	DDA for preferred ion	32557.5433	-3.2009321664982853
ATCC_29213	SA	R1	p_P2122	6-hydroxy-4-methyl-2-phenyl-2,3-dihydropyridazin-3-one	C11 H10 N2 O2	NA	202.07432	8.716	51.3	81.5	DDA for preferred ion	59227.0485	-2.5751828064601003
ATCC_29213	SA	R1	p_P2129	5-Hydroxyindole-3-acetic acid	C10 H9 N O3	C05635	191.05783	8.869	78.3	67.9	DDA for preferred ion	28026.85595	-0.14803259504146205
ATCC_29213	SA	R1	p_P2135	1,3-Dihydro-1,3,3-trimethyl-2H-indol-2-ylidene acetaldehyde	C13 H15 N O	NA	201.11539	9.044	65.2	80.4	DDA for preferred ion	25555.32892	-2.6433767224041826
ATCC_29213	SA	R1	p_P2143	1,3,4,10-Tetrahydro-9(2H)-acridinone	C13 H13 N O	NA	199.09971	9.241	50.4	81	DDA for preferred ion	25241.557820000002	-3.7794954080224503
ATCC_29213	SA	R1	p_P2147	4-Coumarylalcohol(4-Hydroxycoumarin)	C9 H6 O3	NA	162.03165	9.48	NA	65.1	DDA for preferred ion	1140374.862	-0.061004239077796285
ATCC_29213	SA	R1	p_P2148	4-(allyloxy)-1,2-dihydroquinolin-2-one	C12 H11 N O2	NA	201.07905	9.492	73.7	77.6	DDA for preferred ion	33228.70102	-3.0531850690421862
ATCC_29213	SA	R1	p_P2152	3-Indolebutyricacid	C12 H13 N O2	C11284	203.09468	9.612	NA	77.8	DDA for preferred ion	24563.27852	-2.5390355672552563
ATCC_29213	SA	R1	p_P2154	5-[4-(2-furylcarbonyl)piperazino]-5-oxo-3-phenylpentanoic acid	C20 H22 N2 O5	NA	370.15341	9.647	59.6	70.5	DDA for preferred ion	26208.09635	-3.0159508380900846
ATCC_29213	SA	R1	p_P2162	Lumichrome	C12 H10 N4 O2	C01727	242.08044	9.715	NA	83	DDA for preferred ion	47093.58234	-3.1701559451880854
ATCC_29213	SA	R1	p_P2163	2-(1H-indol-3-yl)acetic acid	C10 H9 N O2	C00954	175.0633	9.723	56.9	79.8	DDA for preferred ion	26252.76689	-0.916153638075869
ATCC_29213	SA	R1	p_P2166	3,3'-Dimethoxybenzidine	C14 H16 N2 O2	C19231	244.12129	9.745	NA	72.1	DDA for preferred ion	1289696.327	3.2854079456863055
ATCC_29213	SA	R1	p_P2169	BB-22 3-Carboxyindole metabolite	C16 H19 N O2	NA	257.14167	9.791	NA	61.6	DDA for preferred ion	28004.29156	-1.872957149902387
ATCC_29213	SA	R1	p_P2170	N1-(5-oxo-5,6,7,8-tetrahydronaphthalen-2-yl)acetamide	C12 H13 N O2	NA	203.09466	9.798	54.5	72.4	DDA for preferred ion	25374.34816	-3.040659015321122
ATCC_29213	SA	R1	p_P2181	PB-22 N-(4-Hydroxypentyl)-3-carboxyindole metabolite	C14 H17 N O3	NA	247.12096	9.879	NA	71.2	DDA for preferred ion	28939.24074	-1.3398717666119708
ATCC_29213	SA	R1	p_P2190	Isophenoxazine	C12 H8 N2 O2	C02161	212.05865	9.921	NA	70.3	DDA for preferred ion	84799.96723	-2.0360784825144833
ATCC_29213	SA	R1	p_P2191	Norbutorphanol	C16 H21 N O2	NA	259.15727	9.926	85.8	81.2	DDA for preferred ion	32984.31329	-1.9721509046330592
ATCC_29213	SA	R1	p_P2195	Aniline	C6 H7 N	C00292	93.058	9.956	82.2	86.2	DDA for preferred ion	181945.9953	-0.20585739938399783
ATCC_29213	SA	R1	p_P2199	NP-002223	C13 H13 N O2	NA	215.09467	9.961	NA	69.6	DDA for preferred ion	265187.4156	-2.4157412159747764
ATCC_29213	SA	R1	p_P2213	4-phenyl-6-(2-thienyl)-2,3,4,5-tetrahydropyridazin-3-one	C14 H12 N2 O S	NA	256.06691	9.995	NA	75.9	DDA for preferred ion	90086.67178	-1.5196602443930516
ATCC_29213	SA	R1	p_P2228	4-(4-Cyclohexylanilino)-4-oxobut-2-enoic acid	C16 H19 N O3	NA	273.1368	10.04	60.7	NA	DDA for preferred ion	56501.34307	-2.117497482918795
ATCC_29213	SA	R1	p_P2232	Norketamine	C12 H14 Cl N O	NA	223.07461	10.061	81.6	NA	DDA for preferred ion	119470.168	-2.4492118881115346
ATCC_29213	SA	R1	p_P2244	5'-S-Methyl-5'-thioadenosine	C11 H15 N5 O3 S	C00170	297.08946	10.104	73	NA	DDA for preferred ion	44619.87358	-1.6509554163094595
ATCC_29213	SA	R1	p_P2247	2-(4-hydroxy-1,3-thiazol-2-yl)-1-phenylethan-1-one	C11 H9 N O2 S	NA	219.03543	10.118	NA	65.2	DDA for preferred ion	43345.75201	-2.8249240659882435
ATCC_29213	SA	R1	p_P2248	5-(2-Thienyl)nicotinic acid	C10 H7 N O2 S	NA	205.01976	10.123	68.8	75.5	DDA for preferred ion	143753.1425	-3.291257438871682
ATCC_29213	SA	R1	p_P2251	1-(1,3,3-Trimethyl-2,3-dihydro-1H-indol-2-yliden)acetone	C14 H17 N O	NA	215.131	10.126	NA	88.2	DDA for preferred ion	39583.22783	-3.741071953413339
ATCC_29213	SA	R1	p_P2275	phenazine-2-carboxylic acid	C13 H8 N2 O2	NA	224.05861	10.166	NA	87.1	DDA for preferred ion	259218.9081	-3.471063859906046
ATCC_29213	SA	R1	p_P2276	N-(9-oxodecyl)acetamide	C12 H23 N O2	NA	213.17285999999999	10.166	NA	69.4	DDA for preferred ion	4511037.643	-0.011009875767918231
ATCC_29213	SA	R1	p_P2299	4-(2-hydroxyphenyl)-8,9-dimethyl-2,3-dihydro-1H-1,5-benzodiazepin-2-one	C17 H16 N2 O2	NA	280.12124	10.213	80.1	79.1	DDA for preferred ion	95456.44391	-0.642181109243456
ATCC_29213	SA	R1	p_P2310	2-Hydroxy-4'-(2-hydroxyethoxy)-2-methylpropiophenone	C12 H16 O4	NA	224.10246	10.232	53.8	64.7	DDA for preferred ion	28965818.83	0.5341840684608385
ATCC_29213	SA	R1	p_P2327	3-oxoindane-1-carboxylic acid	C10 H8 O3	NA	176.04726	10.253	63.8	NA	DDA for preferred ion	2769817.943	0.20187099331579716
ATCC_29213	SA	R1	p_P2332	Imidazosagatriazinone	C17 H20 N4 O2	NA	312.15483	10.262	64.1	NA	DDA for preferred ion	4238722.304	0.12344407838155291
ATCC_29213	SA	R1	p_P2342	1-(Benzylamino)-3-(3,4-dimethylphenoxy)propan-2-ol	C18 H23 N O2	NA	285.17298	10.274	NA	72.4	DDA for preferred ion	100923.2794	-1.9159873343058536
ATCC_29213	SA	R1	p_P2345	4-Hydroxypropranolol	C16 H21 N O3	NA	275.15224	10.281	NA	66.7	DDA for preferred ion	70735.77587	-2.8839167412241125
ATCC_29213	SA	R1	p_P2347	2,2,6,6-Tetramethyl-1-piperidinol (TEMPO)	C9 H19 N O	NA	157.14656	10.282	NA	78.3	DDA for preferred ion	202948104.1	0.12154940817875115
ATCC_29213	SA	R1	p_P2353	N1-bicyclo[2.2.2]oct-2-ylbenzamide	C15 H19 N O	NA	229.14671	10.291	NA	73.5	DDA for preferred ion	86273.54316	-2.2636668364825034
ATCC_29213	SA	R1	p_P2355	2-benzyl-6-hydroxy-2-azabicyclo[2.2.2]octan-3-one	C14 H17 N O2	NA	231.12593	10.295	NA	68.3	DDA for preferred ion	534737.723	-3.414633393083875
ATCC_29213	SA	R1	p_P2362	Triphenylphosphine oxide	C18 H15 O P	NA	278.08607	10.303	58.7	77.2	DDA for preferred ion	873656.2574	0.010220959584682276
ATCC_29213	SA	R1	p_P2364	Phytosphingosine;D-Ribo-2-amino-1_3_4-Octadecanetriol	C18 H39 N O3	C12144	317.29282	10.307	NA	76.3	DDA for preferred ion	1785341.345	0.1321887730271598
ATCC_29213	SA	R1	p_P2372	2-(4-Methoxybenzylidene)quinuclidin-3-one	C15 H17 N O2	NA	243.12592	10.315	65.2	69.9	DDA for preferred ion	65834.40522	-3.908675827577458
ATCC_29213	SA	R1	p_P2408	Isobutyl benzoate	C11 H14 O2	NA	178.09931	10.378	67.5	NA	DDA for preferred ion	7213592.034	0.285535251890515
ATCC_29213	SA	R1	p_P2418	(2R)-2-[(2R,5S)-5-[(2S)-2-hydroxybutyl]oxolan-2-yl]propanoic acid	C11 H20 O4	NA	216.13617	10.392	NA	70.6	DDA for preferred ion	35539449.79	1.0620247370993923
ATCC_29213	SA	R1	p_P2423	(1H-Indol-3-yl)(2,2,3,3-tetramethylcyclopropyl)methanone	C16 H19 N O	NA	241.14666	10.403	NA	73.4	DDA for preferred ion	100248.7625	-2.7346039000291675
ATCC_29213	SA	R1	p_P2424	4-[4-phenyl-3,6-dihydro-1(2H)-pyridinyl]butanoic acid hydrochloride	C15 H19 N O2	NA	245.14153	10.408	NA	64.9	DDA for preferred ion	70838.07771	-3.6650656836474447
ATCC_29213	SA	R1	p_P2433	Benzophenone	C13 H10 O	C06354	182.07308	10.427	96.9	82.9	DDA for preferred ion	4581492.191	0.3146559408884464
ATCC_29213	SA	R1	p_P2471	7,7-dimethyl-3-spiro(4,4,-dimethyl-2,6-dioxocyclohexyl)-1,2,3,4,5,6,7,8-octahydro-5-quinolinone	C18 H25 N O3	NA	303.18335	10.467	NA	74.6	DDA for preferred ion	67360.75777	-4.096137362137622
ATCC_29213	SA	R1	p_P2477	10-Oxodecanoate	C10 H18 O3	C02217	186.12587	10.474	NA	84.7	DDA for preferred ion	2884052.405	-0.48175184790643044
ATCC_29213	SA	R1	p_P2490	Atropine	C17 H23 N O3	C01479	289.16777	10.514	NA	78	DDA for preferred ion	2458080.486	-1.546187767738516
ATCC_29213	SA	R1	p_P2491	6-(2-chloroanilino)-4-oxo-2-(4-pyridyl)-3,4-dihydro-2H-1,3-thiazine-5-carbonitrile	C16 H11 Cl N4 O S	NA	342.28781	10.514	68.7	NA	DDA for preferred ion	4496789.933	0.04573799493914166
ATCC_29213	SA	R1	p_P2492	Ethyl paraben	C9 H10 O3	D01647	166.06294	10.515	64	NA	DDA for preferred ion	5025685.737	0.2175675829143735
ATCC_29213	SA	R1	p_P2493	4-Ethoxy ethylbenzoate	C11 H14 O3	NA	194.09418	10.515	NA	87.5	DDA for preferred ion	14710946.96	0.2267494955350493
ATCC_29213	SA	R1	p_P2496	Desomorphine	C17 H21 N O2	NA	271.1573	10.524	NA	77.2	DDA for preferred ion	1644935.997	-1.548562531626235
ATCC_29213	SA	R1	p_P2509	(+/-)-threo-Methylnaphthidate	C18 H21 N O2	NA	283.15717	10.55	NA	62.5	DDA for preferred ion	287100.8073	-1.7903703239514144
ATCC_29213	SA	R1	p_P2515	3,5-di-tert-Butyl-4-hydroxybenzaldehyde	C15 H22 O2	NA	234.16195	10.556	88.4	87.2	DDA for preferred ion	8854963.559	0.08454403341802674
ATCC_29213	SA	R1	p_P2517	(3S,9aS)-3-benzyl-octahydro-1H-pyrido[1,2-a]pyrazin-1-one	C15 H20 N2 O	NA	244.15749	10.561	NA	79.5	DDA for preferred ion	78599.32507	-0.7906700341204029
ATCC_29213	SA	R1	p_P2528	3-Desoxy-3,4-methylenedioxy pyrovalerone	C17 H23 N O2	NA	273.17299	10.577	NA	67.5	DDA for preferred ion	3159626.287	-1.5514495156816963
ATCC_29213	SA	R1	p_P2537	Dextromethorphan	C18 H25 N O	C06947	271.19373	10.594	NA	91	DDA for preferred ion	512026.3753	-2.244000739497107
ATCC_29213	SA	R1	p_P2554	Benzyl butyl phthalate	C19 H20 O4	C14211	312.13593	10.629	90.2	78.1	DDA for preferred ion	21165349.37	0.006625243806258396
ATCC_29213	SA	R1	p_P2557	2-({2-[4-(4-Fluorophenyl)piperazino]-2-oxoethyl}sulfanyl)acetic acid	C14 H17 F N2 O3 S	NA	312.0965	10.632	51.8	65.9	DDA for preferred ion	89006.12065	-1.915929377098255
ATCC_29213	SA	R1	p_P2561	Diisobutylphthalate	C16 H22 O4	C15205	278.15179	10.642	92.6	75.4	DDA for preferred ion	50638942.96	0.004332192463298412
ATCC_29213	SA	R1	p_P2594	D-(+)-Camphor	C10 H16 O	C00808	152.11997	10.693	65	63.7	DDA for preferred ion	173085.5357	-1.602975011347528
ATCC_29213	SA	R1	p_P2597	Citroflex A-4	C20 H34 O8	NA	402.22487	10.699	91.6	89.8	DDA for preferred ion	18298842.01	0.4047806545574488
ATCC_29213	SA	R1	p_P2607	Oleamide	C18 H35 N O	C19670	281.27191	10.708	76.4	80.7	DDA for preferred ion	9542939.991	0.23251727339131278
ATCC_29213	SA	R1	p_P2606	?-Linolenoyl ethanolamide	C20 H35 N O2	NA	152.1188	10.708	NA	70.6	DDA for other ion	23481133.12	0.3008958042680199
ATCC_29213	SA	R1	p_P2664	(6Z)-Octadecenoicacid	C18 H34 O2	C08363	282.25594	10.838	NA	86.2	DDA for preferred ion	14729015.04	0.16539312957425167
ATCC_29213	SA	R1	p_P2679	2-Heptyl-4-hydroxyquinoline-N-oxide	C16 H21 N O2	C04284	259.15714	10.867	NA	86.2	DDA for preferred ion	237117.523	-2.097569596013628
ATCC_29213	SA	R1	p_P2686	(1R,3R,4S,5R)-3,4-bis({[(2E)-3-(3,4-dihydroxyphenyl)prop-2-enoyl]oxy})-1,5-dihydroxycyclohexane-1-carboxylic acid	C25 H24 O12	NA	498.12035	10.913	NA	70.9	DDA for preferred ion	3068645.428	-0.2597612180378839
ATCC_29213	SA	R1	p_P2697	Benazol P	C13 H11 N3 O	D03913	225.09026	11.004	91.6	90.7	DDA for preferred ion	6709836.978	0.023453818793115033
ATCC_29213	SA	R1	p_P2707	Dibutyl sebacate	C18 H34 O4	D03782	314.24559	11.055	89.7	78.8	DDA for preferred ion	13617985.83	-0.024029624395396354
ATCC_29213	SA	R1	p_P2711	Hexadecanamide	C16 H33 N O	NA	255.25629	11.185	92.4	96	DDA for preferred ion	13760840.87	-0.06557342547077738
ATCC_29213	SA	R1	p_P2727	Stearamide	C18 H37 N O	C13846	283.28754	11.783	NA	91.4	DDA for preferred ion	4360054.616	0.24686880325371163
ATCC_29213	SA	R1	p_P2732	1-Stearoylglycerol	C21 H42 O4	D01947	358.30798	11.901	64.1	NA	DDA for preferred ion	60926728.7	0.07445715900782446
ATCC_29213	SA	R1	p_P2733	Bis(2-ethylhexyl) phthalate	C24 H38 O4	C03690	390.27667	11.941	95.6	84.2	DDA for preferred ion	25310694.26	0.3909572981959606
ATCC_29213	SA	R1	p_P2746	Erucamide	C22 H43 N O	NA	337.33428	12.502	86.8	86.1	DDA for preferred ion	12670002.07	-0.11871395776279314
ATCC_29213	SA	R1	p_P2750	Bis(3,5,5-trimethylhexyl) phthalate	C26 H42 O4	NA	418.30787	12.527	86.6	83.4	DDA for preferred ion	290729682	-0.005438531628247034
ATCC_29213	SA	R1	p_P2756	Docosanamide	C22 H45 N O	NA	339.34985	13.344	NA	88.5	DDA for preferred ion	5255244.4	0.22228455282366966
ATCC_29213	SA	R3	p_P43	Spermidine	C7 H19 N3	C00315	145.15783	0.776	91.4	88.1	DDA for preferred ion	309803.2537	-0.4401714335014866
ATCC_29213	SA	R3	p_P48	Ornithine	C5 H12 N2 O2	C01602	132.08985	0.791	63.6	61.7	DDA for preferred ion	74045846.68	3.0392552018465935
ATCC_29213	SA	R3	p_P170	2-Amino-4-methylpyrimidine	C5 H7 N3	NA	109.06402	0.882	67.9	77.8	DDA for preferred ion	30574430.88	3.155401902642552
ATCC_29213	SA	R3	p_P173	D-(-)-Aspartic acid	C4 H7 N O4	C00402	133.03742	0.888	86.4	79.7	DDA for preferred ion	7487329.742	2.932839574376331
ATCC_29213	SA	R3	p_P174	L-Homoserine	C4 H9 N O3	C00263	119.05826	0.89	93.6	89.1	DDA for preferred ion	144222177.3	4.0099921999463355
ATCC_29213	SA	R3	p_P175	L-Serine	C3 H7 N O3	C00065	105.04263	0.891	93.1	86.3	DDA for preferred ion	22643407.9	3.634265817152915
ATCC_29213	SA	R3	p_P185	L-Glutamic acid	C5 H9 N O4	C00025	147.05306	0.9	92	86.1	DDA for preferred ion	199449966	3.133021039840802
ATCC_29213	SA	R3	p_P200	Choline	C5 H13 N O	C00114	103.09984	0.904	96.3	87.7	DDA for preferred ion	103603.4374	-1.395223353062324
ATCC_29213	SA	R3	p_P204	DL-Lysine	C6 H14 N2 O2	C16440	146.10543	0.905	91.9	81.8	DDA for preferred ion	263257339.9	3.777764934264983
ATCC_29213	SA	R3	p_P216	Prolinamide	C5 H10 N2 O	C19781	114.0793	0.917	78.3	63	DDA for preferred ion	163990201.5	4.069536174384524
ATCC_29213	SA	R3	p_P217	Methionine sulfoxide	C5 H11 N O3 S	NA	165.04586	0.917	93.8	90.4	DDA for preferred ion	563354.907	-1.9151446427986016
ATCC_29213	SA	R3	p_P218	Betaine	C5 H11 N O2	C00719	117.07894	0.918	94.7	87.4	DDA for preferred ion	17520570.34	3.057237387330982
ATCC_29213	SA	R3	p_P240	Homocysteine	C4 H9 N O2 S	C05330	135.0354	0.957	64.1	62.7	DDA for preferred ion	308945.322	-1.1341784632042362
ATCC_29213	SA	R3	p_P251	D-(+)-Proline	C5 H9 N O2	C00763	115.06331	0.981	93.8	91.1	DDA for preferred ion	3042149098	5.41974324963277
ATCC_29213	SA	R3	p_P274	4-Morpholinepropanesulfonic acid	C7 H15 N O4 S	NA	209.07203	1.005	91.3	93	DDA for preferred ion	7623766100	0.003697356300982335
ATCC_29213	SA	R3	p_P306	Pipecolic acid	C6 H11 N O2	C00408	129.07895	1.057	71.7	66.8	DDA for preferred ion	83430913.94	3.5823886782428005
ATCC_29213	SA	R3	p_P330	gamma-L-Glutamyl-L-glutamic acid	C10 H16 N2 O7	C05282	276.09575	1.102	81.8	79.7	DDA for preferred ion	561627.7915	-2.0190175472921688
ATCC_29213	SA	R3	p_P341	N5-Ethyl-L-glutamine	C7 H14 N2 O3	C01047	174.10033	1.122	NA	73.3	DDA for preferred ion	1257836.805	-1.2970123825417517
ATCC_29213	SA	R3	p_P362	N,N-Diethylethanolamine	C6 H15 N O	NA	117.11535	1.165	90.5	86.5	DDA for preferred ion	4120620.33	-1.5439583239250858
ATCC_29213	SA	R3	p_P384	D-Serine	C3 H7 N O3	C00740	105.04267	1.21	94.7	92.5	DDA for preferred ion	2144129.799	-0.6401395000651355
ATCC_29213	SA	R3	p_P387	N-Acetyl-DL-serine	C5 H9 N O4	NA	147.05308	1.212	92.6	91.4	DDA for preferred ion	8968476.578	-0.5659489849138453
ATCC_29213	SA	R3	p_P389	Cytidine 5'-monophosphate (hydrate)	C9 H14 N3 O8 P	C00055	323.05165	1.214	84.5	89.1	DDA for preferred ion	448272.2325	-3.0041769640053175
ATCC_29213	SA	R3	p_P410	2-Aminooctanedioic acid	C8 H15 N O4	NA	189.10005	1.267	83.9	73.6	DDA for preferred ion	3366138.064	3.1371695879722665
ATCC_29213	SA	R3	p_P415	Proline	C5 H9 N O2	C00148	115.06336	1.281	87.5	88.2	DDA for preferred ion	57966928.73	2.334252337180885
ATCC_29213	SA	R3	p_P417	D-(+)-Pipecolinic acid	C6 H11 N O2	NA	129.07893	1.289	94	83.8	DDA for preferred ion	6273838.482	-0.5120666938647851
ATCC_29213	SA	R3	p_P428	L-Histidine	C6 H9 N3 O2	C00135	155.06939	1.303	94	86.6	DDA for preferred ion	1192939.26	0.5799687841273808
ATCC_29213	SA	R3	p_P432	2-Mercaptoethanol	C2 H6 O S	C00928	78.0141	1.309	84.3	85.7	DDA for preferred ion	5037555.922	2.072886715336267
ATCC_29213	SA	R3	p_P435	Epinephrine	C9 H13 N O3	C00788	183.08944	1.313	80.9	72.7	DDA for preferred ion	14271482.71	3.2075767273556934
ATCC_29213	SA	R3	p_P456	Trigonelline	C7 H7 N O2	C01004	137.04763	1.34	91.7	86.3	DDA for preferred ion	719796.0706	1.7052073693096013
ATCC_29213	SA	R3	p_P496	Acetyl-beta-methylcholine	C8 H17 N O2	C07471	159.12587	1.371	79.6	92.1	DDA for preferred ion	1259230.247	-0.5943887188107908
ATCC_29213	SA	R3	p_P507	Triisopropanolamine	C9 H21 N O3	NA	191.15207	1.382	83.1	81.2	DDA for preferred ion	984041.4459	0.35415001188514594
ATCC_29213	SA	R3	p_P509	N6-Acetyl-L-lysine	C8 H16 N2 O3	C02727	188.11592	1.385	96.7	90.4	DDA for preferred ion	522075.2198	-1.404199182215521
ATCC_29213	SA	R3	p_P513	5,6-Dihydrouracil	C4 H6 N2 O2	C00429	114.04302	1.395	72.3	NA	DDA for preferred ion	239894.3886	-1.6332711039183003
ATCC_29213	SA	R3	p_P518	Adenine	C5 H5 N5	C00147	135.05441	1.417	81.3	83.5	DDA for preferred ion	14733555.61	3.5893919444679128
ATCC_29213	SA	R3	p_P522	L-(-)-Methionine	C5 H11 N O2 S	C00073	149.05098	1.427	94.5	91	DDA for preferred ion	3612983368	0.622772999334483
ATCC_29213	SA	R3	p_P531	Acetylarginine	C8 H16 N4 O3	NA	216.12229	1.452	90.9	94.3	DDA for preferred ion	147488916.2	5.427954871554508
ATCC_29213	SA	R3	p_P539	Uracil	C4 H4 N2 O2	C00106	112.02733	1.465	90.3	88.8	DDA for preferred ion	1684291.695	-1.7038757460287997
ATCC_29213	SA	R3	p_P549	Nicotinic acid	C6 H5 N O2	C00253	123.03203	1.504	92.6	89.2	DDA for preferred ion	320473.6768	-2.7448257061698236
ATCC_29213	SA	R3	p_P559	N-Acetyl-L-carnosine	C11 H16 N4 O4	NA	268.11724	1.532	86.6	81.5	DDA for preferred ion	4574305.007	4.6280585921647805
ATCC_29213	SA	R3	p_P567	4-Aminophenol	C6 H7 N O	C02372	109.05278	1.543	94.8	89.1	DDA for preferred ion	184229.5625	-0.3399718271678829
ATCC_29213	SA	R3	p_P581	Salicylic acid	C7 H6 O3	C00805	138.0317	1.56	84.5	80.1	DDA for preferred ion	158101.8932	-1.0753964472941817
ATCC_29213	SA	R3	p_P595	Reduced glutathione	C10 H17 N3 O6 S	C02471	307.08372	1.568	57.9	60.3	DDA for preferred ion	154507.2107	0.6877442079641902
ATCC_29213	SA	R3	p_P605	Urocanic acid	C6 H6 N2 O2	C00785	138.04289	1.622	96.7	89.9	DDA for preferred ion	6448440.816	0.6537225888163611
ATCC_29213	SA	R3	p_P616	6-Aminocaproic acid	C6 H13 N O2	C02378	131.09457	1.695	93.7	89.3	DDA for preferred ion	6577238.893	2.8169946459180544
ATCC_29213	SA	R3	p_P617	Nicotinamide	C6 H6 N2 O	C00153	122.04801	1.698	88.5	84.7	DDA for preferred ion	564051.0987	-1.0613556308533987
ATCC_29213	SA	R3	p_P620	L-Arginine	C6 H14 N4 O2	C00062	174.11158	1.716	91.3	86.3	DDA for preferred ion	203118.4625	-1.9673342220707823
ATCC_29213	SA	R3	p_P632	1_2-Diaminobenzene	C6 H8 N2	NA	108.06881	1.771	NA	74.5	DDA for preferred ion	41299.38613	-1.3421110829097849
ATCC_29213	SA	R3	p_P639	Adenosine 5'-monophosphate	C10 H14 N5 O7 P	C00020	347.06263	1.798	96.5	89.3	DDA for preferred ion	81745.86501	-6.093615242036634
ATCC_29213	SA	R3	p_P647	Cytosine	C4 H5 N3 O	C00380	111.04332	1.829	97.4	91.9	DDA for preferred ion	519246.4974	-2.664757543314522
ATCC_29213	SA	R3	p_P674	Methyl 2-[(2-methoxy-2-oxoethyl)amino]acetate	C6 H11 N O4	NA	161.06873	1.915	78.6	74.3	DDA for preferred ion	15819736.25	0.7045227972591448
ATCC_29213	SA	R3	p_P681	N5-(L-1-Carboxyethyl)-L-ornithine	C8 H16 N2 O4	C04210	204.11099	1.926	NA	71.2	DDA for preferred ion	45575.02971	-1.7213870263568989
ATCC_29213	SA	R3	p_P699	Uric acid	C5 H4 N4 O3	C00366	168.02829	1.966	96.3	88	DDA for preferred ion	88666.97745	-2.7489989820623677
ATCC_29213	SA	R3	p_P707	L-Isoleucine	C6 H13 N O2	C00407	131.09454	2.024	97.6	90.9	DDA for preferred ion	918699691.1	3.913116200082211
ATCC_29213	SA	R3	p_P708	trans-3-Hexenoic acid	C6 H10 O2	NA	114.06795	2.027	82.4	74.8	DDA for preferred ion	871846125.3	3.0810391278312217
ATCC_29213	SA	R3	p_P726	L-Norleucine	C6 H13 N O2	C01933	131.09452	2.147	96.9	93.5	DDA for preferred ion	7804157820	4.1428701396419925
ATCC_29213	SA	R3	p_P728	7-Methylguanine	C6 H7 N5 O	C02242	165.065	2.149	92.2	91.6	DDA for preferred ion	211441.2129	-2.2926532740998873
ATCC_29213	SA	R3	p_P732	L-Pyroglutamic acid	C5 H7 N O3	C01879	129.04261	2.152	91.1	81.5	DDA for preferred ion	930794.0282	-0.9625738644975037
ATCC_29213	SA	R3	p_P738	N-Acetyl-L-glutamate	C7 H11 N O5	C00624	189.06366	2.153	89.4	NA	DDA for preferred ion	6834905.655	0.04102886169800257
ATCC_29213	SA	R3	p_P750	Carnosine	C9 H14 N4 O3	D01611	226.10665	2.192	78.4	78.1	DDA for preferred ion	662024.8113	0.41757824887909933
ATCC_29213	SA	R3	p_P758	1-Methyladenine	C6 H7 N5	C02216	149.07001	2.22	NA	74.5	DDA for preferred ion	198834.3122	-1.546332184800626
ATCC_29213	SA	R3	p_P763	L-Leucine	C6 H13 N O2	C00123	131.09453	2.246	91.9	87	DDA for preferred ion	241865350.7	0.21656243153120514
ATCC_29213	SA	R3	p_P780	?-Alanine	C3 H7 N O2	C00099	89.04781	2.309	69.3	61.3	DDA for preferred ion	7366704.034	4.263270958673388
ATCC_29213	SA	R3	p_P785	trans-4-Hydroxy-L-proline	C5 H9 N O3	C01157	131.0582	2.314	92	NA	DDA for preferred ion	15329452.51	3.7645119614314417
ATCC_29213	SA	R3	p_P787	Acadesine	C9 H14 N4 O5	D02742	258.09644	2.323	96.2	89.6	DDA for preferred ion	3570181.489	0.9753663280726492
ATCC_29213	SA	R3	p_P793	Xanthine	C5 H4 N4 O2	C00385	152.03331	2.347	80.2	NA	DDA for preferred ion	304807.9513	-1.438514983858859
ATCC_29213	SA	R3	p_P803	L-Tyrosine	C9 H11 N O3	C00082	181.0738	2.377	94.4	93.4	DDA for preferred ion	5771684884	5.2184711295926505
ATCC_29213	SA	R3	p_P804	2-Hydroxycinnamic acid	C9 H8 O3	C01772	164.04723	2.377	69.6	86.7	DDA for preferred ion	5887785086	5.24458225032614
ATCC_29213	SA	R3	p_P806	Coumarin	C9 H6 O2	C05851	146.03671	2.378	84.9	82.2	DDA for preferred ion	172383348.6	5.314992646945836
ATCC_29213	SA	R3	p_P861	1-Pyrroline-4-hydroxy-2-carboxylate	C5 H7 N O3	C04282	129.04258	2.503	NA	74	DDA for preferred ion	589105.3437	-0.30931476105674705
ATCC_29213	SA	R3	p_P883	Guanine	C5 H5 N5 O	C00242	151.0493	2.553	99.3	92	DDA for preferred ion	109881.309	-3.493451425666027
ATCC_29213	SA	R3	p_P884	Adenosine 3'5'-cyclic monophosphate	C10 H12 N5 O6 P	C00575	329.05243	2.562	86.4	73.9	DDA for preferred ion	887071.1704	0.862071165698481
ATCC_29213	SA	R3	p_P904	DL-Arginine	C6 H14 N4 O2	C02385	174.1116	2.648	94	91.8	DDA for preferred ion	122056.6365	-1.8755232982999246
ATCC_29213	SA	R3	p_P920	Carbimazole	C7 H10 N2 O2 S	C07615	186.04621	2.673	59.1	66.8	DDA for preferred ion	302689.2838	1.8496911452507376
ATCC_29213	SA	R3	p_P940	Thymidine 5'-monophosphate	C10 H15 N2 O8 P	C00364	322.05627	2.691	97.5	87.8	DDA for preferred ion	136763.3729	-3.3235960606167936
ATCC_29213	SA	R3	p_P951	Thymine	C5 H6 N2 O2	C00178	126.0429	2.717	95.7	89.4	DDA for preferred ion	10116684.09	1.7124624936515183
ATCC_29213	SA	R3	p_P952	N-(2-Methoxyphenyl)acetamide	C9 H11 N O2	NA	165.07879	2.717	56.1	61	DDA for preferred ion	377569.1045	1.312808141137321
ATCC_29213	SA	R3	p_P979	Tyrosylalanine	C12 H16 N2 O4	NA	252.11101	2.804	93.5	86.6	DDA for preferred ion	59514.35285	-2.2630137065558653
ATCC_29213	SA	R3	p_P998	Cyclohexylamine	C6 H13 N	C00571	99.10491	2.856	NA	88	DDA for preferred ion	12537898.92	0.2506010562885841
ATCC_29213	SA	R3	p_P1026	Norepinephrine(Noradrenaline)	C8 H11 N O3	C00547	169.07384	2.937	NA	85.3	DDA for preferred ion	308599.5165	1.1028689091781878
ATCC_29213	SA	R3	p_P1030	3-Hydroxy-5-(hydroxymethyl)-2-methylisonicotinaldehyde oxime	C8 H10 N2 O3	NA	182.06904	2.943	95.5	94.9	DDA for preferred ion	32268.50306	-3.747274285732505
ATCC_29213	SA	R3	p_P1033	Adenosine	C10 H13 N5 O4	C00212	267.09674	2.962	89.8	81.1	DDA for preferred ion	1235932.105	2.255918224790072
ATCC_29213	SA	R3	p_P1045	Sorbic acid	C6 H8 O2	D02411	112.05251	3.003	80	60.5	DDA for preferred ion	4724221.797	2.919502971399641
ATCC_29213	SA	R3	p_P1046	6-Hydroxynicotinic acid	C6 H5 N O3	C01020	139.02689	3.005	57.9	87.8	DDA for preferred ion	30496.94855	-1.5554578794424287
ATCC_29213	SA	R3	p_P1097	allopurinol	C5 H4 N4 O	D00224	136.03851	3.183	NA	70.6	DDA for preferred ion	30697.01043	-0.3252956452573521
ATCC_29213	SA	R3	p_P1120	2-Hydroxyphenylalanine	C9 H11 N O3	NA	181.07378	3.246	80.4	72.3	DDA for preferred ion	3149111.663	0.7932072463458368
ATCC_29213	SA	R3	p_P1125	5-Valerolactone	C5 H8 O2	C02240	100.05252	3.26	NA	62	DDA for preferred ion	195589.9481	-1.1158091444461107
ATCC_29213	SA	R3	p_P1176	N,N-dimethyl-9H-purin-6-amine	C7 H9 N5	NA	163.08573	3.426	50.6	70	DDA for preferred ion	418571.6231	-1.474222254073755
ATCC_29213	SA	R3	p_P1192	L-Phenylalanine	C9 H11 N O2	C00079	165.07881	3.473	96	90.5	DDA for preferred ion	5987315209	5.0111255664749486
ATCC_29213	SA	R3	p_P1228	2-Hydroxy-2-methylbutyronitrile	C5 H9 N O	NA	99.06849	3.549	NA	84.3	DDA for preferred ion	1765672.061	-1.5834742576537337
ATCC_29213	SA	R3	p_P1305	2-Phenylglycine	C8 H9 N O2	NA	151.06322	3.739	74.1	NA	DDA for preferred ion	104687.2363	-2.6512219936527224
ATCC_29213	SA	R3	p_P1326	Glycyl-L-leucine	C8 H16 N2 O3	C02155	188.11597	3.782	93.3	87.7	DDA for preferred ion	38974.73119	-2.427685925035732
ATCC_29213	SA	R3	p_P1334	Aspartame	C14 H18 N2 O5	D02381	294.12162	3.838	64	NA	DDA for preferred ion	30774.48183	-2.9555914879898477
ATCC_29213	SA	R3	p_P1346	NP-016455	C11 H18 N2 O4	NA	242.12665	3.944	NA	75.6	DDA for preferred ion	101678.1377	-0.21977683591271457
ATCC_29213	SA	R3	p_P1375	N6-[(5-nitro-2-thienyl)methylidene]-2,3-dihydro-1,4-benzodioxin-6-amine	C13 H10 N2 O4 S	NA	290.03624	4.011	NA	62.2	DDA for preferred ion	249261.8442	-1.4043911063097632
ATCC_29213	SA	R3	p_P1433	Hypoxanthine	C5 H4 N4 O	C00262	136.03846	4.15	90.7	88.3	DDA for preferred ion	62635.95435	-3.581773089818471
ATCC_29213	SA	R3	p_P1443	Pantothenate	C9 H17 N O5	C00864	219.11067	4.185	92	NA	DDA for preferred ion	3899919.135	-0.45672583276306966
ATCC_29213	SA	R3	p_P1524	tert-Butyl N-[1-(aminocarbonyl)-3-methylbutyl]carbamate	C11 H22 N2 O3	NA	230.16306	4.511	67.5	64.7	DDA for preferred ion	28212.30374	-3.006946143590559
ATCC_29213	SA	R3	p_P1540	Paraquat	C12 H14 N2	C14701	186.11568	4.574	NA	67.3	DDA for preferred ion	47537.04233	-1.7554786224228938
ATCC_29213	SA	R3	p_P1546	Harmine	C13 H12 N2 O	C06538	212.09472	4.598	85.5	NA	DDA for preferred ion	38580.37675	-1.6324500570140739
ATCC_29213	SA	R3	p_P1551	2-(Methylamino)-2,3-dihydro-1H-benzo[de]isoquinoline-1,3-dione	C13 H10 N2 O2	NA	226.07428	4.607	NA	78.5	DDA for preferred ion	27940.32033	-1.6736546176873421
ATCC_29213	SA	R3	p_P1560	6,7-dihydro-5H-dibenzo[d,f][1,3]diazepin-6-one	C13 H10 N2 O	NA	210.07928	4.655	NA	75.7	DDA for preferred ion	167689.1714	-5.042588904577972
ATCC_29213	SA	R3	p_P1605	DL-Tryptophan	C11 H12 N2 O2	C00806	204.08981	4.882	99.2	96.7	DDA for preferred ion	226048681.6	3.303245384361606
ATCC_29213	SA	R3	p_P1606	8-Hydroxyquinoline	C9 H7 N O	C19434	145.0527	4.882	57.9	61.4	DDA for preferred ion	3299751.31	2.8063014936552086
ATCC_29213	SA	R3	p_P1609	Isoquinoline	C9 H7 N	C06323	129.05783	4.883	68.4	76.6	DDA for preferred ion	1884564.803	2.36108145285791
ATCC_29213	SA	R3	p_P1610	1,5-Naphthalenediamine	C10 H10 N2	C19463	158.08434	4.883	66.7	64.6	DDA for preferred ion	3524720.691	2.763796378229994
ATCC_29213	SA	R3	p_P1612	Indole-3-acrylic acid	C11 H9 N O2	NA	187.06323	4.885	97	89	DDA for preferred ion	221273893.4	3.3095816171775994
ATCC_29213	SA	R3	p_P1632	Methionine	C5 H11 N O2 S	C01733	149.05097	4.935	93.1	90.8	DDA for preferred ion	1464849.206	-1.3867178578188017
ATCC_29213	SA	R3	p_P1656	Phloroglucinol	C6 H6 O3	C02183	126.03164	4.976	57.2	74.1	DDA for preferred ion	88139.77753	-1.771672547030164
ATCC_29213	SA	R3	p_P1669	Valine	C5 H11 N O2	C00183	117.07896	5.01	88.5	85.4	DDA for preferred ion	1088531.29	-1.8876733931895018
ATCC_29213	SA	R3	p_P1697	Caprolactam	C6 H11 N O	C06593	113.0841	5.109	92.6	85.1	DDA for preferred ion	13429358.6	0.3061493374507904
ATCC_29213	SA	R3	p_P1723	?-Aspartylphenylalanine	C13 H16 N2 O5	NA	280.10606	5.279	75.8	73.9	DDA for preferred ion	2065563.293	3.903729072530801
ATCC_29213	SA	R3	p_P1724	N-Acetyl-L-tyrosine	C11 H13 N O4	C01657	223.08447	5.281	95.8	91.2	DDA for preferred ion	686125.0223	-0.2915449311190095
ATCC_29213	SA	R3	p_P1739	1(2H)-Isoquinolinone	C9 H7 N O	C06324	145.05266	5.382	NA	78.3	DDA for preferred ion	74886.71735	-0.693463693448443
ATCC_29213	SA	R3	p_P1761	2-Acetamidophenol	C8 H9 N O2	NA	151.06327	5.552	99.2	93.3	DDA for preferred ion	96158.17957	-2.971343395036289
ATCC_29213	SA	R3	p_P1767	1-(2,4-Dihydroxyquinolin-3-yl)ethan-1-one	C11 H9 N O3	NA	203.05828	5.577	81.1	82.5	DDA for preferred ion	22954.29414	-1.7899234084252686
ATCC_29213	SA	R3	p_P1769	NP-003319	C11 H14 N4 O4 S	NA	298.0735	5.581	NA	84.6	DDA for preferred ion	825479.4918	0.45859677085617534
ATCC_29213	SA	R3	p_P1775	6-Methylquinoline	C10 H9 N	NA	143.07344	5.644	57.6	88.8	DDA for preferred ion	3369681.563	4.539706663581509
ATCC_29213	SA	R3	p_P1776	2,3,4,9-Tetrahydro-1H-?-carboline-3-carboxylic acid	C12 H12 N2 O2	NA	216.08993	5.644	92.5	90	DDA for preferred ion	11407900.24	5.546337757209788
ATCC_29213	SA	R3	p_P1800	N-Benzylformamide	C8 H9 N O	C15561	135.06835	5.775	76.5	75.7	DDA for preferred ion	358522.7925	-1.2054531976866585
ATCC_29213	SA	R3	p_P1814	2-(2-amino-3-methylbutanamido)-3-phenylpropanoic acid	C14 H20 N2 O3	NA	264.14748	5.848	NA	81.5	DDA for preferred ion	27254.51156	-2.9222824815719814
ATCC_29213	SA	R3	p_P1826	Kynurenic acid	C10 H7 N O3	C01717	189.0425	5.966	94	93.1	DDA for preferred ion	24288.08408	-4.051063053477309
ATCC_29213	SA	R3	p_P1841	4-Hydroxybenzaldehyde	C7 H6 O2	C00633	122.03679	6.107	91.3	86.1	DDA for preferred ion	751082.4576	1.0346169800382121
ATCC_29213	SA	R3	p_P1847	3-Methyl-quinolin-2-ol	C10 H9 N O	NA	159.06836	6.141	NA	82.6	DDA for preferred ion	59070.41521	-4.713605036069577
ATCC_29213	SA	R3	p_P1857	3-[1-(dimethylamino)-1H-pyrrol-2-yl]-2-(2-furylcarbonyl)acrylonitrile	C14 H13 N3 O2	NA	255.10076	6.211	NA	70.1	DDA for preferred ion	40213.1523	-1.1161716027322477
ATCC_29213	SA	R3	p_P1858	Anthranilic acid	C7 H7 N O2	C00108	137.04764	6.242	95.3	90.1	DDA for preferred ion	224952.9173	-4.810028643289211
ATCC_29213	SA	R3	p_P1868	Indole-3-butyric acid	C12 H13 N O2	C11284	203.09469000000001	6.293	98.2	90.7	DDA for preferred ion	22790.15356	-2.37305358023716
ATCC_29213	SA	R3	p_P1892	N1-(2-{2-[2-(acetylamino)phenoxy]ethoxy}phenyl)acetamide	C18 H20 N2 O4	NA	328.1422	6.496	65.4	61.7	DDA for preferred ion	22529.52079	-3.015817519672405
ATCC_29213	SA	R3	p_P1905	4-Acetamidobenzoic acid	C9 H9 N O3	D03836	179.05821	6.601	91.3	85.3	DDA for preferred ion	19929.02021	-3.040261449417697
ATCC_29213	SA	R3	p_P1937	N-Methylcaprolactam	C7 H13 N O	NA	127.09967	6.878	NA	60.2	DDA for preferred ion	307831.4681	-4.447696815631797
ATCC_29213	SA	R3	p_P1957	Tolycaine	C15 H22 N2 O3	NA	278.16318	6.969	77.1	73.3	DDA for preferred ion	22752.2651	-2.966741847366018
ATCC_29213	SA	R3	p_P1973	2-oxo-1_2-dihydroquinoline-4-carboxylate	C10 H7 N O3	C16715	189.04248	7.086	NA	74.1	DDA for preferred ion	20891.2219	-1.5765209151675474
ATCC_29213	SA	R3	p_P1975	2-cyano-3-(4-hydroxyphenyl)acrylamide	C10 H8 N2 O2	NA	188.05853	7.087	69.1	NA	DDA for preferred ion	122064.7858	-2.1237569951240864
ATCC_29213	SA	R3	p_P1980	N-Acetyl-L-leucine	C8 H15 N O3	C02710	173.10506	7.153	97.8	91.4	DDA for preferred ion	2594848.239	-1.5816838877017076
ATCC_29213	SA	R3	p_P1998	Pyroquilon	C11 H11 N O	C18487	173.08405	7.213	NA	77.4	DDA for preferred ion	23943.00599	-3.0626778108369255
ATCC_29213	SA	R3	p_P2005	2-Hydroxyquinoline	C9 H7 N O	C06338	145.05269	7.292	78.2	85	DDA for preferred ion	23173.5021	-3.2283037533069088
ATCC_29213	SA	R3	p_P2029	6-Methoxyquinoline N-oxide	C10 H9 N O2	NA	175.06327	7.494	83.2	84	DDA for preferred ion	94431.81607	-4.446174812291744
ATCC_29213	SA	R3	p_P2062	Indole-3-lactic acid	C11 H11 N O3	C02043	205.07402	7.858	90.9	89.5	DDA for preferred ion	2023939.773	3.032326006233429
ATCC_29213	SA	R3	p_P2063	Desthiobiotin	C10 H18 N2 O3	C01909	214.13178	7.859	94.5	91.3	DDA for preferred ion	106584.7291	-3.0693275276779843
ATCC_29213	SA	R3	p_P2075	3,3,5,5-Tetramethylpyrroline-N-oxide	C8 H15 N O	NA	141.11532	8.039	65.6	NA	DDA for preferred ion	512412.5535	0.5099764801120479
ATCC_29213	SA	R3	p_P2082	2-[(Dimethylamino)methylidene]indan-1-one	C12 H13 N O	NA	187.09968	8.104	51	78.5	DDA for preferred ion	24395.48045	-2.1108535728934026
ATCC_29213	SA	R3	p_P2101	3-[(dimethylamino)methylene]-1H-2-benzothiopyran-4(3H)-one	C12 H13 N O S	NA	219.07179	8.363	NA	65.6	DDA for preferred ion	24618.44311	-1.3525285826384863
ATCC_29213	SA	R3	p_P2103	Acetanilide	C8 H9 N O	C02558	135.0684	8.377	73	71.5	DDA for preferred ion	197936.6209	-1.6534291995783512
ATCC_29213	SA	R3	p_P2109	2,4-Quinolinediol	C9 H7 N O2	C16716	161.04761	8.487	83.3	90.7	DDA for preferred ion	47899.72472	-5.2026790205293985
ATCC_29213	SA	R3	p_P2121	1-(4-Methylphenyl)pyrrolidine-2,5-dione	C11 H11 N O2	NA	189.07895	8.706	56.6	65.9	DDA for preferred ion	32282.47968	-3.2131726094463513
ATCC_29213	SA	R3	p_P2122	6-hydroxy-4-methyl-2-phenyl-2,3-dihydropyridazin-3-one	C11 H10 N2 O2	NA	202.07432	8.716	51.3	81.5	DDA for preferred ion	54887.87714	-2.6849514573394178
ATCC_29213	SA	R3	p_P2129	5-Hydroxyindole-3-acetic acid	C10 H9 N O3	C05635	191.05783	8.869	78.3	67.9	DDA for preferred ion	23035.93024	-0.4309566488766201
ATCC_29213	SA	R3	p_P2135	1,3-Dihydro-1,3,3-trimethyl-2H-indol-2-ylidene acetaldehyde	C13 H15 N O	NA	201.11539	9.044	65.2	80.4	DDA for preferred ion	25126.50534	-2.667790851264721
ATCC_29213	SA	R3	p_P2143	1,3,4,10-Tetrahydro-9(2H)-acridinone	C13 H13 N O	NA	199.09971	9.241	50.4	81	DDA for preferred ion	26852.07951	-3.6902625397386437
ATCC_29213	SA	R3	p_P2147	4-Coumarylalcohol(4-Hydroxycoumarin)	C9 H6 O3	NA	162.03165	9.48	NA	65.1	DDA for preferred ion	819501.454	-0.5376939674425323
ATCC_29213	SA	R3	p_P2148	4-(allyloxy)-1,2-dihydroquinolin-2-one	C12 H11 N O2	NA	201.07905	9.492	73.7	77.6	DDA for preferred ion	23752.36412	-3.5375438502883423
ATCC_29213	SA	R3	p_P2152	3-Indolebutyricacid	C12 H13 N O2	C11284	203.09468	9.612	NA	77.8	DDA for preferred ion	23793.49522	-2.584971484263269
ATCC_29213	SA	R3	p_P2154	5-[4-(2-furylcarbonyl)piperazino]-5-oxo-3-phenylpentanoic acid	C20 H22 N2 O5	NA	370.15341	9.647	59.6	70.5	DDA for preferred ion	25710.58449	-3.0436009960720263
ATCC_29213	SA	R3	p_P2162	Lumichrome	C12 H10 N4 O2	C01727	242.08044	9.715	NA	83	DDA for preferred ion	62632.81836	-2.7587676167144135
ATCC_29213	SA	R3	p_P2163	2-(1H-indol-3-yl)acetic acid	C10 H9 N O2	C00954	175.0633	9.723	56.9	79.8	DDA for preferred ion	25619.38834	-0.9513870886827558
ATCC_29213	SA	R3	p_P2166	3,3'-Dimethoxybenzidine	C14 H16 N2 O2	C19231	244.12129	9.745	NA	72.1	DDA for preferred ion	1956397.484	3.886576052689243
ATCC_29213	SA	R3	p_P2169	BB-22 3-Carboxyindole metabolite	C16 H19 N O2	NA	257.14167	9.791	NA	61.6	DDA for preferred ion	27180.67974	-1.9160235462284003
ATCC_29213	SA	R3	p_P2170	N1-(5-oxo-5,6,7,8-tetrahydronaphthalen-2-yl)acetamide	C12 H13 N O2	NA	203.09466	9.798	54.5	72.4	DDA for preferred ion	24628.0835	-3.0837254117521287
ATCC_29213	SA	R3	p_P2181	PB-22 N-(4-Hydroxypentyl)-3-carboxyindole metabolite	C14 H17 N O3	NA	247.12096	9.879	NA	71.2	DDA for preferred ion	29304.50346	-1.3217764456308103
ATCC_29213	SA	R3	p_P2190	Isophenoxazine	C12 H8 N2 O2	C02161	212.05865	9.921	NA	70.3	DDA for preferred ion	84075.4422	-2.0484577280738705
ATCC_29213	SA	R3	p_P2191	Norbutorphanol	C16 H21 N O2	NA	259.15727	9.926	85.8	81.2	DDA for preferred ion	53290.4538	-1.2800538554135628
ATCC_29213	SA	R3	p_P2195	Aniline	C6 H7 N	C00292	93.058	9.956	82.2	86.2	DDA for preferred ion	188668.619	-0.15351321530228645
ATCC_29213	SA	R3	p_P2199	NP-002223	C13 H13 N O2	NA	215.09467	9.961	NA	69.6	DDA for preferred ion	57081.25933	-4.631664461233106
ATCC_29213	SA	R3	p_P2213	4-phenyl-6-(2-thienyl)-2,3,4,5-tetrahydropyridazin-3-one	C14 H12 N2 O S	NA	256.06691	9.995	NA	75.9	DDA for preferred ion	98570.05272	-1.3898245235713205
ATCC_29213	SA	R3	p_P2228	4-(4-Cyclohexylanilino)-4-oxobut-2-enoic acid	C16 H19 N O3	NA	273.1368	10.04	60.7	NA	DDA for preferred ion	57851.16637	-2.083436597945319
ATCC_29213	SA	R3	p_P2232	Norketamine	C12 H14 Cl N O	NA	223.07461	10.061	81.6	NA	DDA for preferred ion	132896.953	-2.2955542791768337
ATCC_29213	SA	R3	p_P2244	5'-S-Methyl-5'-thioadenosine	C11 H15 N5 O3 S	C00170	297.08946	10.104	73	NA	DDA for preferred ion	46809.29554	-1.581846789091406
ATCC_29213	SA	R3	p_P2247	2-(4-hydroxy-1,3-thiazol-2-yl)-1-phenylethan-1-one	C11 H9 N O2 S	NA	219.03543	10.118	NA	65.2	DDA for preferred ion	41915.47036	-2.87333185979006
ATCC_29213	SA	R3	p_P2248	5-(2-Thienyl)nicotinic acid	C10 H7 N O2 S	NA	205.01976	10.123	68.8	75.5	DDA for preferred ion	162509.3857	-3.11432789001519
ATCC_29213	SA	R3	p_P2251	1-(1,3,3-Trimethyl-2,3-dihydro-1H-indol-2-yliden)acetone	C14 H17 N O	NA	215.131	10.126	NA	88.2	DDA for preferred ion	37751.51406	-3.80942670949419
ATCC_29213	SA	R3	p_P2275	phenazine-2-carboxylic acid	C13 H8 N2 O2	NA	224.05861	10.166	NA	87.1	DDA for preferred ion	852596.2777	-1.7533720591497364
ATCC_29213	SA	R3	p_P2276	N-(9-oxodecyl)acetamide	C12 H23 N O2	NA	213.17285999999999	10.166	NA	69.4	DDA for preferred ion	4612676.116	0.02113479492954795
ATCC_29213	SA	R3	p_P2299	4-(2-hydroxyphenyl)-8,9-dimethyl-2,3-dihydro-1H-1,5-benzodiazepin-2-one	C17 H16 N2 O2	NA	280.12124	10.213	80.1	79.1	DDA for preferred ion	82007.66258	-0.8612649834903365
ATCC_29213	SA	R3	p_P2310	2-Hydroxy-4'-(2-hydroxyethoxy)-2-methylpropiophenone	C12 H16 O4	NA	224.10246	10.232	53.8	64.7	DDA for preferred ion	22296774.02	0.15666761033681809
ATCC_29213	SA	R3	p_P2327	3-oxoindane-1-carboxylic acid	C10 H8 O3	NA	176.04726	10.253	63.8	NA	DDA for preferred ion	2390924.276	-0.010351720809413933
ATCC_29213	SA	R3	p_P2332	Imidazosagatriazinone	C17 H20 N4 O2	NA	312.15483	10.262	64.1	NA	DDA for preferred ion	4949495.868	0.3470962123853987
ATCC_29213	SA	R3	p_P2342	1-(Benzylamino)-3-(3,4-dimethylphenoxy)propan-2-ol	C18 H23 N O2	NA	285.17298	10.274	NA	72.4	DDA for preferred ion	114770.2543	-1.7304975469397803
ATCC_29213	SA	R3	p_P2345	4-Hydroxypropranolol	C16 H21 N O3	NA	275.15224	10.281	NA	66.7	DDA for preferred ion	71867.13816	-2.8610245721127647
ATCC_29213	SA	R3	p_P2347	2,2,6,6-Tetramethyl-1-piperidinol (TEMPO)	C9 H19 N O	NA	157.14656	10.282	NA	78.3	DDA for preferred ion	203789540	0.12751854897271997
ATCC_29213	SA	R3	p_P2353	N1-bicyclo[2.2.2]oct-2-ylbenzamide	C15 H19 N O	NA	229.14671	10.291	NA	73.5	DDA for preferred ion	87653.41964	-2.24077466735681
ATCC_29213	SA	R3	p_P2355	2-benzyl-6-hydroxy-2-azabicyclo[2.2.2]octan-3-one	C14 H17 N O2	NA	231.12593	10.295	NA	68.3	DDA for preferred ion	1842808.673	-1.6296304602738552
ATCC_29213	SA	R3	p_P2362	Triphenylphosphine oxide	C18 H15 O P	NA	278.08607	10.303	58.7	77.2	DDA for preferred ion	1175812.08	0.4387408006483646
ATCC_29213	SA	R3	p_P2364	Phytosphingosine;D-Ribo-2-amino-1_3_4-Octadecanetriol	C18 H39 N O3	C12144	317.29282	10.307	NA	76.3	DDA for preferred ion	1857938.931	0.18969192126197498
ATCC_29213	SA	R3	p_P2372	2-(4-Methoxybenzylidene)quinuclidin-3-one	C15 H17 N O2	NA	243.12592	10.315	65.2	69.9	DDA for preferred ion	72268.76478	-3.774145328627899
ATCC_29213	SA	R3	p_P2408	Isobutyl benzoate	C11 H14 O2	NA	178.09931	10.378	67.5	NA	DDA for preferred ion	8237875.094	0.4770896699816767
ATCC_29213	SA	R3	p_P2418	(2R)-2-[(2R,5S)-5-[(2S)-2-hydroxybutyl]oxolan-2-yl]propanoic acid	C11 H20 O4	NA	216.13617	10.392	NA	70.6	DDA for preferred ion	29739745.95	0.8049957141939998
ATCC_29213	SA	R3	p_P2423	(1H-Indol-3-yl)(2,2,3,3-tetramethylcyclopropyl)methanone	C16 H19 N O	NA	241.14666	10.403	NA	73.4	DDA for preferred ion	202004.9374	-1.7237977720436
ATCC_29213	SA	R3	p_P2424	4-[4-phenyl-3,6-dihydro-1(2H)-pyridinyl]butanoic acid hydrochloride	C15 H19 N O2	NA	245.14153	10.408	NA	64.9	DDA for preferred ion	79692.42706	-3.4951481111195797
ATCC_29213	SA	R3	p_P2433	Benzophenone	C13 H10 O	C06354	182.07308	10.427	96.9	82.9	DDA for preferred ion	4572129.26	0.3117045715522586
ATCC_29213	SA	R3	p_P2471	7,7-dimethyl-3-spiro(4,4,-dimethyl-2,6-dioxocyclohexyl)-1,2,3,4,5,6,7,8-octahydro-5-quinolinone	C18 H25 N O3	NA	303.18335	10.467	NA	74.6	DDA for preferred ion	72099.78867	-3.9980506993046347
ATCC_29213	SA	R3	p_P2477	10-Oxodecanoate	C10 H18 O3	C02217	186.12587	10.474	NA	84.7	DDA for preferred ion	4684553.537	0.21806233050821433
ATCC_29213	SA	R3	p_P2490	Atropine	C17 H23 N O3	C01479	289.16777	10.514	NA	78	DDA for preferred ion	2325212.513	-1.6263573455292715
ATCC_29213	SA	R3	p_P2491	6-(2-chloroanilino)-4-oxo-2-(4-pyridyl)-3,4-dihydro-2H-1,3-thiazine-5-carbonitrile	C16 H11 Cl N4 O S	NA	342.28781	10.514	68.7	NA	DDA for preferred ion	4306790.309	-0.016544412631080974
ATCC_29213	SA	R3	p_P2492	Ethyl paraben	C9 H10 O3	D01647	166.06294	10.515	64	NA	DDA for preferred ion	4691294.51	0.11823319572811641
ATCC_29213	SA	R3	p_P2493	4-Ethoxy ethylbenzoate	C11 H14 O3	NA	194.09418	10.515	NA	87.5	DDA for preferred ion	11486651.31	-0.13018234984589228
ATCC_29213	SA	R3	p_P2496	Desomorphine	C17 H21 N O2	NA	271.1573	10.524	NA	77.2	DDA for preferred ion	2044336.754	-1.2349611184599603
ATCC_29213	SA	R3	p_P2509	(+/-)-threo-Methylnaphthidate	C18 H21 N O2	NA	283.15717	10.55	NA	62.5	DDA for preferred ion	309009.1297	-1.6842782479203642
ATCC_29213	SA	R3	p_P2515	3,5-di-tert-Butyl-4-hydroxybenzaldehyde	C15 H22 O2	NA	234.16195	10.556	88.4	87.2	DDA for preferred ion	8892323.96	0.09061817233206071
ATCC_29213	SA	R3	p_P2517	(3S,9aS)-3-benzyl-octahydro-1H-pyrido[1,2-a]pyrazin-1-one	C15 H20 N2 O	NA	244.15749	10.561	NA	79.5	DDA for preferred ion	88519.1688	-0.6191970540647702
ATCC_29213	SA	R3	p_P2528	3-Desoxy-3,4-methylenedioxy pyrovalerone	C17 H23 N O2	NA	273.17299	10.577	NA	67.5	DDA for preferred ion	3148032.925	-1.556752815729027
ATCC_29213	SA	R3	p_P2537	Dextromethorphan	C18 H25 N O	C06947	271.19373	10.594	NA	91	DDA for preferred ion	528594.9279	-2.1980562854177847
ATCC_29213	SA	R3	p_P2554	Benzyl butyl phthalate	C19 H20 O4	C14211	312.13593	10.629	90.2	78.1	DDA for preferred ion	21692556.85	0.04212105088426554
ATCC_29213	SA	R3	p_P2557	2-({2-[4-(4-Fluorophenyl)piperazino]-2-oxoethyl}sulfanyl)acetic acid	C14 H17 F N2 O3 S	NA	312.0965	10.632	51.8	65.9	DDA for preferred ion	101623.6024	-1.7246703194923754
ATCC_29213	SA	R3	p_P2561	Diisobutylphthalate	C16 H22 O4	C15205	278.15179	10.642	92.6	75.4	DDA for preferred ion	54486627.61	0.10998710192803074
ATCC_29213	SA	R3	p_P2594	D-(+)-Camphor	C10 H16 O	C00808	152.11997	10.693	65	63.7	DDA for preferred ion	250654.4686	-1.068760224557991
ATCC_29213	SA	R3	p_P2597	Citroflex A-4	C20 H34 O8	NA	402.22487	10.699	91.6	89.8	DDA for preferred ion	14529442.37	0.07200763438873636
ATCC_29213	SA	R3	p_P2607	Oleamide	C18 H35 N O	C19670	281.27191	10.708	76.4	80.7	DDA for preferred ion	8473382.674	0.061021498257044726
ATCC_29213	SA	R3	p_P2606	?-Linolenoyl ethanolamide	C20 H35 N O2	NA	152.1188	10.708	NA	70.6	DDA for other ion	19988821.28	0.06858717492592703
ATCC_29213	SA	R3	p_P2664	(6Z)-Octadecenoicacid	C18 H34 O2	C08363	282.25594	10.838	NA	86.2	DDA for preferred ion	14410914.94	0.13389410623423004
ATCC_29213	SA	R3	p_P2679	2-Heptyl-4-hydroxyquinoline-N-oxide	C16 H21 N O2	C04284	259.15714	10.867	NA	86.2	DDA for preferred ion	1014675.273	-2.2568823174751174e-4
ATCC_29213	SA	R3	p_P2686	(1R,3R,4S,5R)-3,4-bis({[(2E)-3-(3,4-dihydroxyphenyl)prop-2-enoyl]oxy})-1,5-dihydroxycyclohexane-1-carboxylic acid	C25 H24 O12	NA	498.12035	10.913	NA	70.9	DDA for preferred ion	3227870.385	-0.1867805263320541
ATCC_29213	SA	R3	p_P2697	Benazol P	C13 H11 N3 O	D03913	225.09026	11.004	91.6	90.7	DDA for preferred ion	6325662.701	-0.06160726632022673
ATCC_29213	SA	R3	p_P2707	Dibutyl sebacate	C18 H34 O4	D03782	314.24559	11.055	89.7	78.8	DDA for preferred ion	13205789.2	-0.06837243957810202
ATCC_29213	SA	R3	p_P2711	Hexadecanamide	C16 H33 N O	NA	255.25629	11.185	92.4	96	DDA for preferred ion	14161466.14	-0.02417141981535309
ATCC_29213	SA	R3	p_P2727	Stearamide	C18 H37 N O	C13846	283.28754	11.783	NA	91.4	DDA for preferred ion	4252648.699	0.21088427863891823
ATCC_29213	SA	R3	p_P2732	1-Stearoylglycerol	C21 H42 O4	D01947	358.30798	11.901	64.1	NA	DDA for preferred ion	61115721.34	0.07892542332664476
ATCC_29213	SA	R3	p_P2733	Bis(2-ethylhexyl) phthalate	C24 H38 O4	C03690	390.27667	11.941	95.6	84.2	DDA for preferred ion	17935014.95	-0.10601083434080039
ATCC_29213	SA	R3	p_P2746	Erucamide	C22 H43 N O	NA	337.33428	12.502	86.8	86.1	DDA for preferred ion	13595241.33	-0.017028956984120214
ATCC_29213	SA	R3	p_P2750	Bis(3,5,5-trimethylhexyl) phthalate	C26 H42 O4	NA	418.30787	12.527	86.6	83.4	DDA for preferred ion	297701042.3	0.02874737035658015
ATCC_29213	SA	R3	p_P2756	Docosanamide	C22 H45 N O	NA	339.34985	13.344	NA	88.5	DDA for preferred ion	3839510.492	-0.23055091662051197
ATCC_29213	SA	R4	p_P43	Spermidine	C7 H19 N3	C00315	145.15783	0.776	91.4	88.1	DDA for preferred ion	387547.2862	-0.11715137943316378
ATCC_29213	SA	R4	p_P48	Ornithine	C5 H12 N2 O2	C01602	132.08985	0.791	63.6	61.7	DDA for preferred ion	110145615.7	3.612176551749908
ATCC_29213	SA	R4	p_P170	2-Amino-4-methylpyrimidine	C5 H7 N3	NA	109.06402	0.882	67.9	77.8	DDA for preferred ion	50209481.23	3.8710360773169654
ATCC_29213	SA	R4	p_P173	D-(-)-Aspartic acid	C4 H7 N O4	C00402	133.03742	0.888	86.4	79.7	DDA for preferred ion	9907822.994	3.3369563769081516
ATCC_29213	SA	R4	p_P174	L-Homoserine	C4 H9 N O3	C00263	119.05826	0.89	93.6	89.1	DDA for preferred ion	145758944	4.025283584731778
ATCC_29213	SA	R4	p_P175	L-Serine	C3 H7 N O3	C00065	105.04263	0.891	93.1	86.3	DDA for preferred ion	18466753.87	3.3401050009974576
ATCC_29213	SA	R4	p_P185	L-Glutamic acid	C5 H9 N O4	C00025	147.05306	0.9	92	86.1	DDA for preferred ion	289355915.4	3.6698393002583316
ATCC_29213	SA	R4	p_P200	Choline	C5 H13 N O	C00114	103.09984	0.904	96.3	87.7	DDA for preferred ion	122664.9352	-1.1515723217824387
ATCC_29213	SA	R4	p_P204	DL-Lysine	C6 H14 N2 O2	C16440	146.10543	0.905	91.9	81.8	DDA for preferred ion	344080358.8	4.164036719360688
ATCC_29213	SA	R4	p_P216	Prolinamide	C5 H10 N2 O	C19781	114.0793	0.917	78.3	63	DDA for preferred ion	376764234.5	5.269588577947481
ATCC_29213	SA	R4	p_P217	Methionine sulfoxide	C5 H11 N O3 S	NA	165.04586	0.917	93.8	90.4	DDA for preferred ion	1153753.165	-0.8809260321171415
ATCC_29213	SA	R4	p_P218	Betaine	C5 H11 N O2	C00719	117.07894	0.918	94.7	87.4	DDA for preferred ion	3070890.101	0.5449164362893661
ATCC_29213	SA	R4	p_P240	Homocysteine	C4 H9 N O2 S	C05330	135.0354	0.957	64.1	62.7	DDA for preferred ion	215224.684	-1.6556864424758864
ATCC_29213	SA	R4	p_P251	D-(+)-Proline	C5 H9 N O2	C00763	115.06331	0.981	93.8	91.1	DDA for preferred ion	2871169637	5.336290958931588
ATCC_29213	SA	R4	p_P274	4-Morpholinepropanesulfonic acid	C7 H15 N O4 S	NA	209.07203	1.005	91.3	93	DDA for preferred ion	7310614632	-0.056813796903149694
ATCC_29213	SA	R4	p_P306	Pipecolic acid	C6 H11 N O2	C00408	129.07895	1.057	71.7	66.8	DDA for preferred ion	11818128.51	0.762808220751598
ATCC_29213	SA	R4	p_P330	gamma-L-Glutamyl-L-glutamic acid	C10 H16 N2 O7	C05282	276.09575	1.102	81.8	79.7	DDA for preferred ion	509452.2493	-2.1596849451360995
ATCC_29213	SA	R4	p_P341	N5-Ethyl-L-glutamine	C7 H14 N2 O3	C01047	174.10033	1.122	NA	73.3	DDA for preferred ion	298300.4452	-3.3731191019700155
ATCC_29213	SA	R4	p_P362	N,N-Diethylethanolamine	C6 H15 N O	NA	117.11535	1.165	90.5	86.5	DDA for preferred ion	4376549.302	-1.457026042554638
ATCC_29213	SA	R4	p_P384	D-Serine	C3 H7 N O3	C00740	105.04267	1.21	94.7	92.5	DDA for preferred ion	1664478.105	-1.005461851811198
ATCC_29213	SA	R4	p_P387	N-Acetyl-DL-serine	C5 H9 N O4	NA	147.05308	1.212	92.6	91.4	DDA for preferred ion	34036753.04	1.3582095827595246
ATCC_29213	SA	R4	p_P389	Cytidine 5'-monophosphate (hydrate)	C9 H14 N3 O8 P	C00055	323.05165	1.214	84.5	89.1	DDA for preferred ion	418191.4006	-3.104388705100469
ATCC_29213	SA	R4	p_P410	2-Aminooctanedioic acid	C8 H15 N O4	NA	189.10005	1.267	83.9	73.6	DDA for preferred ion	273082.9572	-0.4865135777864289
ATCC_29213	SA	R4	p_P415	Proline	C5 H9 N O2	C00148	115.06336	1.281	87.5	88.2	DDA for preferred ion	51679444.92	2.1686128624359426
ATCC_29213	SA	R4	p_P417	D-(+)-Pipecolinic acid	C6 H11 N O2	NA	129.07893	1.289	94	83.8	DDA for preferred ion	6564916.388	-0.44663844499201844
ATCC_29213	SA	R4	p_P428	L-Histidine	C6 H9 N3 O2	C00135	155.06939	1.303	94	86.6	DDA for preferred ion	1264209.153	0.6636833611357602
ATCC_29213	SA	R4	p_P432	2-Mercaptoethanol	C2 H6 O S	C00928	78.0141	1.309	84.3	85.7	DDA for preferred ion	4253687.576	1.8288768406338747
ATCC_29213	SA	R4	p_P435	Epinephrine	C9 H13 N O3	C00788	183.08944	1.313	80.9	72.7	DDA for preferred ion	1033657.728	-0.579728046913246
ATCC_29213	SA	R4	p_P456	Trigonelline	C7 H7 N O2	C01004	137.04763	1.34	91.7	86.3	DDA for preferred ion	245434.4672	0.1529570085816907
ATCC_29213	SA	R4	p_P496	Acetyl-beta-methylcholine	C8 H17 N O2	C07471	159.12587	1.371	79.6	92.1	DDA for preferred ion	677496.4663	-1.4886454922912442
ATCC_29213	SA	R4	p_P507	Triisopropanolamine	C9 H21 N O3	NA	191.15207	1.382	83.1	81.2	DDA for preferred ion	418781.8304	-0.8783702187334121
ATCC_29213	SA	R4	p_P509	N6-Acetyl-L-lysine	C8 H16 N2 O3	C02727	188.11592	1.385	96.7	90.4	DDA for preferred ion	668010.1218	-1.0485869024643755
ATCC_29213	SA	R4	p_P513	5,6-Dihydrouracil	C4 H6 N2 O2	C00429	114.04302	1.395	72.3	NA	DDA for preferred ion	214845.0795	-1.7923737795859829
ATCC_29213	SA	R4	p_P518	Adenine	C5 H5 N5	C00147	135.05441	1.417	81.3	83.5	DDA for preferred ion	1179354.081	-0.05364485659206153
ATCC_29213	SA	R4	p_P522	L-(-)-Methionine	C5 H11 N O2 S	C00073	149.05098	1.427	94.5	91	DDA for preferred ion	3583364697	0.6108972671802491
ATCC_29213	SA	R4	p_P531	Acetylarginine	C8 H16 N4 O3	NA	216.12229	1.452	90.9	94.3	DDA for preferred ion	136052504.6	5.311511847121658
ATCC_29213	SA	R4	p_P539	Uracil	C4 H4 N2 O2	C00106	112.02733	1.465	90.3	88.8	DDA for preferred ion	461916.7154	-3.5703131009078106
ATCC_29213	SA	R4	p_P549	Nicotinic acid	C6 H5 N O2	C00253	123.03203	1.504	92.6	89.2	DDA for preferred ion	394524.2301	-2.4449176596777704
ATCC_29213	SA	R4	p_P559	N-Acetyl-L-carnosine	C11 H16 N4 O4	NA	268.11724	1.532	86.6	81.5	DDA for preferred ion	200208.8231	0.1140834862348008
ATCC_29213	SA	R4	p_P567	4-Aminophenol	C6 H7 N O	C02372	109.05278	1.543	94.8	89.1	DDA for preferred ion	142928.9344	-0.7061784062051117
ATCC_29213	SA	R4	p_P581	Salicylic acid	C7 H6 O3	C00805	138.0317	1.56	84.5	80.1	DDA for preferred ion	111137.0018	-1.5839118651260584
ATCC_29213	SA	R4	p_P595	Reduced glutathione	C10 H17 N3 O6 S	C02471	307.08372	1.568	57.9	60.3	DDA for preferred ion	108610.1362	0.17922879015340243
ATCC_29213	SA	R4	p_P605	Urocanic acid	C6 H6 N2 O2	C00785	138.04289	1.622	96.7	89.9	DDA for preferred ion	1414948.984	-1.5344777435741648
ATCC_29213	SA	R4	p_P616	6-Aminocaproic acid	C6 H13 N O2	C02378	131.09457	1.695	93.7	89.3	DDA for preferred ion	912325.7751	-0.032866443762394226
ATCC_29213	SA	R4	p_P617	Nicotinamide	C6 H6 N2 O	C00153	122.04801	1.698	88.5	84.7	DDA for preferred ion	179658.684	-2.711922825218462
ATCC_29213	SA	R4	p_P620	L-Arginine	C6 H14 N4 O2	C00062	174.11158	1.716	91.3	86.3	DDA for preferred ion	206537.9743	-1.9432485402310675
ATCC_29213	SA	R4	p_P632	1_2-Diaminobenzene	C6 H8 N2	NA	108.06881	1.771	NA	74.5	DDA for preferred ion	28586.75056	-1.872884781689546
ATCC_29213	SA	R4	p_P639	Adenosine 5'-monophosphate	C10 H14 N5 O7 P	C00020	347.06263	1.798	96.5	89.3	DDA for preferred ion	64747.63688	-6.429933458812011
ATCC_29213	SA	R4	p_P647	Cytosine	C4 H5 N3 O	C00380	111.04332	1.829	97.4	91.9	DDA for preferred ion	203636.8393	-4.015178544209011
ATCC_29213	SA	R4	p_P674	Methyl 2-[(2-methoxy-2-oxoethyl)amino]acetate	C6 H11 N O4	NA	161.06873	1.915	78.6	74.3	DDA for preferred ion	13369129.91	0.46170282514270156
ATCC_29213	SA	R4	p_P681	N5-(L-1-Carboxyethyl)-L-ornithine	C8 H16 N2 O4	C04210	204.11099	1.926	NA	71.2	DDA for preferred ion	24683.60178	-2.6060776981857643
ATCC_29213	SA	R4	p_P699	Uric acid	C5 H4 N4 O3	C00366	168.02829	1.966	96.3	88	DDA for preferred ion	97696.71615	-2.6090858085616695
ATCC_29213	SA	R4	p_P707	L-Isoleucine	C6 H13 N O2	C00407	131.09454	2.024	97.6	90.9	DDA for preferred ion	942221628.2	3.9495893051731343
ATCC_29213	SA	R4	p_P708	trans-3-Hexenoic acid	C6 H10 O2	NA	114.06795	2.027	82.4	74.8	DDA for preferred ion	904368443.4	3.1338762481313474
ATCC_29213	SA	R4	p_P726	L-Norleucine	C6 H13 N O2	C01933	131.09452	2.147	96.9	93.5	DDA for preferred ion	6942700472	3.9741241172037647
ATCC_29213	SA	R4	p_P728	7-Methylguanine	C6 H7 N5 O	C02242	165.065	2.149	92.2	91.6	DDA for preferred ion	194680.2956	-2.411803009714081
ATCC_29213	SA	R4	p_P732	L-Pyroglutamic acid	C5 H7 N O3	C01879	129.04261	2.152	91.1	81.5	DDA for preferred ion	245824.5472	-2.88340683370447
ATCC_29213	SA	R4	p_P738	N-Acetyl-L-glutamate	C7 H11 N O5	C00624	189.06366	2.153	89.4	NA	DDA for preferred ion	1250391.429	-2.409512767851208
ATCC_29213	SA	R4	p_P750	Carnosine	C9 H14 N4 O3	D01611	226.10665	2.192	78.4	78.1	DDA for preferred ion	211592.654	-1.2280174970099331
ATCC_29213	SA	R4	p_P758	1-Methyladenine	C6 H7 N5	C02216	149.07001	2.22	NA	74.5	DDA for preferred ion	187049.2834	-1.6344804856188055
ATCC_29213	SA	R4	p_P763	L-Leucine	C6 H13 N O2	C00123	131.09453	2.246	91.9	87	DDA for preferred ion	126668627.5	-0.716582423106054
ATCC_29213	SA	R4	p_P780	?-Alanine	C3 H7 N O2	C00099	89.04781	2.309	69.3	61.3	DDA for preferred ion	574306.2555	0.5821438580038567
ATCC_29213	SA	R4	p_P785	trans-4-Hydroxy-L-proline	C5 H9 N O3	C01157	131.0582	2.314	92	NA	DDA for preferred ion	1410837.103	0.3228291165432111
ATCC_29213	SA	R4	p_P787	Acadesine	C9 H14 N4 O5	D02742	258.09644	2.323	96.2	89.6	DDA for preferred ion	5299901.95	1.54533458259764
ATCC_29213	SA	R4	p_P793	Xanthine	C5 H4 N4 O2	C00385	152.03331	2.347	80.2	NA	DDA for preferred ion	300622.2531	-1.4584637152124742
ATCC_29213	SA	R4	p_P803	L-Tyrosine	C9 H11 N O3	C00082	181.0738	2.377	94.4	93.4	DDA for preferred ion	5768362898	5.217640524217174
ATCC_29213	SA	R4	p_P804	2-Hydroxycinnamic acid	C9 H8 O3	C01772	164.04723	2.377	69.6	86.7	DDA for preferred ion	5849398230	5.235145450583978
ATCC_29213	SA	R4	p_P806	Coumarin	C9 H6 O2	C05851	146.03671	2.378	84.9	82.2	DDA for preferred ion	181261556.1	5.387445198418185
ATCC_29213	SA	R4	p_P861	1-Pyrroline-4-hydroxy-2-carboxylate	C5 H7 N O3	C04282	129.04258	2.503	NA	74	DDA for preferred ion	166888.2087	-2.1289583743263094
ATCC_29213	SA	R4	p_P883	Guanine	C5 H5 N5 O	C00242	151.0493	2.553	99.3	92	DDA for preferred ion	99650.31883	-3.634451101840469
ATCC_29213	SA	R4	p_P884	Adenosine 3'5'-cyclic monophosphate	C10 H12 N5 O6 P	C00575	329.05243	2.562	86.4	73.9	DDA for preferred ion	322796.2343	-0.5963549435842772
ATCC_29213	SA	R4	p_P904	DL-Arginine	C6 H14 N4 O2	C02385	174.1116	2.648	94	91.8	DDA for preferred ion	57421.52302	-2.963410536705517
ATCC_29213	SA	R4	p_P920	Carbimazole	C7 H10 N2 O2 S	C07615	186.04621	2.673	59.1	66.8	DDA for preferred ion	47331.2698	-0.8272809224212914
ATCC_29213	SA	R4	p_P940	Thymidine 5'-monophosphate	C10 H15 N2 O8 P	C00364	322.05627	2.691	97.5	87.8	DDA for preferred ion	178717.825	-2.9375944357152477
ATCC_29213	SA	R4	p_P951	Thymine	C5 H6 N2 O2	C00178	126.0429	2.717	95.7	89.4	DDA for preferred ion	9446334.959	1.6135525914727111
ATCC_29213	SA	R4	p_P952	N-(2-Methoxyphenyl)acetamide	C9 H11 N O2	NA	165.07879	2.717	56.1	61	DDA for preferred ion	76140.77822	-0.9971913558088517
ATCC_29213	SA	R4	p_P979	Tyrosylalanine	C12 H16 N2 O4	NA	252.11101	2.804	93.5	86.6	DDA for preferred ion	34108.48806	-3.0661205407369234
ATCC_29213	SA	R4	p_P998	Cyclohexylamine	C6 H13 N	C00571	99.10491	2.856	NA	88	DDA for preferred ion	10188460.71	-0.048758444556487035
ATCC_29213	SA	R4	p_P1026	Norepinephrine(Noradrenaline)	C8 H11 N O3	C00547	169.07384	2.937	NA	85.3	DDA for preferred ion	345258.0955	1.264808350344186
ATCC_29213	SA	R4	p_P1030	3-Hydroxy-5-(hydroxymethyl)-2-methylisonicotinaldehyde oxime	C8 H10 N2 O3	NA	182.06904	2.943	95.5	94.9	DDA for preferred ion	28605.64257	-3.9211011862338108
ATCC_29213	SA	R4	p_P1033	Adenosine	C10 H13 N5 O4	C00212	267.09674	2.962	89.8	81.1	DDA for preferred ion	215890.4499	-0.26130993623591436
ATCC_29213	SA	R4	p_P1045	Sorbic acid	C6 H8 O2	D02411	112.05251	3.003	80	60.5	DDA for preferred ion	1380884.413	1.1450188359225102
ATCC_29213	SA	R4	p_P1046	6-Hydroxynicotinic acid	C6 H5 N O3	C01020	139.02689	3.005	57.9	87.8	DDA for preferred ion	25722.13658	-1.801112293341152
ATCC_29213	SA	R4	p_P1097	allopurinol	C5 H4 N4 O	D00224	136.03851	3.183	NA	70.6	DDA for preferred ion	20822.73384	-0.8852343100638453
ATCC_29213	SA	R4	p_P1120	2-Hydroxyphenylalanine	C9 H11 N O3	NA	181.07378	3.246	80.4	72.3	DDA for preferred ion	2432236.187	0.420545663337613
ATCC_29213	SA	R4	p_P1125	5-Valerolactone	C5 H8 O2	C02240	100.05252	3.26	NA	62	DDA for preferred ion	212949.1581	-0.9931323464475952
ATCC_29213	SA	R4	p_P1176	N,N-dimethyl-9H-purin-6-amine	C7 H9 N5	NA	163.08573	3.426	50.6	70	DDA for preferred ion	416537.0564	-1.4812519142076752
ATCC_29213	SA	R4	p_P1192	L-Phenylalanine	C9 H11 N O2	C00079	165.07881	3.473	96	90.5	DDA for preferred ion	5937425212	4.999053778130129
ATCC_29213	SA	R4	p_P1228	2-Hydroxy-2-methylbutyronitrile	C5 H9 N O	NA	99.06849	3.549	NA	84.3	DDA for preferred ion	904479.4815	-2.5485319929930874
ATCC_29213	SA	R4	p_P1305	2-Phenylglycine	C8 H9 N O2	NA	151.06322	3.739	74.1	NA	DDA for preferred ion	147547.1397	-2.1561315966321857
ATCC_29213	SA	R4	p_P1326	Glycyl-L-leucine	C8 H16 N2 O3	C02155	188.11597	3.782	93.3	87.7	DDA for preferred ion	28364.23708	-2.8861519376777967
ATCC_29213	SA	R4	p_P1334	Aspartame	C14 H18 N2 O5	D02381	294.12162	3.838	64	NA	DDA for preferred ion	25865.45882	-3.2062992699830897
ATCC_29213	SA	R4	p_P1346	NP-016455	C11 H18 N2 O4	NA	242.12665	3.944	NA	75.6	DDA for preferred ion	20399.88933	-2.5371531170619797
ATCC_29213	SA	R4	p_P1375	N6-[(5-nitro-2-thienyl)methylidene]-2,3-dihydro-1,4-benzodioxin-6-amine	C13 H10 N2 O4 S	NA	290.03624	4.011	NA	62.2	DDA for preferred ion	306480.539	-1.106257697136705
ATCC_29213	SA	R4	p_P1433	Hypoxanthine	C5 H4 N4 O	C00262	136.03846	4.15	90.7	88.3	DDA for preferred ion	28055.45258	-4.740482935919841
ATCC_29213	SA	R4	p_P1443	Pantothenate	C9 H17 N O5	C00864	219.11067	4.185	92	NA	DDA for preferred ion	2633140.844	-1.023385350976806
ATCC_29213	SA	R4	p_P1524	tert-Butyl N-[1-(aminocarbonyl)-3-methylbutyl]carbamate	C11 H22 N2 O3	NA	230.16306	4.511	67.5	64.7	DDA for preferred ion	26592.43137	-3.092254930742053
ATCC_29213	SA	R4	p_P1540	Paraquat	C12 H14 N2	C14701	186.11568	4.574	NA	67.3	DDA for preferred ion	33530.08395	-2.2590746713397305
ATCC_29213	SA	R4	p_P1546	Harmine	C13 H12 N2 O	C06538	212.09472	4.598	85.5	NA	DDA for preferred ion	35413.91453	-1.756000965862052
ATCC_29213	SA	R4	p_P1551	2-(Methylamino)-2,3-dihydro-1H-benzo[de]isoquinoline-1,3-dione	C13 H10 N2 O2	NA	226.07428	4.607	NA	78.5	DDA for preferred ion	19043.92559	-2.226672281729508
ATCC_29213	SA	R4	p_P1560	6,7-dihydro-5H-dibenzo[d,f][1,3]diazepin-6-one	C13 H10 N2 O	NA	210.07928	4.655	NA	75.7	DDA for preferred ion	173734.8956	-4.9914908775286655
ATCC_29213	SA	R4	p_P1605	DL-Tryptophan	C11 H12 N2 O2	C00806	204.08981	4.882	99.2	96.7	DDA for preferred ion	267072446.7	3.543843024865623
ATCC_29213	SA	R4	p_P1606	8-Hydroxyquinoline	C9 H7 N O	C19434	145.0527	4.882	57.9	61.4	DDA for preferred ion	4191275.813	3.151333658891307
ATCC_29213	SA	R4	p_P1609	Isoquinoline	C9 H7 N	C06323	129.05783	4.883	68.4	76.6	DDA for preferred ion	2102567.177	2.5190019435282203
ATCC_29213	SA	R4	p_P1610	1,5-Naphthalenediamine	C10 H10 N2	C19463	158.08434	4.883	66.7	64.6	DDA for preferred ion	4288253.437	3.046677611494804
ATCC_29213	SA	R4	p_P1612	Indole-3-acrylic acid	C11 H9 N O2	NA	187.06323	4.885	97	89	DDA for preferred ion	261764836.4	3.5520196788160163
ATCC_29213	SA	R4	p_P1632	Methionine	C5 H11 N O2 S	C01733	149.05097	4.935	93.1	90.8	DDA for preferred ion	2147034.949	-0.8351243414108396
ATCC_29213	SA	R4	p_P1656	Phloroglucinol	C6 H6 O3	C02183	126.03164	4.976	57.2	74.1	DDA for preferred ion	72089.02573	-2.061686150641652
ATCC_29213	SA	R4	p_P1669	Valine	C5 H11 N O2	C00183	117.07896	5.01	88.5	85.4	DDA for preferred ion	3255747.906	-0.3070672763895672
ATCC_29213	SA	R4	p_P1697	Caprolactam	C6 H11 N O	C06593	113.0841	5.109	92.6	85.1	DDA for preferred ion	13906072.51	0.35647395290324013
ATCC_29213	SA	R4	p_P1723	?-Aspartylphenylalanine	C13 H16 N2 O5	NA	280.10606	5.279	75.8	73.9	DDA for preferred ion	836285.523	2.599261298289118
ATCC_29213	SA	R4	p_P1724	N-Acetyl-L-tyrosine	C11 H13 N O4	C01657	223.08447	5.281	95.8	91.2	DDA for preferred ion	628125.6488	-0.41896323084828424
ATCC_29213	SA	R4	p_P1739	1(2H)-Isoquinolinone	C9 H7 N O	C06324	145.05266	5.382	NA	78.3	DDA for preferred ion	20907.39152	-2.5341604667131143
ATCC_29213	SA	R4	p_P1761	2-Acetamidophenol	C8 H9 N O2	NA	151.06327	5.552	99.2	93.3	DDA for preferred ion	37670.89808	-4.323302551024563
ATCC_29213	SA	R4	p_P1767	1-(2,4-Dihydroxyquinolin-3-yl)ethan-1-one	C11 H9 N O3	NA	203.05828	5.577	81.1	82.5	DDA for preferred ion	19241.39073	-2.044474399268015
ATCC_29213	SA	R4	p_P1769	NP-003319	C11 H14 N4 O4 S	NA	298.0735	5.581	NA	84.6	DDA for preferred ion	423282.4764	-0.5050148391120608
ATCC_29213	SA	R4	p_P1775	6-Methylquinoline	C10 H9 N	NA	143.07344	5.644	57.6	88.8	DDA for preferred ion	160925.697	0.1515610238722367
ATCC_29213	SA	R4	p_P1776	2,3,4,9-Tetrahydro-1H-?-carboline-3-carboxylic acid	C12 H12 N2 O2	NA	216.08993	5.644	92.5	90	DDA for preferred ion	604200.223	1.3074750131296788
ATCC_29213	SA	R4	p_P1800	N-Benzylformamide	C8 H9 N O	C15561	135.06835	5.775	76.5	75.7	DDA for preferred ion	175900.8807	-2.2327553303972145
ATCC_29213	SA	R4	p_P1814	2-(2-amino-3-methylbutanamido)-3-phenylpropanoic acid	C14 H20 N2 O3	NA	264.14748	5.848	NA	81.5	DDA for preferred ion	23739.9448	-3.121460966492707
ATCC_29213	SA	R4	p_P1826	Kynurenic acid	C10 H7 N O3	C01717	189.0425	5.966	94	93.1	DDA for preferred ion	67989.4875	-2.5660000488119366
ATCC_29213	SA	R4	p_P1841	4-Hydroxybenzaldehyde	C7 H6 O2	C00633	122.03679	6.107	91.3	86.1	DDA for preferred ion	1093299.639	1.576262624671216
ATCC_29213	SA	R4	p_P1847	3-Methyl-quinolin-2-ol	C10 H9 N O	NA	159.06836	6.141	NA	82.6	DDA for preferred ion	109923.1157	-3.817617891869844
ATCC_29213	SA	R4	p_P1857	3-[1-(dimethylamino)-1H-pyrrol-2-yl]-2-(2-furylcarbonyl)acrylonitrile	C14 H13 N3 O2	NA	255.10076	6.211	NA	70.1	DDA for preferred ion	36649.85872	-1.250031398859127
ATCC_29213	SA	R4	p_P1858	Anthranilic acid	C7 H7 N O2	C00108	137.04764	6.242	95.3	90.1	DDA for preferred ion	162119.7535	-5.282591832997184
ATCC_29213	SA	R4	p_P1868	Indole-3-butyric acid	C12 H13 N O2	C11284	203.09469000000001	6.293	98.2	90.7	DDA for preferred ion	20294.67183	-2.5403632142699983
ATCC_29213	SA	R4	p_P1892	N1-(2-{2-[2-(acetylamino)phenoxy]ethoxy}phenyl)acetamide	C18 H20 N2 O4	NA	328.1422	6.496	65.4	61.7	DDA for preferred ion	20209.82043	-3.1725776439753712
ATCC_29213	SA	R4	p_P1905	4-Acetamidobenzoic acid	C9 H9 N O3	D03836	179.05821	6.601	91.3	85.3	DDA for preferred ion	18709.23812	-3.1313814225425567
ATCC_29213	SA	R4	p_P1937	N-Methylcaprolactam	C7 H13 N O	NA	127.09967	6.878	NA	60.2	DDA for preferred ion	86084.65158	-6.286009593398649
ATCC_29213	SA	R4	p_P1957	Tolycaine	C15 H22 N2 O3	NA	278.16318	6.969	77.1	73.3	DDA for preferred ion	28763.68575	-2.628503474095032
ATCC_29213	SA	R4	p_P1973	2-oxo-1_2-dihydroquinoline-4-carboxylate	C10 H7 N O3	C16715	189.04248	7.086	NA	74.1	DDA for preferred ion	19532.52312	-1.6735394695079542
ATCC_29213	SA	R4	p_P1975	2-cyano-3-(4-hydroxyphenyl)acrylamide	C10 H8 N2 O2	NA	188.05853	7.087	69.1	NA	DDA for preferred ion	150890.1736	-1.8179051990784387
ATCC_29213	SA	R4	p_P1980	N-Acetyl-L-leucine	C8 H15 N O3	C02710	173.10506	7.153	97.8	91.4	DDA for preferred ion	737542.7899	-3.396535394503548
ATCC_29213	SA	R4	p_P1998	Pyroquilon	C11 H11 N O	C18487	173.08405	7.213	NA	77.4	DDA for preferred ion	22903.07114	-3.126741035069365
ATCC_29213	SA	R4	p_P2005	2-Hydroxyquinoline	C9 H7 N O	C06338	145.05269	7.292	78.2	85	DDA for preferred ion	20144.43191	-3.4303987207128515
ATCC_29213	SA	R4	p_P2029	6-Methoxyquinoline N-oxide	C10 H9 N O2	NA	175.06327	7.494	83.2	84	DDA for preferred ion	91742.85135	-4.4878520813628775
ATCC_29213	SA	R4	p_P2062	Indole-3-lactic acid	C11 H11 N O3	C02043	205.07402	7.858	90.9	89.5	DDA for preferred ion	1368062.375	2.467293655785088
ATCC_29213	SA	R4	p_P2063	Desthiobiotin	C10 H18 N2 O3	C01909	214.13178	7.859	94.5	91.3	DDA for preferred ion	74948.74239	-3.5773521031739683
ATCC_29213	SA	R4	p_P2075	3,3,5,5-Tetramethylpyrroline-N-oxide	C8 H15 N O	NA	141.11532	8.039	65.6	NA	DDA for preferred ion	486631.7378	0.43550107464251653
ATCC_29213	SA	R4	p_P2082	2-[(Dimethylamino)methylidene]indan-1-one	C12 H13 N O	NA	187.09968	8.104	51	78.5	DDA for preferred ion	23557.16352	-2.1613016321463476
ATCC_29213	SA	R4	p_P2101	3-[(dimethylamino)methylene]-1H-2-benzothiopyran-4(3H)-one	C12 H13 N O S	NA	219.07179	8.363	NA	65.6	DDA for preferred ion	22396.27358	-1.4890094017550801
ATCC_29213	SA	R4	p_P2103	Acetanilide	C8 H9 N O	C02558	135.0684	8.377	73	71.5	DDA for preferred ion	289210.3124	-1.1063487588523842
ATCC_29213	SA	R4	p_P2109	2,4-Quinolinediol	C9 H7 N O2	C16716	161.04761	8.487	83.3	90.7	DDA for preferred ion	48467.35663	-5.185682984095758
ATCC_29213	SA	R4	p_P2121	1-(4-Methylphenyl)pyrrolidine-2,5-dione	C11 H11 N O2	NA	189.07895	8.706	56.6	65.9	DDA for preferred ion	24178.62921	-3.6301915541805965
ATCC_29213	SA	R4	p_P2122	6-hydroxy-4-methyl-2-phenyl-2,3-dihydropyridazin-3-one	C11 H10 N2 O2	NA	202.07432	8.716	51.3	81.5	DDA for preferred ion	56966.43663	-2.63132683419221
ATCC_29213	SA	R4	p_P2129	5-Hydroxyindole-3-acetic acid	C10 H9 N O3	C05635	191.05783	8.869	78.3	67.9	DDA for preferred ion	20920.29296	-0.5699394524072225
ATCC_29213	SA	R4	p_P2135	1,3-Dihydro-1,3,3-trimethyl-2H-indol-2-ylidene acetaldehyde	C13 H15 N O	NA	201.11539	9.044	65.2	80.4	DDA for preferred ion	26203.55293	-2.6072384431309104
ATCC_29213	SA	R4	p_P2143	1,3,4,10-Tetrahydro-9(2H)-acridinone	C13 H13 N O	NA	199.09971	9.241	50.4	81	DDA for preferred ion	25448.21847	-3.7677316967319996
ATCC_29213	SA	R4	p_P2147	4-Coumarylalcohol(4-Hydroxycoumarin)	C9 H6 O3	NA	162.03165	9.48	NA	65.1	DDA for preferred ion	1244870.22	0.06548296494985806
ATCC_29213	SA	R4	p_P2148	4-(allyloxy)-1,2-dihydroquinolin-2-one	C12 H11 N O2	NA	201.07905	9.492	73.7	77.6	DDA for preferred ion	30326.5322	-3.185034428113985
ATCC_29213	SA	R4	p_P2152	3-Indolebutyricacid	C12 H13 N O2	C11284	203.09468	9.612	NA	77.8	DDA for preferred ion	22470.30381	-2.667519070175791
ATCC_29213	SA	R4	p_P2154	5-[4-(2-furylcarbonyl)piperazino]-5-oxo-3-phenylpentanoic acid	C20 H22 N2 O5	NA	370.15341	9.647	59.6	70.5	DDA for preferred ion	25383.3503	-3.0620809037220322
ATCC_29213	SA	R4	p_P2162	Lumichrome	C12 H10 N4 O2	C01727	242.08044	9.715	NA	83	DDA for preferred ion	67526.49419	-2.650232757435056
ATCC_29213	SA	R4	p_P2163	2-(1H-indol-3-yl)acetic acid	C10 H9 N O2	C00954	175.0633	9.723	56.9	79.8	DDA for preferred ion	25765.72016	-0.9431702037568765
ATCC_29213	SA	R4	p_P2166	3,3'-Dimethoxybenzidine	C14 H16 N2 O2	C19231	244.12129	9.745	NA	72.1	DDA for preferred ion	1280317.263	3.2748778930480107
ATCC_29213	SA	R4	p_P2169	BB-22 3-Carboxyindole metabolite	C16 H19 N O2	NA	257.14167	9.791	NA	61.6	DDA for preferred ion	30460.66374	-1.7516577034037333
ATCC_29213	SA	R4	p_P2170	N1-(5-oxo-5,6,7,8-tetrahydronaphthalen-2-yl)acetamide	C12 H13 N O2	NA	203.09466	9.798	54.5	72.4	DDA for preferred ion	27600.03713	-2.9193595689495826
ATCC_29213	SA	R4	p_P2181	PB-22 N-(4-Hydroxypentyl)-3-carboxyindole metabolite	C14 H17 N O3	NA	247.12096	9.879	NA	71.2	DDA for preferred ion	30147.80878	-1.2808456907653287
ATCC_29213	SA	R4	p_P2190	Isophenoxazine	C12 H8 N2 O2	C02161	212.05865	9.921	NA	70.3	DDA for preferred ion	83671.30644	-2.055409228351227
ATCC_29213	SA	R4	p_P2191	Norbutorphanol	C16 H21 N O2	NA	259.15727	9.926	85.8	81.2	DDA for preferred ion	34224.91757	-1.9188839071861619
ATCC_29213	SA	R4	p_P2195	Aniline	C6 H7 N	C00292	93.058	9.956	82.2	86.2	DDA for preferred ion	168221.1907	-0.31900824437428454
ATCC_29213	SA	R4	p_P2199	NP-002223	C13 H13 N O2	NA	215.09467	9.961	NA	69.6	DDA for preferred ion	253211.4804	-2.482410713476618
ATCC_29213	SA	R4	p_P2213	4-phenyl-6-(2-thienyl)-2,3,4,5-tetrahydropyridazin-3-one	C14 H12 N2 O S	NA	256.06691	9.995	NA	75.9	DDA for preferred ion	92501.0836	-1.4815036550219354
ATCC_29213	SA	R4	p_P2228	4-(4-Cyclohexylanilino)-4-oxobut-2-enoic acid	C16 H19 N O3	NA	273.1368	10.04	60.7	NA	DDA for preferred ion	56683.4451	-2.1128551996835796
ATCC_29213	SA	R4	p_P2232	Norketamine	C12 H14 Cl N O	NA	223.07461	10.061	81.6	NA	DDA for preferred ion	135058.6035	-2.2722767614241555
ATCC_29213	SA	R4	p_P2244	5'-S-Methyl-5'-thioadenosine	C11 H15 N5 O3 S	C00170	297.08946	10.104	73	NA	DDA for preferred ion	46703.60359	-1.5851079716335814
ATCC_29213	SA	R4	p_P2247	2-(4-hydroxy-1,3-thiazol-2-yl)-1-phenylethan-1-one	C11 H9 N O2 S	NA	219.03543	10.118	NA	65.2	DDA for preferred ion	42607.23285	-2.8497163207694527
ATCC_29213	SA	R4	p_P2248	5-(2-Thienyl)nicotinic acid	C10 H7 N O2 S	NA	205.01976	10.123	68.8	75.5	DDA for preferred ion	169167.6247	-3.0563974412540915
ATCC_29213	SA	R4	p_P2251	1-(1,3,3-Trimethyl-2,3-dihydro-1H-indol-2-yliden)acetone	C14 H17 N O	NA	215.131	10.126	NA	88.2	DDA for preferred ion	39866.48224	-3.7307849060804994
ATCC_29213	SA	R4	p_P2275	phenazine-2-carboxylic acid	C13 H8 N2 O2	NA	224.05861	10.166	NA	87.1	DDA for preferred ion	636554.2146	-2.174951423829171
ATCC_29213	SA	R4	p_P2276	N-(9-oxodecyl)acetamide	C12 H23 N O2	NA	213.17285999999999	10.166	NA	69.4	DDA for preferred ion	4913017.586	0.11214020253116175
ATCC_29213	SA	R4	p_P2299	4-(2-hydroxyphenyl)-8,9-dimethyl-2,3-dihydro-1H-1,5-benzodiazepin-2-one	C17 H16 N2 O2	NA	280.12124	10.213	80.1	79.1	DDA for preferred ion	82423.01742	-0.8539764210104117
ATCC_29213	SA	R4	p_P2310	2-Hydroxy-4'-(2-hydroxyethoxy)-2-methylpropiophenone	C12 H16 O4	NA	224.10246	10.232	53.8	64.7	DDA for preferred ion	20298190.21	0.021183721780026588
ATCC_29213	SA	R4	p_P2327	3-oxoindane-1-carboxylic acid	C10 H8 O3	NA	176.04726	10.253	63.8	NA	DDA for preferred ion	2716237.727	0.1736895914118115
ATCC_29213	SA	R4	p_P2332	Imidazosagatriazinone	C17 H20 N4 O2	NA	312.15483	10.262	64.1	NA	DDA for preferred ion	5331922.85	0.45447053130533277
ATCC_29213	SA	R4	p_P2342	1-(Benzylamino)-3-(3,4-dimethylphenoxy)propan-2-ol	C18 H23 N O2	NA	285.17298	10.274	NA	72.4	DDA for preferred ion	103169.7056	-1.8842269205114164
ATCC_29213	SA	R4	p_P2345	4-Hydroxypropranolol	C16 H21 N O3	NA	275.15224	10.281	NA	66.7	DDA for preferred ion	72310.26591	-2.8521563278195714
ATCC_29213	SA	R4	p_P2347	2,2,6,6-Tetramethyl-1-piperidinol (TEMPO)	C9 H19 N O	NA	157.14656	10.282	NA	78.3	DDA for preferred ion	209258262	0.16572313028039432
ATCC_29213	SA	R4	p_P2353	N1-bicyclo[2.2.2]oct-2-ylbenzamide	C15 H19 N O	NA	229.14671	10.291	NA	73.5	DDA for preferred ion	88193.88449	-2.2319064231954755
ATCC_29213	SA	R4	p_P2355	2-benzyl-6-hydroxy-2-azabicyclo[2.2.2]octan-3-one	C14 H17 N O2	NA	231.12593	10.295	NA	68.3	DDA for preferred ion	594449.6766	-3.2619101649818774
ATCC_29213	SA	R4	p_P2362	Triphenylphosphine oxide	C18 H15 O P	NA	278.08607	10.303	58.7	77.2	DDA for preferred ion	875601.0805	0.013428935606349057
ATCC_29213	SA	R4	p_P2364	Phytosphingosine;D-Ribo-2-amino-1_3_4-Octadecanetriol	C18 H39 N O3	C12144	317.29282	10.307	NA	76.3	DDA for preferred ion	2014199.552	0.3061954610039095
ATCC_29213	SA	R4	p_P2372	2-(4-Methoxybenzylidene)quinuclidin-3-one	C15 H17 N O2	NA	243.12592	10.315	65.2	69.9	DDA for preferred ion	65942.95809	-3.906298959218379
ATCC_29213	SA	R4	p_P2408	Isobutyl benzoate	C11 H14 O2	NA	178.09931	10.378	67.5	NA	DDA for preferred ion	8208019.269	0.47185153613058617
ATCC_29213	SA	R4	p_P2418	(2R)-2-[(2R,5S)-5-[(2S)-2-hydroxybutyl]oxolan-2-yl]propanoic acid	C11 H20 O4	NA	216.13617	10.392	NA	70.6	DDA for preferred ion	39083212.73	1.1991524559193252
ATCC_29213	SA	R4	p_P2423	(1H-Indol-3-yl)(2,2,3,3-tetramethylcyclopropyl)methanone	C16 H19 N O	NA	241.14666	10.403	NA	73.4	DDA for preferred ion	173790.064	-1.9408427256393068
ATCC_29213	SA	R4	p_P2424	4-[4-phenyl-3,6-dihydro-1(2H)-pyridinyl]butanoic acid hydrochloride	C15 H19 N O2	NA	245.14153	10.408	NA	64.9	DDA for preferred ion	81582.63475	-3.461328646321647
ATCC_29213	SA	R4	p_P2433	Benzophenone	C13 H10 O	C06354	182.07308	10.427	96.9	82.9	DDA for preferred ion	4529457.212	0.29817655568264456
ATCC_29213	SA	R4	p_P2471	7,7-dimethyl-3-spiro(4,4,-dimethyl-2,6-dioxocyclohexyl)-1,2,3,4,5,6,7,8-octahydro-5-quinolinone	C18 H25 N O3	NA	303.18335	10.467	NA	74.6	DDA for preferred ion	70958.77977	-4.0210645293229845
ATCC_29213	SA	R4	p_P2477	10-Oxodecanoate	C10 H18 O3	C02217	186.12587	10.474	NA	84.7	DDA for preferred ion	4249246.777	0.07735790389898867
ATCC_29213	SA	R4	p_P2490	Atropine	C17 H23 N O3	C01479	289.16777	10.514	NA	78	DDA for preferred ion	2319751.832	-1.6297494495123352
ATCC_29213	SA	R4	p_P2491	6-(2-chloroanilino)-4-oxo-2-(4-pyridyl)-3,4-dihydro-2H-1,3-thiazine-5-carbonitrile	C16 H11 Cl N4 O S	NA	342.28781	10.514	68.7	NA	DDA for preferred ion	4480075.925	0.040365686897423814
ATCC_29213	SA	R4	p_P2492	Ethyl paraben	C9 H10 O3	D01647	166.06294	10.515	64	NA	DDA for preferred ion	4743810.362	0.13429346059954383
ATCC_29213	SA	R4	p_P2493	4-Ethoxy ethylbenzoate	C11 H14 O3	NA	194.09418	10.515	NA	87.5	DDA for preferred ion	15121588.31	0.26646906039499285
ATCC_29213	SA	R4	p_P2496	Desomorphine	C17 H21 N O2	NA	271.1573	10.524	NA	77.2	DDA for preferred ion	2032890.1	-1.2430617588898834
ATCC_29213	SA	R4	p_P2509	(+/-)-threo-Methylnaphthidate	C18 H21 N O2	NA	283.15717	10.55	NA	62.5	DDA for preferred ion	362730.8991	-1.4530280652262526
ATCC_29213	SA	R4	p_P2515	3,5-di-tert-Butyl-4-hydroxybenzaldehyde	C15 H22 O2	NA	234.16195	10.556	88.4	87.2	DDA for preferred ion	9256228.971	0.14848221636063386
ATCC_29213	SA	R4	p_P2517	(3S,9aS)-3-benzyl-octahydro-1H-pyrido[1,2-a]pyrazin-1-one	C15 H20 N2 O	NA	244.15749	10.561	NA	79.5	DDA for preferred ion	79704.45626	-0.7705265710211755
ATCC_29213	SA	R4	p_P2528	3-Desoxy-3,4-methylenedioxy pyrovalerone	C17 H23 N O2	NA	273.17299	10.577	NA	67.5	DDA for preferred ion	3684632.458	-1.329682727972795
ATCC_29213	SA	R4	p_P2537	Dextromethorphan	C18 H25 N O	C06947	271.19373	10.594	NA	91	DDA for preferred ion	484559.3469	-2.3235454951648506
ATCC_29213	SA	R4	p_P2554	Benzyl butyl phthalate	C19 H20 O4	C14211	312.13593	10.629	90.2	78.1	DDA for preferred ion	23618803.97	0.1648568509343491
ATCC_29213	SA	R4	p_P2557	2-({2-[4-(4-Fluorophenyl)piperazino]-2-oxoethyl}sulfanyl)acetic acid	C14 H17 F N2 O3 S	NA	312.0965	10.632	51.8	65.9	DDA for preferred ion	105204.281	-1.6747124186146287
ATCC_29213	SA	R4	p_P2561	Diisobutylphthalate	C16 H22 O4	C15205	278.15179	10.642	92.6	75.4	DDA for preferred ion	53297273.05	0.07814662179175969
ATCC_29213	SA	R4	p_P2594	D-(+)-Camphor	C10 H16 O	C00808	152.11997	10.693	65	63.7	DDA for preferred ion	300883.011	-0.8052575299662372
ATCC_29213	SA	R4	p_P2597	Citroflex A-4	C20 H34 O8	NA	402.22487	10.699	91.6	89.8	DDA for preferred ion	14994372.03	0.11744940285354488
ATCC_29213	SA	R4	p_P2607	Oleamide	C18 H35 N O	C19670	281.27191	10.708	76.4	80.7	DDA for preferred ion	7986475.321	-0.024357589525692447
ATCC_29213	SA	R4	p_P2606	?-Linolenoyl ethanolamide	C20 H35 N O2	NA	152.1188	10.708	NA	70.6	DDA for other ion	19877795.68	0.06055155470798468
ATCC_29213	SA	R4	p_P2664	(6Z)-Octadecenoicacid	C18 H34 O2	C08363	282.25594	10.838	NA	86.2	DDA for preferred ion	12069373.4	-0.12191704967931116
ATCC_29213	SA	R4	p_P2679	2-Heptyl-4-hydroxyquinoline-N-oxide	C16 H21 N O2	C04284	259.15714	10.867	NA	86.2	DDA for preferred ion	186084.2147	-2.4472161995249238
ATCC_29213	SA	R4	p_P2686	(1R,3R,4S,5R)-3,4-bis({[(2E)-3-(3,4-dihydroxyphenyl)prop-2-enoyl]oxy})-1,5-dihydroxycyclohexane-1-carboxylic acid	C25 H24 O12	NA	498.12035	10.913	NA	70.9	DDA for preferred ion	4005686.738	0.12468642582820166
ATCC_29213	SA	R4	p_P2697	Benazol P	C13 H11 N3 O	D03913	225.09026	11.004	91.6	90.7	DDA for preferred ion	6850865.506	0.05346236648443892
ATCC_29213	SA	R4	p_P2707	Dibutyl sebacate	C18 H34 O4	D03782	314.24559	11.055	89.7	78.8	DDA for preferred ion	14524515.1	0.0689470386302169
ATCC_29213	SA	R4	p_P2711	Hexadecanamide	C16 H33 N O	NA	255.25629	11.185	92.4	96	DDA for preferred ion	15047075.79	0.06334108904813718
ATCC_29213	SA	R4	p_P2727	Stearamide	C18 H37 N O	C13846	283.28754	11.783	NA	91.4	DDA for preferred ion	4511900.184	0.2962577478859103
ATCC_29213	SA	R4	p_P2732	1-Stearoylglycerol	C21 H42 O4	D01947	358.30798	11.901	64.1	NA	DDA for preferred ion	59196688.67	0.03289835526446083
ATCC_29213	SA	R4	p_P2733	Bis(2-ethylhexyl) phthalate	C24 H38 O4	C03690	390.27667	11.941	95.6	84.2	DDA for preferred ion	20583724.31	0.0927142572285895
ATCC_29213	SA	R4	p_P2746	Erucamide	C22 H43 N O	NA	337.33428	12.502	86.8	86.1	DDA for preferred ion	10806944.59	-0.34817202539436565
ATCC_29213	SA	R4	p_P2750	Bis(3,5,5-trimethylhexyl) phthalate	C26 H42 O4	NA	418.30787	12.527	86.6	83.4	DDA for preferred ion	319975116.1	0.13284281128886022
ATCC_29213	SA	R4	p_P2756	Docosanamide	C22 H45 N O	NA	339.34985	13.344	NA	88.5	DDA for preferred ion	4606512.301	0.03220155874994646
ATCC_29213	SA	R5	p_P43	Spermidine	C7 H19 N3	C00315	145.15783	0.776	91.4	88.1	DDA for preferred ion	398104.8939	-0.07837512299694893
ATCC_29213	SA	R5	p_P48	Ornithine	C5 H12 N2 O2	C01602	132.08985	0.791	63.6	61.7	DDA for preferred ion	112732447.9	3.6456673091648426
ATCC_29213	SA	R5	p_P170	2-Amino-4-methylpyrimidine	C5 H7 N3	NA	109.06402	0.882	67.9	77.8	DDA for preferred ion	52956846.41	3.9478934702679247
ATCC_29213	SA	R5	p_P173	D-(-)-Aspartic acid	C4 H7 N O4	C00402	133.03742	0.888	86.4	79.7	DDA for preferred ion	8289276.667	3.0796344980186063
ATCC_29213	SA	R5	p_P174	L-Homoserine	C4 H9 N O3	C00263	119.05826	0.89	93.6	89.1	DDA for preferred ion	153321119.8	4.098255612727257
ATCC_29213	SA	R5	p_P175	L-Serine	C3 H7 N O3	C00065	105.04263	0.891	93.1	86.3	DDA for preferred ion	22992878.35	3.6563617930570835
ATCC_29213	SA	R5	p_P185	L-Glutamic acid	C5 H9 N O4	C00025	147.05306	0.9	92	86.1	DDA for preferred ion	251733625	3.468892097882623
ATCC_29213	SA	R5	p_P200	Choline	C5 H13 N O	C00114	103.09984	0.904	96.3	87.7	DDA for preferred ion	133730.5779	-1.0269658435224542
ATCC_29213	SA	R5	p_P204	DL-Lysine	C6 H14 N2 O2	C16440	146.10543	0.905	91.9	81.8	DDA for preferred ion	413378045.3	4.428752947145913
ATCC_29213	SA	R5	p_P216	Prolinamide	C5 H10 N2 O	C19781	114.0793	0.917	78.3	63	DDA for preferred ion	412976200.5	5.401985201384026
ATCC_29213	SA	R5	p_P217	Methionine sulfoxide	C5 H11 N O3 S	NA	165.04586	0.917	93.8	90.4	DDA for preferred ion	565903.8255	-1.908631842465443
ATCC_29213	SA	R5	p_P218	Betaine	C5 H11 N O2	C00719	117.07894	0.918	94.7	87.4	DDA for preferred ion	1278126.727	-0.7197095593049561
ATCC_29213	SA	R5	p_P240	Homocysteine	C4 H9 N O2 S	C05330	135.0354	0.957	64.1	62.7	DDA for preferred ion	189041.1863	-1.8428294038839041
ATCC_29213	SA	R5	p_P251	D-(+)-Proline	C5 H9 N O2	C00763	115.06331	0.981	93.8	91.1	DDA for preferred ion	2724289124	5.260532209431339
ATCC_29213	SA	R5	p_P274	4-Morpholinepropanesulfonic acid	C7 H15 N O4 S	NA	209.07203	1.005	91.3	93	DDA for preferred ion	8473505633	0.15615245926514376
ATCC_29213	SA	R5	p_P306	Pipecolic acid	C6 H11 N O2	C00408	129.07895	1.057	71.7	66.8	DDA for preferred ion	141884927.6	4.348456064111808
ATCC_29213	SA	R5	p_P330	gamma-L-Glutamyl-L-glutamic acid	C10 H16 N2 O7	C05282	276.09575	1.102	81.8	79.7	DDA for preferred ion	533725.82	-2.0925330686656665
ATCC_29213	SA	R5	p_P341	N5-Ethyl-L-glutamine	C7 H14 N2 O3	C01047	174.10033	1.122	NA	73.3	DDA for preferred ion	437225.4666	-2.8215077982436476
ATCC_29213	SA	R5	p_P362	N,N-Diethylethanolamine	C6 H15 N O	NA	117.11535	1.165	90.5	86.5	DDA for preferred ion	2052117.408	-2.5497065907685013
ATCC_29213	SA	R5	p_P384	D-Serine	C3 H7 N O3	C00740	105.04267	1.21	94.7	92.5	DDA for preferred ion	3608597.478	0.11090648158463523
ATCC_29213	SA	R5	p_P387	N-Acetyl-DL-serine	C5 H9 N O4	NA	147.05308	1.212	92.6	91.4	DDA for preferred ion	28114934.5	1.0824528518831755
ATCC_29213	SA	R5	p_P389	Cytidine 5'-monophosphate (hydrate)	C9 H14 N3 O8 P	C00055	323.05165	1.214	84.5	89.1	DDA for preferred ion	425328.8893	-3.079973251344178
ATCC_29213	SA	R5	p_P410	2-Aminooctanedioic acid	C8 H15 N O4	NA	189.10005	1.267	83.9	73.6	DDA for preferred ion	303549.7207	-0.3339200119783108
ATCC_29213	SA	R5	p_P415	Proline	C5 H9 N O2	C00148	115.06336	1.281	87.5	88.2	DDA for preferred ion	139530672.8	3.601532685160521
ATCC_29213	SA	R5	p_P417	D-(+)-Pipecolinic acid	C6 H11 N O2	NA	129.07893	1.289	94	83.8	DDA for preferred ion	6251592.686	-0.517191297223281
ATCC_29213	SA	R5	p_P428	L-Histidine	C6 H9 N3 O2	C00135	155.06939	1.303	94	86.6	DDA for preferred ion	1308224.412	0.7130582369258178
ATCC_29213	SA	R5	p_P432	2-Mercaptoethanol	C2 H6 O S	C00928	78.0141	1.309	84.3	85.7	DDA for preferred ion	2267861.265	0.921495153232069
ATCC_29213	SA	R5	p_P435	Epinephrine	C9 H13 N O3	C00788	183.08944	1.313	80.9	72.7	DDA for preferred ion	1041240.923	-0.569182677359418
ATCC_29213	SA	R5	p_P456	Trigonelline	C7 H7 N O2	C01004	137.04763	1.34	91.7	86.3	DDA for preferred ion	305151.9686	0.46714704033702503
ATCC_29213	SA	R5	p_P496	Acetyl-beta-methylcholine	C8 H17 N O2	C07471	159.12587	1.371	79.6	92.1	DDA for preferred ion	708833.4515	-1.4234122243033447
ATCC_29213	SA	R5	p_P507	Triisopropanolamine	C9 H21 N O3	NA	191.15207	1.382	83.1	81.2	DDA for preferred ion	594189.7104	-0.3736454462520271
ATCC_29213	SA	R5	p_P509	N6-Acetyl-L-lysine	C8 H16 N2 O3	C02727	188.11592	1.385	96.7	90.4	DDA for preferred ion	856155.1478	-0.6905846075826503
ATCC_29213	SA	R5	p_P513	5,6-Dihydrouracil	C4 H6 N2 O2	C00429	114.04302	1.395	72.3	NA	DDA for preferred ion	209209.4798	-1.8307222905284384
ATCC_29213	SA	R5	p_P518	Adenine	C5 H5 N5	C00147	135.05441	1.417	81.3	83.5	DDA for preferred ion	968402.1162	-0.3379636474870509
ATCC_29213	SA	R5	p_P522	L-(-)-Methionine	C5 H11 N O2 S	C00073	149.05098	1.427	94.5	91	DDA for preferred ion	3580291121	0.6096592866748338
ATCC_29213	SA	R5	p_P531	Acetylarginine	C8 H16 N4 O3	NA	216.12229	1.452	90.9	94.3	DDA for preferred ion	191968316.9	5.808216554942945
ATCC_29213	SA	R5	p_P539	Uracil	C4 H4 N2 O2	C00106	112.02733	1.465	90.3	88.8	DDA for preferred ion	233441.3737	-4.554885576886367
ATCC_29213	SA	R5	p_P549	Nicotinic acid	C6 H5 N O2	C00253	123.03203	1.504	92.6	89.2	DDA for preferred ion	572089.0102	-1.9087919366540476
ATCC_29213	SA	R5	p_P559	N-Acetyl-L-carnosine	C11 H16 N4 O4	NA	268.11724	1.532	86.6	81.5	DDA for preferred ion	154752.3546	-0.25746070755776884
ATCC_29213	SA	R5	p_P567	4-Aminophenol	C6 H7 N O	C02372	109.05278	1.543	94.8	89.1	DDA for preferred ion	127934.0303	-0.8660763396076163
ATCC_29213	SA	R5	p_P581	Salicylic acid	C7 H6 O3	C00805	138.0317	1.56	84.5	80.1	DDA for preferred ion	106757.588	-1.6419124749238776
ATCC_29213	SA	R5	p_P595	Reduced glutathione	C10 H17 N3 O6 S	C02471	307.08372	1.568	57.9	60.3	DDA for preferred ion	104330.2949	0.12122818023518178
ATCC_29213	SA	R5	p_P605	Urocanic acid	C6 H6 N2 O2	C00785	138.04289	1.622	96.7	89.9	DDA for preferred ion	5428207.612	0.4052481192100714
ATCC_29213	SA	R5	p_P616	6-Aminocaproic acid	C6 H13 N O2	C02378	131.09457	1.695	93.7	89.3	DDA for preferred ion	1484540.694	0.6695292151248857
ATCC_29213	SA	R5	p_P617	Nicotinamide	C6 H6 N2 O	C00153	122.04801	1.698	88.5	84.7	DDA for preferred ion	68379.6915	-4.105541677420771
ATCC_29213	SA	R5	p_P620	L-Arginine	C6 H14 N4 O2	C00062	174.11158	1.716	91.3	86.3	DDA for preferred ion	202792.3899	-1.9696520877863577
ATCC_29213	SA	R5	p_P632	1_2-Diaminobenzene	C6 H8 N2	NA	108.06881	1.771	NA	74.5	DDA for preferred ion	34328.13212	-1.6088400618717404
ATCC_29213	SA	R5	p_P639	Adenosine 5'-monophosphate	C10 H14 N5 O7 P	C00020	347.06263	1.798	96.5	89.3	DDA for preferred ion	178669.9826	-4.965535627911262
ATCC_29213	SA	R5	p_P647	Cytosine	C4 H5 N3 O	C00380	111.04332	1.829	97.4	91.9	DDA for preferred ion	2860338.114	-0.20306333301560997
ATCC_29213	SA	R5	p_P674	Methyl 2-[(2-methoxy-2-oxoethyl)amino]acetate	C6 H11 N O4	NA	161.06873	1.915	78.6	74.3	DDA for preferred ion	11574863.46	0.25379242535822755
ATCC_29213	SA	R5	p_P681	N5-(L-1-Carboxyethyl)-L-ornithine	C8 H16 N2 O4	C04210	204.11099	1.926	NA	71.2	DDA for preferred ion	25558.12475	-2.5558486363143835
ATCC_29213	SA	R5	p_P699	Uric acid	C5 H4 N4 O3	C00366	168.02829	1.966	96.3	88	DDA for preferred ion	227821.0479	-1.387566743096631
ATCC_29213	SA	R5	p_P707	L-Isoleucine	C6 H13 N O2	C00407	131.09454	2.024	97.6	90.9	DDA for preferred ion	1112929774	4.189813512696276
ATCC_29213	SA	R5	p_P708	trans-3-Hexenoic acid	C6 H10 O2	NA	114.06795	2.027	82.4	74.8	DDA for preferred ion	1081860161	3.3924077222095654
ATCC_29213	SA	R5	p_P726	L-Norleucine	C6 H13 N O2	C01933	131.09452	2.147	96.9	93.5	DDA for preferred ion	7067070557	3.99973949923492
ATCC_29213	SA	R5	p_P728	7-Methylguanine	C6 H7 N5 O	C02242	165.065	2.149	92.2	91.6	DDA for preferred ion	203636.6391	-2.3469127199152737
ATCC_29213	SA	R5	p_P732	L-Pyroglutamic acid	C5 H7 N O3	C01879	129.04261	2.152	91.1	81.5	DDA for preferred ion	283728.9361	-2.67652252781766
ATCC_29213	SA	R5	p_P738	N-Acetyl-L-glutamate	C7 H11 N O5	C00624	189.06366	2.153	89.4	NA	DDA for preferred ion	966749.3824	-2.780678719393695
ATCC_29213	SA	R5	p_P750	Carnosine	C9 H14 N4 O3	D01611	226.10665	2.192	78.4	78.1	DDA for preferred ion	215941.9369	-1.1986635898813915
ATCC_29213	SA	R5	p_P758	1-Methyladenine	C6 H7 N5	C02216	149.07001	2.22	NA	74.5	DDA for preferred ion	189179.4874	-1.6181432577044532
ATCC_29213	SA	R5	p_P763	L-Leucine	C6 H13 N O2	C00123	131.09453	2.246	91.9	87	DDA for preferred ion	295636920.5	0.5061847770682242
ATCC_29213	SA	R5	p_P780	?-Alanine	C3 H7 N O2	C00099	89.04781	2.309	69.3	61.3	DDA for preferred ion	331654.0295	-0.20999736372566957
ATCC_29213	SA	R5	p_P785	trans-4-Hydroxy-L-proline	C5 H9 N O3	C01157	131.0582	2.314	92	NA	DDA for preferred ion	1512894.439	0.42358902252246367
ATCC_29213	SA	R5	p_P787	Acadesine	C9 H14 N4 O5	D02742	258.09644	2.323	96.2	89.6	DDA for preferred ion	4723025.115	1.3790801201625982
ATCC_29213	SA	R5	p_P793	Xanthine	C5 H4 N4 O2	C00385	152.03331	2.347	80.2	NA	DDA for preferred ion	352969.1705	-1.22687334248009
ATCC_29213	SA	R5	p_P803	L-Tyrosine	C9 H11 N O3	C00082	181.0738	2.377	94.4	93.4	DDA for preferred ion	5981906706	5.270084004581406
ATCC_29213	SA	R5	p_P804	2-Hydroxycinnamic acid	C9 H8 O3	C01772	164.04723	2.377	69.6	86.7	DDA for preferred ion	6072701481	5.289195690358838
ATCC_29213	SA	R5	p_P806	Coumarin	C9 H6 O2	C05851	146.03671	2.378	84.9	82.2	DDA for preferred ion	183829294.9	5.407738914929631
ATCC_29213	SA	R5	p_P861	1-Pyrroline-4-hydroxy-2-carboxylate	C5 H7 N O3	C04282	129.04258	2.503	NA	74	DDA for preferred ion	156891.6924	-2.2180714386947997
ATCC_29213	SA	R5	p_P883	Guanine	C5 H5 N5 O	C00242	151.0493	2.553	99.3	92	DDA for preferred ion	82787.706	-3.901908979827958
ATCC_29213	SA	R5	p_P884	Adenosine 3'5'-cyclic monophosphate	C10 H12 N5 O6 P	C00575	329.05243	2.562	86.4	73.9	DDA for preferred ion	294235.6136	-0.73000681435893
ATCC_29213	SA	R5	p_P904	DL-Arginine	C6 H14 N4 O2	C02385	174.1116	2.648	94	91.8	DDA for preferred ion	96703.28578	-2.211437222722175
ATCC_29213	SA	R5	p_P920	Carbimazole	C7 H10 N2 O2 S	C07615	186.04621	2.673	59.1	66.8	DDA for preferred ion	50767.12062	-0.7261801130882706
ATCC_29213	SA	R5	p_P940	Thymidine 5'-monophosphate	C10 H15 N2 O8 P	C00364	322.05627	2.691	97.5	87.8	DDA for preferred ion	192951.3235	-2.8270410294155965
ATCC_29213	SA	R5	p_P951	Thymine	C5 H6 N2 O2	C00178	126.0429	2.717	95.7	89.4	DDA for preferred ion	9653491.551	1.6448487404341527
ATCC_29213	SA	R5	p_P952	N-(2-Methoxyphenyl)acetamide	C9 H11 N O2	NA	165.07879	2.717	56.1	61	DDA for preferred ion	124839.3895	-0.28385936920149035
ATCC_29213	SA	R5	p_P979	Tyrosylalanine	C12 H16 N2 O4	NA	252.11101	2.804	93.5	86.6	DDA for preferred ion	47269.28117	-2.595348420595032
ATCC_29213	SA	R5	p_P998	Cyclohexylamine	C6 H13 N	C00571	99.10491	2.856	NA	88	DDA for preferred ion	12697370.87	0.26883525437832034
ATCC_29213	SA	R5	p_P1026	Norepinephrine(Noradrenaline)	C8 H11 N O3	C00547	169.07384	2.937	NA	85.3	DDA for preferred ion	404319.9377	1.4926304547145932
ATCC_29213	SA	R5	p_P1030	3-Hydroxy-5-(hydroxymethyl)-2-methylisonicotinaldehyde oxime	C8 H10 N2 O3	NA	182.06904	2.943	95.5	94.9	DDA for preferred ion	33968.01943	-3.6732238367113386
ATCC_29213	SA	R5	p_P1033	Adenosine	C10 H13 N5 O4	C00212	267.09674	2.962	89.8	81.1	DDA for preferred ion	132786.7749	-0.9624978957084274
ATCC_29213	SA	R5	p_P1045	Sorbic acid	C6 H8 O2	D02411	112.05251	3.003	80	60.5	DDA for preferred ion	1751835.695	1.4882937427787404
ATCC_29213	SA	R5	p_P1046	6-Hydroxynicotinic acid	C6 H5 N O3	C01020	139.02689	3.005	57.9	87.8	DDA for preferred ion	34638.09737	-1.3717630901088107
ATCC_29213	SA	R5	p_P1097	allopurinol	C5 H4 N4 O	D00224	136.03851	3.183	NA	70.6	DDA for preferred ion	23449.03634	-0.7138651691190816
ATCC_29213	SA	R5	p_P1120	2-Hydroxyphenylalanine	C9 H11 N O3	NA	181.07378	3.246	80.4	72.3	DDA for preferred ion	2632636.59	0.5347707171022726
ATCC_29213	SA	R5	p_P1125	5-Valerolactone	C5 H8 O2	C02240	100.05252	3.26	NA	62	DDA for preferred ion	169412.7994	-1.3230984959771384
ATCC_29213	SA	R5	p_P1176	N,N-dimethyl-9H-purin-6-amine	C7 H9 N5	NA	163.08573	3.426	50.6	70	DDA for preferred ion	504556.4792	-1.2046809908179377
ATCC_29213	SA	R5	p_P1192	L-Phenylalanine	C9 H11 N O2	C00079	165.07881	3.473	96	90.5	DDA for preferred ion	6497968520	5.129205096335003
ATCC_29213	SA	R5	p_P1228	2-Hydroxy-2-methylbutyronitrile	C5 H9 N O	NA	99.06849	3.549	NA	84.3	DDA for preferred ion	2221488.661	-1.2521648956633094
ATCC_29213	SA	R5	p_P1305	2-Phenylglycine	C8 H9 N O2	NA	151.06322	3.739	74.1	NA	DDA for preferred ion	113741.6663	-2.531546705220304
ATCC_29213	SA	R5	p_P1326	Glycyl-L-leucine	C8 H16 N2 O3	C02155	188.11597	3.782	93.3	87.7	DDA for preferred ion	35349.00736	-2.568555294578678
ATCC_29213	SA	R5	p_P1334	Aspartame	C14 H18 N2 O5	D02381	294.12162	3.838	64	NA	DDA for preferred ion	32544.31713	-2.874920410505096
ATCC_29213	SA	R5	p_P1346	NP-016455	C11 H18 N2 O4	NA	242.12665	3.944	NA	75.6	DDA for preferred ion	27328.43732	-2.115311475808941
ATCC_29213	SA	R5	p_P1375	N6-[(5-nitro-2-thienyl)methylidene]-2,3-dihydro-1,4-benzodioxin-6-amine	C13 H10 N2 O4 S	NA	290.03624	4.011	NA	62.2	DDA for preferred ion	252199.7205	-1.3874864884444733
ATCC_29213	SA	R5	p_P1433	Hypoxanthine	C5 H4 N4 O	C00262	136.03846	4.15	90.7	88.3	DDA for preferred ion	40213.84774	-4.221071739288801
ATCC_29213	SA	R5	p_P1443	Pantothenate	C9 H17 N O5	C00864	219.11067	4.185	92	NA	DDA for preferred ion	1317447.511	-2.0224245587349365
ATCC_29213	SA	R5	p_P1524	tert-Butyl N-[1-(aminocarbonyl)-3-methylbutyl]carbamate	C11 H22 N2 O3	NA	230.16306	4.511	67.5	64.7	DDA for preferred ion	37130.00065	-2.610685280429257
ATCC_29213	SA	R5	p_P1540	Paraquat	C12 H14 N2	C14701	186.11568	4.574	NA	67.3	DDA for preferred ion	47571.86439	-1.7544221994809668
ATCC_29213	SA	R5	p_P1546	Harmine	C13 H12 N2 O	C06538	212.09472	4.598	85.5	NA	DDA for preferred ion	38608.63783	-1.631393634101828
ATCC_29213	SA	R5	p_P1551	2-(Methylamino)-2,3-dihydro-1H-benzo[de]isoquinoline-1,3-dione	C13 H10 N2 O2	NA	226.07428	4.607	NA	78.5	DDA for preferred ion	29596.16048	-1.5905931520567194
ATCC_29213	SA	R5	p_P1560	6,7-dihydro-5H-dibenzo[d,f][1,3]diazepin-6-one	C13 H10 N2 O	NA	210.07928	4.655	NA	75.7	DDA for preferred ion	805086.2265	-2.7792351265341857
ATCC_29213	SA	R5	p_P1605	DL-Tryptophan	C11 H12 N2 O2	C00806	204.08981	4.882	99.2	96.7	DDA for preferred ion	306582268.7	3.7428861416173334
ATCC_29213	SA	R5	p_P1606	8-Hydroxyquinoline	C9 H7 N O	C19434	145.0527	4.882	57.9	61.4	DDA for preferred ion	4507175.691	3.2561678834691286
ATCC_29213	SA	R5	p_P1609	Isoquinoline	C9 H7 N	C06323	129.05783	4.883	68.4	76.6	DDA for preferred ion	1986802.959	2.437298848754075
ATCC_29213	SA	R5	p_P1610	1,5-Naphthalenediamine	C10 H10 N2	C19463	158.08434	4.883	66.7	64.6	DDA for preferred ion	4607156.389	3.1501640102587274
ATCC_29213	SA	R5	p_P1612	Indole-3-acrylic acid	C11 H9 N O2	NA	187.06323	4.885	97	89	DDA for preferred ion	300305045.1	3.750177082019068
ATCC_29213	SA	R5	p_P1632	Methionine	C5 H11 N O2 S	C01733	149.05097	4.935	93.1	90.8	DDA for preferred ion	1802232.049	-1.087685237293833
ATCC_29213	SA	R5	p_P1656	Phloroglucinol	C6 H6 O3	C02183	126.03164	4.976	57.2	74.1	DDA for preferred ion	274184.8087	-0.13438906697975384
ATCC_29213	SA	R5	p_P1669	Valine	C5 H11 N O2	C00183	117.07896	5.01	88.5	85.4	DDA for preferred ion	4694791.83	0.22100491749529994
ATCC_29213	SA	R5	p_P1697	Caprolactam	C6 H11 N O	C06593	113.0841	5.109	92.6	85.1	DDA for preferred ion	17917479.66	0.7221266524039649
ATCC_29213	SA	R5	p_P1723	?-Aspartylphenylalanine	C13 H16 N2 O5	NA	280.10606	5.279	75.8	73.9	DDA for preferred ion	1688586.825	3.613010167399235
ATCC_29213	SA	R5	p_P1724	N-Acetyl-L-tyrosine	C11 H13 N O4	C01657	223.08447	5.281	95.8	91.2	DDA for preferred ion	722260.5309	-0.217497078089405
ATCC_29213	SA	R5	p_P1739	1(2H)-Isoquinolinone	C9 H7 N O	C06324	145.05266	5.382	NA	78.3	DDA for preferred ion	66623.6358	-0.8621394569019287
ATCC_29213	SA	R5	p_P1761	2-Acetamidophenol	C8 H9 N O2	NA	151.06327	5.552	99.2	93.3	DDA for preferred ion	196658.594	-1.9391316503296636
ATCC_29213	SA	R5	p_P1767	1-(2,4-Dihydroxyquinolin-3-yl)ethan-1-one	C11 H9 N O3	NA	203.05828	5.577	81.1	82.5	DDA for preferred ion	29017.20853	-1.4517787392196126
ATCC_29213	SA	R5	p_P1769	NP-003319	C11 H14 N4 O4 S	NA	298.0735	5.581	NA	84.6	DDA for preferred ion	282899.6741	-1.0863450876812237
ATCC_29213	SA	R5	p_P1775	6-Methylquinoline	C10 H9 N	NA	143.07344	5.644	57.6	88.8	DDA for preferred ion	222298.0785	0.617661784474933
ATCC_29213	SA	R5	p_P1776	2,3,4,9-Tetrahydro-1H-?-carboline-3-carboxylic acid	C12 H12 N2 O2	NA	216.08993	5.644	92.5	90	DDA for preferred ion	708179.2248	1.5365628179269422
ATCC_29213	SA	R5	p_P1800	N-Benzylformamide	C8 H9 N O	C15561	135.06835	5.775	76.5	75.7	DDA for preferred ion	442459.1755	-0.9019736887022702
ATCC_29213	SA	R5	p_P1814	2-(2-amino-3-methylbutanamido)-3-phenylpropanoic acid	C14 H20 N2 O3	NA	264.14748	5.848	NA	81.5	DDA for preferred ion	28212.85621	-2.8724248182118988
ATCC_29213	SA	R5	p_P1826	Kynurenic acid	C10 H7 N O3	C01717	189.0425	5.966	94	93.1	DDA for preferred ion	51552.84408	-2.965259722900317
ATCC_29213	SA	R5	p_P1841	4-Hydroxybenzaldehyde	C7 H6 O2	C00633	122.03679	6.107	91.3	86.1	DDA for preferred ion	916255.858	1.3213961943227766
ATCC_29213	SA	R5	p_P1847	3-Methyl-quinolin-2-ol	C10 H9 N O	NA	159.06836	6.141	NA	82.6	DDA for preferred ion	74702.8811	-4.3748769037047595
ATCC_29213	SA	R5	p_P1857	3-[1-(dimethylamino)-1H-pyrrol-2-yl]-2-(2-furylcarbonyl)acrylonitrile	C14 H13 N3 O2	NA	255.10076	6.211	NA	70.1	DDA for preferred ion	55803.06829	-0.6434945861006032
ATCC_29213	SA	R5	p_P1858	Anthranilic acid	C7 H7 N O2	C00108	137.04764	6.242	95.3	90.1	DDA for preferred ion	226095.6233	-4.802718654859788
ATCC_29213	SA	R5	p_P1868	Indole-3-butyric acid	C12 H13 N O2	C11284	203.09469000000001	6.293	98.2	90.7	DDA for preferred ion	29132.64264	-2.0188276505768155
ATCC_29213	SA	R5	p_P1892	N1-(2-{2-[2-(acetylamino)phenoxy]ethoxy}phenyl)acetamide	C18 H20 N2 O4	NA	328.1422	6.496	65.4	61.7	DDA for preferred ion	28711.70209	-2.665995287922149
ATCC_29213	SA	R5	p_P1905	4-Acetamidobenzoic acid	C9 H9 N O3	D03836	179.05821	6.601	91.3	85.3	DDA for preferred ion	36803.96018	-2.1552712211870713
ATCC_29213	SA	R5	p_P1937	N-Methylcaprolactam	C7 H13 N O	NA	127.09967	6.878	NA	60.2	DDA for preferred ion	4296655.088	-0.6446954694989238
ATCC_29213	SA	R5	p_P1957	Tolycaine	C15 H22 N2 O3	NA	278.16318	6.969	77.1	73.3	DDA for preferred ion	28468.16696	-2.6434024250032433
ATCC_29213	SA	R5	p_P1973	2-oxo-1_2-dihydroquinoline-4-carboxylate	C10 H7 N O3	C16715	189.04248	7.086	NA	74.1	DDA for preferred ion	29056.75957	-1.1005439697806096
ATCC_29213	SA	R5	p_P1975	2-cyano-3-(4-hydroxyphenyl)acrylamide	C10 H8 N2 O2	NA	188.05853	7.087	69.1	NA	DDA for preferred ion	185927.9472	-1.516660414650108
ATCC_29213	SA	R5	p_P1980	N-Acetyl-L-leucine	C8 H15 N O3	C02710	173.10506	7.153	97.8	91.4	DDA for preferred ion	1037058.065	-2.9048373789361435
ATCC_29213	SA	R5	p_P1998	Pyroquilon	C11 H11 N O	C18487	173.08405	7.213	NA	77.4	DDA for preferred ion	31527.2313	-2.665683622486391
ATCC_29213	SA	R5	p_P2005	2-Hydroxyquinoline	C9 H7 N O	C06338	145.05269	7.292	78.2	85	DDA for preferred ion	38912.31848	-2.4805528997949704
ATCC_29213	SA	R5	p_P2029	6-Methoxyquinoline N-oxide	C10 H9 N O2	NA	175.06327	7.494	83.2	84	DDA for preferred ion	110886.659	-4.214433930915032
ATCC_29213	SA	R5	p_P2062	Indole-3-lactic acid	C11 H11 N O3	C02043	205.07402	7.858	90.9	89.5	DDA for preferred ion	1418327.612	2.5193504578574384
ATCC_29213	SA	R5	p_P2063	Desthiobiotin	C10 H18 N2 O3	C01909	214.13178	7.859	94.5	91.3	DDA for preferred ion	80960.60714	-3.466036264567638
ATCC_29213	SA	R5	p_P2075	3,3,5,5-Tetramethylpyrroline-N-oxide	C8 H15 N O	NA	141.11532	8.039	65.6	NA	DDA for preferred ion	655850.6471	0.8660379757136525
ATCC_29213	SA	R5	p_P2082	2-[(Dimethylamino)methylidene]indan-1-one	C12 H13 N O	NA	187.09968	8.104	51	78.5	DDA for preferred ion	32360.78267	-1.7032209683327064
ATCC_29213	SA	R5	p_P2101	3-[(dimethylamino)methylene]-1H-2-benzothiopyran-4(3H)-one	C12 H13 N O S	NA	219.07179	8.363	NA	65.6	DDA for preferred ion	31373.77001	-1.0027092099885628
ATCC_29213	SA	R5	p_P2103	Acetanilide	C8 H9 N O	C02558	135.0684	8.377	73	71.5	DDA for preferred ion	741371.3083	0.25172852833789605
ATCC_29213	SA	R5	p_P2109	2,4-Quinolinediol	C9 H7 N O2	C16716	161.04761	8.487	83.3	90.7	DDA for preferred ion	91070.10379	-4.27571885702514
ATCC_29213	SA	R5	p_P2121	1-(4-Methylphenyl)pyrrolidine-2,5-dione	C11 H11 N O2	NA	189.07895	8.706	56.6	65.9	DDA for preferred ion	43506.9199	-2.782679124545149
ATCC_29213	SA	R5	p_P2122	6-hydroxy-4-methyl-2-phenyl-2,3-dihydropyridazin-3-one	C11 H10 N2 O2	NA	202.07432	8.716	51.3	81.5	DDA for preferred ion	75798.11692	-2.2192769921772424
ATCC_29213	SA	R5	p_P2129	5-Hydroxyindole-3-acetic acid	C10 H9 N O3	C05635	191.05783	8.869	78.3	67.9	DDA for preferred ion	30185.18762	-0.04100173865908374
ATCC_29213	SA	R5	p_P2135	1,3-Dihydro-1,3,3-trimethyl-2H-indol-2-ylidene acetaldehyde	C13 H15 N O	NA	201.11539	9.044	65.2	80.4	DDA for preferred ion	35566.03312	-2.1665008111718276
ATCC_29213	SA	R5	p_P2143	1,3,4,10-Tetrahydro-9(2H)-acridinone	C13 H13 N O	NA	199.09971	9.241	50.4	81	DDA for preferred ion	34418.65913	-3.332105464677003
ATCC_29213	SA	R5	p_P2147	4-Coumarylalcohol(4-Hydroxycoumarin)	C9 H6 O3	NA	162.03165	9.48	NA	65.1	DDA for preferred ion	909830.1719	-0.38684319821725666
ATCC_29213	SA	R5	p_P2148	4-(allyloxy)-1,2-dihydroquinolin-2-one	C12 H11 N O2	NA	201.07905	9.492	73.7	77.6	DDA for preferred ion	33391.37931	-3.046139276615607
ATCC_29213	SA	R5	p_P2152	3-Indolebutyricacid	C12 H13 N O2	C11284	203.09468	9.612	NA	77.8	DDA for preferred ion	30625.34928	-2.2208124027536513
ATCC_29213	SA	R5	p_P2154	5-[4-(2-furylcarbonyl)piperazino]-5-oxo-3-phenylpentanoic acid	C20 H22 N2 O5	NA	370.15341	9.647	59.6	70.5	DDA for preferred ion	35543.40891	-2.5763813495205827
ATCC_29213	SA	R5	p_P2162	Lumichrome	C12 H10 N4 O2	C01727	242.08044	9.715	NA	83	DDA for preferred ion	79583.17338	-2.4132229880427722
ATCC_29213	SA	R5	p_P2163	2-(1H-indol-3-yl)acetic acid	C10 H9 N O2	C00954	175.0633	9.723	56.9	79.8	DDA for preferred ion	37747.47069	-0.3922431422539745
ATCC_29213	SA	R5	p_P2166	3,3'-Dimethoxybenzidine	C14 H16 N2 O2	C19231	244.12129	9.745	NA	72.1	DDA for preferred ion	985693.4858	2.897587534940474
ATCC_29213	SA	R5	p_P2169	BB-22 3-Carboxyindole metabolite	C16 H19 N O2	NA	257.14167	9.791	NA	61.6	DDA for preferred ion	34210.36741	-1.5841714836579808
ATCC_29213	SA	R5	p_P2170	N1-(5-oxo-5,6,7,8-tetrahydronaphthalen-2-yl)acetamide	C12 H13 N O2	NA	203.09466	9.798	54.5	72.4	DDA for preferred ion	33783.07813	-2.6277289921554488
ATCC_29213	SA	R5	p_P2181	PB-22 N-(4-Hydroxypentyl)-3-carboxyindole metabolite	C14 H17 N O3	NA	247.12096	9.879	NA	71.2	DDA for preferred ion	38601.53216	-0.9242407262961816
ATCC_29213	SA	R5	p_P2190	Isophenoxazine	C12 H8 N2 O2	C02161	212.05865	9.921	NA	70.3	DDA for preferred ion	100012.3131	-1.798036465354869
ATCC_29213	SA	R5	p_P2191	Norbutorphanol	C16 H21 N O2	NA	259.15727	9.926	85.8	81.2	DDA for preferred ion	42317.42696	-1.6126790645003517
ATCC_29213	SA	R5	p_P2195	Aniline	C6 H7 N	C00292	93.058	9.956	82.2	86.2	DDA for preferred ion	45781.40778	-2.196533965036144
ATCC_29213	SA	R5	p_P2199	NP-002223	C13 H13 N O2	NA	215.09467	9.961	NA	69.6	DDA for preferred ion	426661.1076	-1.7296629230256606
ATCC_29213	SA	R5	p_P2213	4-phenyl-6-(2-thienyl)-2,3,4,5-tetrahydropyridazin-3-one	C14 H12 N2 O S	NA	256.06691	9.995	NA	75.9	DDA for preferred ion	113916.6766	-1.1810668633414103
ATCC_29213	SA	R5	p_P2228	4-(4-Cyclohexylanilino)-4-oxobut-2-enoic acid	C16 H19 N O3	NA	273.1368	10.04	60.7	NA	DDA for preferred ion	83846.01854	-1.5480403660651163
ATCC_29213	SA	R5	p_P2232	Norketamine	C12 H14 Cl N O	NA	223.07461	10.061	81.6	NA	DDA for preferred ion	152946.2422	-2.0928376455685616
ATCC_29213	SA	R5	p_P2244	5'-S-Methyl-5'-thioadenosine	C11 H15 N5 O3 S	C00170	297.08946	10.104	73	NA	DDA for preferred ion	56993.77219	-1.2978375602990972
ATCC_29213	SA	R5	p_P2247	2-(4-hydroxy-1,3-thiazol-2-yl)-1-phenylethan-1-one	C11 H9 N O2 S	NA	219.03543	10.118	NA	65.2	DDA for preferred ion	51035.17883	-2.5893226310849062
ATCC_29213	SA	R5	p_P2248	5-(2-Thienyl)nicotinic acid	C10 H7 N O2 S	NA	205.01976	10.123	68.8	75.5	DDA for preferred ion	284808.4749	-2.3048588566711956
ATCC_29213	SA	R5	p_P2251	1-(1,3,3-Trimethyl-2,3-dihydro-1H-indol-2-yliden)acetone	C14 H17 N O	NA	215.131	10.126	NA	88.2	DDA for preferred ion	46333.52036	-3.5139049151253445
ATCC_29213	SA	R5	p_P2275	phenazine-2-carboxylic acid	C13 H8 N2 O2	NA	224.05861	10.166	NA	87.1	DDA for preferred ion	678483.9425	-2.082920143721573
ATCC_29213	SA	R5	p_P2276	N-(9-oxodecyl)acetamide	C12 H23 N O2	NA	213.17285999999999	10.166	NA	69.4	DDA for preferred ion	5725551.798	0.3329455384759079
ATCC_29213	SA	R5	p_P2299	4-(2-hydroxyphenyl)-8,9-dimethyl-2,3-dihydro-1H-1,5-benzodiazepin-2-one	C17 H16 N2 O2	NA	280.12124	10.213	80.1	79.1	DDA for preferred ion	97853.24466	-0.6064040119957923
ATCC_29213	SA	R5	p_P2310	2-Hydroxy-4'-(2-hydroxyethoxy)-2-methylpropiophenone	C12 H16 O4	NA	224.10246	10.232	53.8	64.7	DDA for preferred ion	32072648.69	0.6811761218981154
ATCC_29213	SA	R5	p_P2327	3-oxoindane-1-carboxylic acid	C10 H8 O3	NA	176.04726	10.253	63.8	NA	DDA for preferred ion	2639938.918	0.13258439002554923
ATCC_29213	SA	R5	p_P2332	Imidazosagatriazinone	C17 H20 N4 O2	NA	312.15483	10.262	64.1	NA	DDA for preferred ion	4599099.26	0.24116596073442054
ATCC_29213	SA	R5	p_P2342	1-(Benzylamino)-3-(3,4-dimethylphenoxy)propan-2-ol	C18 H23 N O2	NA	285.17298	10.274	NA	72.4	DDA for preferred ion	116066.0619	-1.7143001403425373
ATCC_29213	SA	R5	p_P2345	4-Hydroxypropranolol	C16 H21 N O3	NA	275.15224	10.281	NA	66.7	DDA for preferred ion	104530.9302	-2.320498822487778
ATCC_29213	SA	R5	p_P2347	2,2,6,6-Tetramethyl-1-piperidinol (TEMPO)	C9 H19 N O	NA	157.14656	10.282	NA	78.3	DDA for preferred ion	225841761.3	0.27575083071235085
ATCC_29213	SA	R5	p_P2353	N1-bicyclo[2.2.2]oct-2-ylbenzamide	C15 H19 N O	NA	229.14671	10.291	NA	73.5	DDA for preferred ion	99218.24234	-2.061979643597475
ATCC_29213	SA	R5	p_P2355	2-benzyl-6-hydroxy-2-azabicyclo[2.2.2]octan-3-one	C14 H17 N O2	NA	231.12593	10.295	NA	68.3	DDA for preferred ion	3248062.419	-0.811957395751282
ATCC_29213	SA	R5	p_P2362	Triphenylphosphine oxide	C18 H15 O P	NA	278.08607	10.303	58.7	77.2	DDA for preferred ion	993394.034	0.19552128323320872
ATCC_29213	SA	R5	p_P2364	Phytosphingosine;D-Ribo-2-amino-1_3_4-Octadecanetriol	C18 H39 N O3	C12144	317.29282	10.307	NA	76.3	DDA for preferred ion	2324038.685	0.5126229224755932
ATCC_29213	SA	R5	p_P2372	2-(4-Methoxybenzylidene)quinuclidin-3-one	C15 H17 N O2	NA	243.12592	10.315	65.2	69.9	DDA for preferred ion	72943.07065	-3.7607466311429256
ATCC_29213	SA	R5	p_P2408	Isobutyl benzoate	C11 H14 O2	NA	178.09931	10.378	67.5	NA	DDA for preferred ion	9969435.861	0.7523292876976484
ATCC_29213	SA	R5	p_P2418	(2R)-2-[(2R,5S)-5-[(2S)-2-hydroxybutyl]oxolan-2-yl]propanoic acid	C11 H20 O4	NA	216.13617	10.392	NA	70.6	DDA for preferred ion	40607924.38	1.254364678597259
ATCC_29213	SA	R5	p_P2423	(1H-Indol-3-yl)(2,2,3,3-tetramethylcyclopropyl)methanone	C16 H19 N O	NA	241.14666	10.403	NA	73.4	DDA for preferred ion	91960.47759	-2.8591024640512472
ATCC_29213	SA	R5	p_P2424	4-[4-phenyl-3,6-dihydro-1(2H)-pyridinyl]butanoic acid hydrochloride	C15 H19 N O2	NA	245.14153	10.408	NA	64.9	DDA for preferred ion	82934.86827	-3.4376119658260365
ATCC_29213	SA	R5	p_P2433	Benzophenone	C13 H10 O	C06354	182.07308	10.427	96.9	82.9	DDA for preferred ion	3250859.182	-0.1803405555048201
ATCC_29213	SA	R5	p_P2471	7,7-dimethyl-3-spiro(4,4,-dimethyl-2,6-dioxocyclohexyl)-1,2,3,4,5,6,7,8-octahydro-5-quinolinone	C18 H25 N O3	NA	303.18335	10.467	NA	74.6	DDA for preferred ion	80957.79926	-3.8308756574844054
ATCC_29213	SA	R5	p_P2477	10-Oxodecanoate	C10 H18 O3	C02217	186.12587	10.474	NA	84.7	DDA for preferred ion	5282801.781	0.3914540513509017
ATCC_29213	SA	R5	p_P2490	Atropine	C17 H23 N O3	C01479	289.16777	10.514	NA	78	DDA for preferred ion	1883943.086	-1.929964541283546
ATCC_29213	SA	R5	p_P2491	6-(2-chloroanilino)-4-oxo-2-(4-pyridyl)-3,4-dihydro-2H-1,3-thiazine-5-carbonitrile	C16 H11 Cl N4 O S	NA	342.28781	10.514	68.7	NA	DDA for preferred ion	5133713.117	0.23684518192765225
ATCC_29213	SA	R5	p_P2492	Ethyl paraben	C9 H10 O3	D01647	166.06294	10.515	64	NA	DDA for preferred ion	2534925.188	-0.7698097071234926
ATCC_29213	SA	R5	p_P2493	4-Ethoxy ethylbenzoate	C11 H14 O3	NA	194.09418	10.515	NA	87.5	DDA for preferred ion	6849272.57	-0.8761179426678716
ATCC_29213	SA	R5	p_P2496	Desomorphine	C17 H21 N O2	NA	271.1573	10.524	NA	77.2	DDA for preferred ion	2026912.751	-1.2473099937464163
ATCC_29213	SA	R5	p_P2509	(+/-)-threo-Methylnaphthidate	C18 H21 N O2	NA	283.15717	10.55	NA	62.5	DDA for preferred ion	973516.1745	-0.028722762398182056
ATCC_29213	SA	R5	p_P2515	3,5-di-tert-Butyl-4-hydroxybenzaldehyde	C15 H22 O2	NA	234.16195	10.556	88.4	87.2	DDA for preferred ion	9013109.061	0.11008251136875913
ATCC_29213	SA	R5	p_P2517	(3S,9aS)-3-benzyl-octahydro-1H-pyrido[1,2-a]pyrazin-1-one	C15 H20 N2 O	NA	244.15749	10.561	NA	79.5	DDA for preferred ion	96351.03052	-0.4968868613676065
ATCC_29213	SA	R5	p_P2528	3-Desoxy-3,4-methylenedioxy pyrovalerone	C17 H23 N O2	NA	273.17299	10.577	NA	67.5	DDA for preferred ion	2965656.396	-1.6428519903302536
ATCC_29213	SA	R5	p_P2537	Dextromethorphan	C18 H25 N O	C06947	271.19373	10.594	NA	91	DDA for preferred ion	656476.0522	-1.885476483628512
ATCC_29213	SA	R5	p_P2554	Benzyl butyl phthalate	C19 H20 O4	C14211	312.13593	10.629	90.2	78.1	DDA for preferred ion	26625232.75	0.3377150778359166
ATCC_29213	SA	R5	p_P2557	2-({2-[4-(4-Fluorophenyl)piperazino]-2-oxoethyl}sulfanyl)acetic acid	C14 H17 F N2 O3 S	NA	312.0965	10.632	51.8	65.9	DDA for preferred ion	110169.2018	-1.6081848613216323
ATCC_29213	SA	R5	p_P2561	Diisobutylphthalate	C16 H22 O4	C15205	278.15179	10.642	92.6	75.4	DDA for preferred ion	66014861.32	0.3868757440070034
ATCC_29213	SA	R5	p_P2594	D-(+)-Camphor	C10 H16 O	C00808	152.11997	10.693	65	63.7	DDA for preferred ion	270774.7693	-0.9573668635368868
ATCC_29213	SA	R5	p_P2597	Citroflex A-4	C20 H34 O8	NA	402.22487	10.699	91.6	89.8	DDA for preferred ion	15838500.86	0.19646408843379604
ATCC_29213	SA	R5	p_P2607	Oleamide	C18 H35 N O	C19670	281.27191	10.708	76.4	80.7	DDA for preferred ion	9266083.456	0.1900431491044472
ATCC_29213	SA	R5	p_P2606	?-Linolenoyl ethanolamide	C20 H35 N O2	NA	152.1188	10.708	NA	70.6	DDA for other ion	25669858.74	0.4294691314147343
ATCC_29213	SA	R5	p_P2664	(6Z)-Octadecenoicacid	C18 H34 O2	C08363	282.25594	10.838	NA	86.2	DDA for preferred ion	15909594.71	0.2766292561144681
ATCC_29213	SA	R5	p_P2679	2-Heptyl-4-hydroxyquinoline-N-oxide	C16 H21 N O2	C04284	259.15714	10.867	NA	86.2	DDA for preferred ion	188593.9504	-2.4278884791515267
ATCC_29213	SA	R5	p_P2686	(1R,3R,4S,5R)-3,4-bis({[(2E)-3-(3,4-dihydroxyphenyl)prop-2-enoyl]oxy})-1,5-dihydroxycyclohexane-1-carboxylic acid	C25 H24 O12	NA	498.12035	10.913	NA	70.9	DDA for preferred ion	4828647.42	0.3942559493533615
ATCC_29213	SA	R5	p_P2697	Benazol P	C13 H11 N3 O	D03913	225.09026	11.004	91.6	90.7	DDA for preferred ion	5822911.176	-0.18108328463712908
ATCC_29213	SA	R5	p_P2707	Dibutyl sebacate	C18 H34 O4	D03782	314.24559	11.055	89.7	78.8	DDA for preferred ion	16509433.21	0.25374763000905887
ATCC_29213	SA	R5	p_P2711	Hexadecanamide	C16 H33 N O	NA	255.25629	11.185	92.4	96	DDA for preferred ion	16628340.87	0.20750217213947764
ATCC_29213	SA	R5	p_P2727	Stearamide	C18 H37 N O	C13846	283.28754	11.783	NA	91.4	DDA for preferred ion	4022630.524	0.13066182973959428
ATCC_29213	SA	R5	p_P2732	1-Stearoylglycerol	C21 H42 O4	D01947	358.30798	11.901	64.1	NA	DDA for preferred ion	68201935.58	0.23719456198569944
ATCC_29213	SA	R5	p_P2733	Bis(2-ethylhexyl) phthalate	C24 H38 O4	C03690	390.27667	11.941	95.6	84.2	DDA for preferred ion	22484852.7	0.22016365061490362
ATCC_29213	SA	R5	p_P2746	Erucamide	C22 H43 N O	NA	337.33428	12.502	86.8	86.1	DDA for preferred ion	13785518.8	0.003022844367666977
ATCC_29213	SA	R5	p_P2750	Bis(3,5,5-trimethylhexyl) phthalate	C26 H42 O4	NA	418.30787	12.527	86.6	83.4	DDA for preferred ion	419413982.3	0.5232580560399143
ATCC_29213	SA	R5	p_P2756	Docosanamide	C22 H45 N O	NA	339.34985	13.344	NA	88.5	DDA for preferred ion	5077722.49	0.17270824352328873
ATCC_29213	SA	R6	p_P43	Spermidine	C7 H19 N3	C00315	145.15783	0.776	91.4	88.1	DDA for preferred ion	430791.6901	0.035466691230496394
ATCC_29213	SA	R6	p_P48	Ornithine	C5 H12 N2 O2	C01602	132.08985	0.791	63.6	61.7	DDA for preferred ion	112331411.6	3.6405258911259537
ATCC_29213	SA	R6	p_P170	2-Amino-4-methylpyrimidine	C5 H7 N3	NA	109.06402	0.882	67.9	77.8	DDA for preferred ion	47273031.1	3.7840936301628894
ATCC_29213	SA	R6	p_P173	D-(-)-Aspartic acid	C4 H7 N O4	C00402	133.03742	0.888	86.4	79.7	DDA for preferred ion	10507834.83	3.4217818055308946
ATCC_29213	SA	R6	p_P174	L-Homoserine	C4 H9 N O3	C00263	119.05826	0.89	93.6	89.1	DDA for preferred ion	142844077.7	3.9961403960677515
ATCC_29213	SA	R6	p_P175	L-Serine	C3 H7 N O3	C00065	105.04263	0.891	93.1	86.3	DDA for preferred ion	22738626.51	3.6403198259612637
ATCC_29213	SA	R6	p_P185	L-Glutamic acid	C5 H9 N O4	C00025	147.05306	0.9	92	86.1	DDA for preferred ion	239627051.2	3.397784943720552
ATCC_29213	SA	R6	p_P200	Choline	C5 H13 N O	C00114	103.09984	0.904	96.3	87.7	DDA for preferred ion	113692.7014	-1.2611555810823845
ATCC_29213	SA	R6	p_P204	DL-Lysine	C6 H14 N2 O2	C16440	146.10543	0.905	91.9	81.8	DDA for preferred ion	337603990.7	4.136623136296613
ATCC_29213	SA	R6	p_P216	Prolinamide	C5 H10 N2 O	C19781	114.0793	0.917	78.3	63	DDA for preferred ion	192634903.6	4.301795688139752
ATCC_29213	SA	R6	p_P217	Methionine sulfoxide	C5 H11 N O3 S	NA	165.04586	0.917	93.8	90.4	DDA for preferred ion	1757097.565	-0.27406633664089597
ATCC_29213	SA	R6	p_P218	Betaine	C5 H11 N O2	C00719	117.07894	0.918	94.7	87.4	DDA for preferred ion	2492316.65	0.2437469283640077
ATCC_29213	SA	R6	p_P240	Homocysteine	C4 H9 N O2 S	C05330	135.0354	0.957	64.1	62.7	DDA for preferred ion	283219.8542	-1.2596075873807457
ATCC_29213	SA	R6	p_P251	D-(+)-Proline	C5 H9 N O2	C00763	115.06331	0.981	93.8	91.1	DDA for preferred ion	2985669602	5.392706911110903
ATCC_29213	SA	R6	p_P274	4-Morpholinepropanesulfonic acid	C7 H15 N O4 S	NA	209.07203	1.005	91.3	93	DDA for preferred ion	7109615117	-0.0970350403476985
ATCC_29213	SA	R6	p_P306	Pipecolic acid	C6 H11 N O2	C00408	129.07895	1.057	71.7	66.8	DDA for preferred ion	133417370.4	4.259681235491879
ATCC_29213	SA	R6	p_P330	gamma-L-Glutamyl-L-glutamic acid	C10 H16 N2 O7	C05282	276.09575	1.102	81.8	79.7	DDA for preferred ion	610718.8951	-1.8981233932177553
ATCC_29213	SA	R6	p_P341	N5-Ethyl-L-glutamine	C7 H14 N2 O3	C01047	174.10033	1.122	NA	73.3	DDA for preferred ion	346446.2554	-3.1572536699975657
ATCC_29213	SA	R6	p_P362	N,N-Diethylethanolamine	C6 H15 N O	NA	117.11535	1.165	90.5	86.5	DDA for preferred ion	3428172.968	-1.8093799628629696
ATCC_29213	SA	R6	p_P384	D-Serine	C3 H7 N O3	C00740	105.04267	1.21	94.7	92.5	DDA for preferred ion	2643062.265	-0.33832133256202823
ATCC_29213	SA	R6	p_P387	N-Acetyl-DL-serine	C5 H9 N O4	NA	147.05308	1.212	92.6	91.4	DDA for preferred ion	22022630.19	0.7301029481277475
ATCC_29213	SA	R6	p_P389	Cytidine 5'-monophosphate (hydrate)	C9 H14 N3 O8 P	C00055	323.05165	1.214	84.5	89.1	DDA for preferred ion	465054.2569	-2.9511530585158177
ATCC_29213	SA	R6	p_P410	2-Aminooctanedioic acid	C8 H15 N O4	NA	189.10005	1.267	83.9	73.6	DDA for preferred ion	283255.011	-0.43375137906382477
ATCC_29213	SA	R6	p_P415	Proline	C5 H9 N O2	C00148	115.06336	1.281	87.5	88.2	DDA for preferred ion	51465438.36	2.16262620297114
ATCC_29213	SA	R6	p_P417	D-(+)-Pipecolinic acid	C6 H11 N O2	NA	129.07893	1.289	94	83.8	DDA for preferred ion	6362115.513	-0.49190851555638204
ATCC_29213	SA	R6	p_P428	L-Histidine	C6 H9 N3 O2	C00135	155.06939	1.303	94	86.6	DDA for preferred ion	1229283.06	0.6232653509766521
ATCC_29213	SA	R6	p_P432	2-Mercaptoethanol	C2 H6 O S	C00928	78.0141	1.309	84.3	85.7	DDA for preferred ion	1727761.232	0.5290666242274753
ATCC_29213	SA	R6	p_P435	Epinephrine	C9 H13 N O3	C00788	183.08944	1.313	80.9	72.7	DDA for preferred ion	1357637.169	-0.18638862811177148
ATCC_29213	SA	R6	p_P456	Trigonelline	C7 H7 N O2	C01004	137.04763	1.34	91.7	86.3	DDA for preferred ion	239512.0133	0.1177171623737081
ATCC_29213	SA	R6	p_P496	Acetyl-beta-methylcholine	C8 H17 N O2	C07471	159.12587	1.371	79.6	92.1	DDA for preferred ion	1478925.42	-0.36238151773632055
ATCC_29213	SA	R6	p_P507	Triisopropanolamine	C9 H21 N O3	NA	191.15207	1.382	83.1	81.2	DDA for preferred ion	1297071.164	0.7526166618729526
ATCC_29213	SA	R6	p_P509	N6-Acetyl-L-lysine	C8 H16 N2 O3	C02727	188.11592	1.385	96.7	90.4	DDA for preferred ion	740662.0013	-0.8996415417744856
ATCC_29213	SA	R6	p_P513	5,6-Dihydrouracil	C4 H6 N2 O2	C00429	114.04302	1.395	72.3	NA	DDA for preferred ion	300418.4379	-1.3086971560569296
ATCC_29213	SA	R6	p_P518	Adenine	C5 H5 N5	C00147	135.05441	1.417	81.3	83.5	DDA for preferred ion	323973.2487	-1.917695188468187
ATCC_29213	SA	R6	p_P522	L-(-)-Methionine	C5 H11 N O2 S	C00073	149.05098	1.427	94.5	91	DDA for preferred ion	3788768424	0.6913113484034561
ATCC_29213	SA	R6	p_P531	Acetylarginine	C8 H16 N4 O3	NA	216.12229	1.452	90.9	94.3	DDA for preferred ion	184773976.3	5.753109912468421
ATCC_29213	SA	R6	p_P539	Uracil	C4 H4 N2 O2	C00106	112.02733	1.465	90.3	88.8	DDA for preferred ion	958864.1584	-2.516619410762438
ATCC_29213	SA	R6	p_P549	Nicotinic acid	C6 H5 N O2	C00253	123.03203	1.504	92.6	89.2	DDA for preferred ion	392366.7705	-2.452828702154399
ATCC_29213	SA	R6	p_P559	N-Acetyl-L-carnosine	C11 H16 N4 O4	NA	268.11724	1.532	86.6	81.5	DDA for preferred ion	185440.3134	0.003532841489846561
ATCC_29213	SA	R6	p_P567	4-Aminophenol	C6 H7 N O	C02372	109.05278	1.543	94.8	89.1	DDA for preferred ion	191354.3701	-0.2852295607748552
ATCC_29213	SA	R6	p_P581	Salicylic acid	C7 H6 O3	C00805	138.0317	1.56	84.5	80.1	DDA for preferred ion	127928.0088	-1.3809189255453092
ATCC_29213	SA	R6	p_P595	Reduced glutathione	C10 H17 N3 O6 S	C02471	307.08372	1.568	57.9	60.3	DDA for preferred ion	125019.3746	0.38222172977488356
ATCC_29213	SA	R6	p_P605	Urocanic acid	C6 H6 N2 O2	C00785	138.04289	1.622	96.7	89.9	DDA for preferred ion	5607659.022	0.4521708466543579
ATCC_29213	SA	R6	p_P616	6-Aminocaproic acid	C6 H13 N O2	C02378	131.09457	1.695	93.7	89.3	DDA for preferred ion	943067.0456	0.014944819708237134
ATCC_29213	SA	R6	p_P617	Nicotinamide	C6 H6 N2 O	C00153	122.04801	1.698	88.5	84.7	DDA for preferred ion	85069.81568	-3.7904622631542857
ATCC_29213	SA	R6	p_P620	L-Arginine	C6 H14 N4 O2	C00062	174.11158	1.716	91.3	86.3	DDA for preferred ion	172477.2775	-2.2032492908752204
ATCC_29213	SA	R6	p_P632	1_2-Diaminobenzene	C6 H8 N2	NA	108.06881	1.771	NA	74.5	DDA for preferred ion	26652.4987	-1.9739606271231107
ATCC_29213	SA	R6	p_P639	Adenosine 5'-monophosphate	C10 H14 N5 O7 P	C00020	347.06263	1.798	96.5	89.3	DDA for preferred ion	334742.5782	-4.0597808341213195
ATCC_29213	SA	R6	p_P647	Cytosine	C4 H5 N3 O	C00380	111.04332	1.829	97.4	91.9	DDA for preferred ion	2346541.162	-0.4887132600529718
ATCC_29213	SA	R6	p_P674	Methyl 2-[(2-methoxy-2-oxoethyl)amino]acetate	C6 H11 N O4	NA	161.06873	1.915	78.6	74.3	DDA for preferred ion	12097760.31	0.3175372324808201
ATCC_29213	SA	R6	p_P681	N5-(L-1-Carboxyethyl)-L-ornithine	C8 H16 N2 O4	C04210	204.11099	1.926	NA	71.2	DDA for preferred ion	33242.18865	-2.176615251507645
ATCC_29213	SA	R6	p_P699	Uric acid	C5 H4 N4 O3	C00366	168.02829	1.966	96.3	88	DDA for preferred ion	121235.5023	-2.2976555479398577
ATCC_29213	SA	R6	p_P707	L-Isoleucine	C6 H13 N O2	C00407	131.09454	2.024	97.6	90.9	DDA for preferred ion	1016853975	4.059563467667147
ATCC_29213	SA	R6	p_P708	trans-3-Hexenoic acid	C6 H10 O2	NA	114.06795	2.027	82.4	74.8	DDA for preferred ion	1007280088	3.2893585909717196
ATCC_29213	SA	R6	p_P726	L-Norleucine	C6 H13 N O2	C01933	131.09452	2.147	96.9	93.5	DDA for preferred ion	7300604873	4.0466431861855625
ATCC_29213	SA	R6	p_P728	7-Methylguanine	C6 H7 N5 O	C02242	165.065	2.149	92.2	91.6	DDA for preferred ion	203395.9516	-2.3486189159843853
ATCC_29213	SA	R6	p_P732	L-Pyroglutamic acid	C5 H7 N O3	C01879	129.04261	2.152	91.1	81.5	DDA for preferred ion	256829.8838	-2.8202227401849846
ATCC_29213	SA	R6	p_P738	N-Acetyl-L-glutamate	C7 H11 N O5	C00624	189.06366	2.153	89.4	NA	DDA for preferred ion	1201278.411	-2.4673220101010145
ATCC_29213	SA	R6	p_P750	Carnosine	C9 H14 N4 O3	D01611	226.10665	2.192	78.4	78.1	DDA for preferred ion	199381.1372	-1.3137781108346402
ATCC_29213	SA	R6	p_P758	1-Methyladenine	C6 H7 N5	C02216	149.07001	2.22	NA	74.5	DDA for preferred ion	196736.092	-1.5616372745401357
ATCC_29213	SA	R6	p_P763	L-Leucine	C6 H13 N O2	C00123	131.09453	2.246	91.9	87	DDA for preferred ion	246574468.7	0.24438175103128756
ATCC_29213	SA	R6	p_P780	?-Alanine	C3 H7 N O2	C00099	89.04781	2.309	69.3	61.3	DDA for preferred ion	411172.1455	0.10006611568655899
ATCC_29213	SA	R6	p_P785	trans-4-Hydroxy-L-proline	C5 H9 N O3	C01157	131.0582	2.314	92	NA	DDA for preferred ion	1772682.966	0.6522122360696017
ATCC_29213	SA	R6	p_P787	Acadesine	C9 H14 N4 O5	D02742	258.09644	2.323	96.2	89.6	DDA for preferred ion	4750312.817	1.387391433770489
ATCC_29213	SA	R6	p_P793	Xanthine	C5 H4 N4 O2	C00385	152.03331	2.347	80.2	NA	DDA for preferred ion	300429.6922	-1.4593881167294356
ATCC_29213	SA	R6	p_P803	L-Tyrosine	C9 H11 N O3	C00082	181.0738	2.377	94.4	93.4	DDA for preferred ion	6057642639	5.288235065407278
ATCC_29213	SA	R6	p_P804	2-Hydroxycinnamic acid	C9 H8 O3	C01772	164.04723	2.377	69.6	86.7	DDA for preferred ion	6164670920	5.310881122064643
ATCC_29213	SA	R6	p_P806	Coumarin	C9 H6 O2	C05851	146.03671	2.378	84.9	82.2	DDA for preferred ion	193419059.7	5.481102189546231
ATCC_29213	SA	R6	p_P861	1-Pyrroline-4-hydroxy-2-carboxylate	C5 H7 N O3	C04282	129.04258	2.503	NA	74	DDA for preferred ion	190123.8974	-1.9409005193779372
ATCC_29213	SA	R6	p_P883	Guanine	C5 H5 N5 O	C00242	151.0493	2.553	99.3	92	DDA for preferred ion	107801.4074	-3.521021414608885
ATCC_29213	SA	R6	p_P884	Adenosine 3'5'-cyclic monophosphate	C10 H12 N5 O6 P	C00575	329.05243	2.562	86.4	73.9	DDA for preferred ion	317752.79	-0.6190738992596216
ATCC_29213	SA	R6	p_P904	DL-Arginine	C6 H14 N4 O2	C02385	174.1116	2.648	94	91.8	DDA for preferred ion	52312.60316	-3.097843570437984
ATCC_29213	SA	R6	p_P920	Carbimazole	C7 H10 N2 O2 S	C07615	186.04621	2.673	59.1	66.8	DDA for preferred ion	50335.085830000004	-0.7385101752080203
ATCC_29213	SA	R6	p_P940	Thymidine 5'-monophosphate	C10 H15 N2 O8 P	C00364	322.05627	2.691	97.5	87.8	DDA for preferred ion	197737.4397	-2.7916919116350982
ATCC_29213	SA	R6	p_P951	Thymine	C5 H6 N2 O2	C00178	126.0429	2.717	95.7	89.4	DDA for preferred ion	10213251.56	1.7261682387440658
ATCC_29213	SA	R6	p_P952	N-(2-Methoxyphenyl)acetamide	C9 H11 N O2	NA	165.07879	2.717	56.1	61	DDA for preferred ion	75732.123	-1.0049552989147408
ATCC_29213	SA	R6	p_P979	Tyrosylalanine	C12 H16 N2 O4	NA	252.11101	2.804	93.5	86.6	DDA for preferred ion	38564.81569	-2.888966130268116
ATCC_29213	SA	R6	p_P998	Cyclohexylamine	C6 H13 N	C00571	99.10491	2.856	NA	88	DDA for preferred ion	11957021.58	0.18216352019017634
ATCC_29213	SA	R6	p_P1026	Norepinephrine(Noradrenaline)	C8 H11 N O3	C00547	169.07384	2.937	NA	85.3	DDA for preferred ion	499535.4409	1.7977201451891318
ATCC_29213	SA	R6	p_P1030	3-Hydroxy-5-(hydroxymethyl)-2-methylisonicotinaldehyde oxime	C8 H10 N2 O3	NA	182.06904	2.943	95.5	94.9	DDA for preferred ion	49393.07335	-3.133092199006951
ATCC_29213	SA	R6	p_P1033	Adenosine	C10 H13 N5 O4	C00212	267.09674	2.962	89.8	81.1	DDA for preferred ion	105922.1508	-1.2886050399811602
ATCC_29213	SA	R6	p_P1045	Sorbic acid	C6 H8 O2	D02411	112.05251	3.003	80	60.5	DDA for preferred ion	2267754.508	1.8606907443103715
ATCC_29213	SA	R6	p_P1046	6-Hydroxynicotinic acid	C6 H5 N O3	C01020	139.02689	3.005	57.9	87.8	DDA for preferred ion	38347.41739	-1.2249933579852001
ATCC_29213	SA	R6	p_P1097	allopurinol	C5 H4 N4 O	D00224	136.03851	3.183	NA	70.6	DDA for preferred ion	19934.89174	-0.948098033638141
ATCC_29213	SA	R6	p_P1120	2-Hydroxyphenylalanine	C9 H11 N O3	NA	181.07378	3.246	80.4	72.3	DDA for preferred ion	2879733.599	0.664197687763675
ATCC_29213	SA	R6	p_P1125	5-Valerolactone	C5 H8 O2	C02240	100.05252	3.26	NA	62	DDA for preferred ion	147584.9796	-1.5220954734339927
ATCC_29213	SA	R6	p_P1176	N,N-dimethyl-9H-purin-6-amine	C7 H9 N5	NA	163.08573	3.426	50.6	70	DDA for preferred ion	405670.1313	-1.5193896784003762
ATCC_29213	SA	R6	p_P1192	L-Phenylalanine	C9 H11 N O2	C00079	165.07881	3.473	96	90.5	DDA for preferred ion	6210992056	5.064040064464184
ATCC_29213	SA	R6	p_P1228	2-Hydroxy-2-methylbutyronitrile	C5 H9 N O	NA	99.06849	3.549	NA	84.3	DDA for preferred ion	1832310.47	-1.5300276961711248
ATCC_29213	SA	R6	p_P1305	2-Phenylglycine	C8 H9 N O2	NA	151.06322	3.739	74.1	NA	DDA for preferred ion	164079.6151	-2.0029115374223565
ATCC_29213	SA	R6	p_P1326	Glycyl-L-leucine	C8 H16 N2 O3	C02155	188.11597	3.782	93.3	87.7	DDA for preferred ion	30074.80525	-2.8016696024469177
ATCC_29213	SA	R6	p_P1334	Aspartame	C14 H18 N2 O5	D02381	294.12162	3.838	64	NA	DDA for preferred ion	24327.53276	-3.294736040281874
ATCC_29213	SA	R6	p_P1346	NP-016455	C11 H18 N2 O4	NA	242.12665	3.944	NA	75.6	DDA for preferred ion	20174.64967	-2.553170821096119
ATCC_29213	SA	R6	p_P1375	N6-[(5-nitro-2-thienyl)methylidene]-2,3-dihydro-1,4-benzodioxin-6-amine	C13 H10 N2 O4 S	NA	290.03624	4.011	NA	62.2	DDA for preferred ion	353244.1964	-0.9013873071466634
ATCC_29213	SA	R6	p_P1433	Hypoxanthine	C5 H4 N4 O	C00262	136.03846	4.15	90.7	88.3	DDA for preferred ion	60828.12947	-3.6240254814514383
ATCC_29213	SA	R6	p_P1443	Pantothenate	C9 H17 N O5	C00864	219.11067	4.185	92	NA	DDA for preferred ion	1376985.481	-1.9586566949926691
ATCC_29213	SA	R6	p_P1524	tert-Butyl N-[1-(aminocarbonyl)-3-methylbutyl]carbamate	C11 H22 N2 O3	NA	230.16306	4.511	67.5	64.7	DDA for preferred ion	29131.82362	-2.960674605455779
ATCC_29213	SA	R6	p_P1540	Paraquat	C12 H14 N2	C14701	186.11568	4.574	NA	67.3	DDA for preferred ion	32666.22602	-2.29673097898584
ATCC_29213	SA	R6	p_P1546	Harmine	C13 H12 N2 O	C06538	212.09472	4.598	85.5	NA	DDA for preferred ion	25516.38295	-2.2288934530922457
ATCC_29213	SA	R6	p_P1551	2-(Methylamino)-2,3-dihydro-1H-benzo[de]isoquinoline-1,3-dione	C13 H10 N2 O2	NA	226.07428	4.607	NA	78.5	DDA for preferred ion	19560.05203	-2.188092970846757
ATCC_29213	SA	R6	p_P1560	6,7-dihydro-5H-dibenzo[d,f][1,3]diazepin-6-one	C13 H10 N2 O	NA	210.07928	4.655	NA	75.7	DDA for preferred ion	1092836.855	-2.338372295718216
ATCC_29213	SA	R6	p_P1605	DL-Tryptophan	C11 H12 N2 O2	C00806	204.08981	4.882	99.2	96.7	DDA for preferred ion	273296817.9	3.577080543119809
ATCC_29213	SA	R6	p_P1606	8-Hydroxyquinoline	C9 H7 N O	C19434	145.0527	4.882	57.9	61.4	DDA for preferred ion	3888489.603	3.043154076981562
ATCC_29213	SA	R6	p_P1609	Isoquinoline	C9 H7 N	C06323	129.05783	4.883	68.4	76.6	DDA for preferred ion	2127473.155	2.535990975950842
ATCC_29213	SA	R6	p_P1610	1,5-Naphthalenediamine	C10 H10 N2	C19463	158.08434	4.883	66.7	64.6	DDA for preferred ion	4361288.633	3.0710419115937064
ATCC_29213	SA	R6	p_P1612	Indole-3-acrylic acid	C11 H9 N O2	NA	187.06323	4.885	97	89	DDA for preferred ion	267630812.9	3.5839925958276417
ATCC_29213	SA	R6	p_P1632	Methionine	C5 H11 N O2 S	C01733	149.05097	4.935	93.1	90.8	DDA for preferred ion	1790384.551	-1.097200524047203
ATCC_29213	SA	R6	p_P1656	Phloroglucinol	C6 H6 O3	C02183	126.03164	4.976	57.2	74.1	DDA for preferred ion	57201.32987	-2.3954171136858875
ATCC_29213	SA	R6	p_P1669	Valine	C5 H11 N O2	C00183	117.07896	5.01	88.5	85.4	DDA for preferred ion	3518490.403	-0.19509969386318105
ATCC_29213	SA	R6	p_P1697	Caprolactam	C6 H11 N O	C06593	113.0841	5.109	92.6	85.1	DDA for preferred ion	13622194.24	0.326718044585693
ATCC_29213	SA	R6	p_P1723	?-Aspartylphenylalanine	C13 H16 N2 O5	NA	280.10606	5.279	75.8	73.9	DDA for preferred ion	1521474.854	3.4626642946651387
ATCC_29213	SA	R6	p_P1724	N-Acetyl-L-tyrosine	C11 H13 N O4	C01657	223.08447	5.281	95.8	91.2	DDA for preferred ion	665128.1872	-0.3363840005934513
ATCC_29213	SA	R6	p_P1739	1(2H)-Isoquinolinone	C9 H7 N O	C06324	145.05266	5.382	NA	78.3	DDA for preferred ion	75170.82942	-0.6880006218061858
ATCC_29213	SA	R6	p_P1761	2-Acetamidophenol	C8 H9 N O2	NA	151.06327	5.552	99.2	93.3	DDA for preferred ion	115256.4524	-2.709977364616776
ATCC_29213	SA	R6	p_P1767	1-(2,4-Dihydroxyquinolin-3-yl)ethan-1-one	C11 H9 N O3	NA	203.05828	5.577	81.1	82.5	DDA for preferred ion	26864.46677	-1.5629882748879922
ATCC_29213	SA	R6	p_P1769	NP-003319	C11 H14 N4 O4 S	NA	298.0735	5.581	NA	84.6	DDA for preferred ion	410464.8571	-0.5493768948227284
ATCC_29213	SA	R6	p_P1775	6-Methylquinoline	C10 H9 N	NA	143.07344	5.644	57.6	88.8	DDA for preferred ion	101563.4626	-0.5124522068832391
ATCC_29213	SA	R6	p_P1776	2,3,4,9-Tetrahydro-1H-?-carboline-3-carboxylic acid	C12 H12 N2 O2	NA	216.08993	5.644	92.5	90	DDA for preferred ion	402115.2932	0.7200575021738622
ATCC_29213	SA	R6	p_P1800	N-Benzylformamide	C8 H9 N O	C15561	135.06835	5.775	76.5	75.7	DDA for preferred ion	237998.0387	-1.796568351920378
ATCC_29213	SA	R6	p_P1814	2-(2-amino-3-methylbutanamido)-3-phenylpropanoic acid	C14 H20 N2 O3	NA	264.14748	5.848	NA	81.5	DDA for preferred ion	19322.72371	-3.418479077706383
ATCC_29213	SA	R6	p_P1826	Kynurenic acid	C10 H7 N O3	C01717	189.0425	5.966	94	93.1	DDA for preferred ion	47246.14546	-3.0911151106617485
ATCC_29213	SA	R6	p_P1841	4-Hydroxybenzaldehyde	C7 H6 O2	C00633	122.03679	6.107	91.3	86.1	DDA for preferred ion	1521817.877	2.0533694873606763
ATCC_29213	SA	R6	p_P1847	3-Methyl-quinolin-2-ol	C10 H9 N O	NA	159.06836	6.141	NA	82.6	DDA for preferred ion	49565.84038	-4.966694597539254
ATCC_29213	SA	R6	p_P1857	3-[1-(dimethylamino)-1H-pyrrol-2-yl]-2-(2-furylcarbonyl)acrylonitrile	C14 H13 N3 O2	NA	255.10076	6.211	NA	70.1	DDA for preferred ion	37733.98363	-1.207974620301071
ATCC_29213	SA	R6	p_P1858	Anthranilic acid	C7 H7 N O2	C00108	137.04764	6.242	95.3	90.1	DDA for preferred ion	528150.7256	-3.5787020099354017
ATCC_29213	SA	R6	p_P1868	Indole-3-butyric acid	C12 H13 N O2	C11284	203.09469000000001	6.293	98.2	90.7	DDA for preferred ion	19849.12972	-2.5723884715878853
ATCC_29213	SA	R6	p_P1892	N1-(2-{2-[2-(acetylamino)phenoxy]ethoxy}phenyl)acetamide	C18 H20 N2 O4	NA	328.1422	6.496	65.4	61.7	DDA for preferred ion	19811.3017	-3.2013104714899594
ATCC_29213	SA	R6	p_P1905	4-Acetamidobenzoic acid	C9 H9 N O3	D03836	179.05821	6.601	91.3	85.3	DDA for preferred ion	28068.96899	-2.54615615995956
ATCC_29213	SA	R6	p_P1937	N-Methylcaprolactam	C7 H13 N O	NA	127.09967	6.878	NA	60.2	DDA for preferred ion	465007.0586	-3.85258491861417
ATCC_29213	SA	R6	p_P1957	Tolycaine	C15 H22 N2 O3	NA	278.16318	6.969	77.1	73.3	DDA for preferred ion	21276.53345	-3.063488913124708
ATCC_29213	SA	R6	p_P1973	2-oxo-1_2-dihydroquinoline-4-carboxylate	C10 H7 N O3	C16715	189.04248	7.086	NA	74.1	DDA for preferred ion	31608.133	-0.9791219693882987
ATCC_29213	SA	R6	p_P1975	2-cyano-3-(4-hydroxyphenyl)acrylamide	C10 H8 N2 O2	NA	188.05853	7.087	69.1	NA	DDA for preferred ion	283300.1431	-0.9090727251241972
ATCC_29213	SA	R6	p_P1980	N-Acetyl-L-leucine	C8 H15 N O3	C02710	173.10506	7.153	97.8	91.4	DDA for preferred ion	1331694.185	-2.544071237197315
ATCC_29213	SA	R6	p_P1998	Pyroquilon	C11 H11 N O	C18487	173.08405	7.213	NA	77.4	DDA for preferred ion	22766.38231	-3.135377043216458
ATCC_29213	SA	R6	p_P2005	2-Hydroxyquinoline	C9 H7 N O	C06338	145.05269	7.292	78.2	85	DDA for preferred ion	21064.20471	-3.3659863943268498
ATCC_29213	SA	R6	p_P2029	6-Methoxyquinoline N-oxide	C10 H9 N O2	NA	175.06327	7.494	83.2	84	DDA for preferred ion	88775.68293	-4.535283274565927
ATCC_29213	SA	R6	p_P2062	Indole-3-lactic acid	C11 H11 N O3	C02043	205.07402	7.858	90.9	89.5	DDA for preferred ion	1391799.471	2.492111010463155
ATCC_29213	SA	R6	p_P2063	Desthiobiotin	C10 H18 N2 O3	C01909	214.13178	7.859	94.5	91.3	DDA for preferred ion	98350.71318	-3.185320859607657
ATCC_29213	SA	R6	p_P2075	3,3,5,5-Tetramethylpyrroline-N-oxide	C8 H15 N O	NA	141.11532	8.039	65.6	NA	DDA for preferred ion	455672.4875	0.3406679261270149
ATCC_29213	SA	R6	p_P2082	2-[(Dimethylamino)methylidene]indan-1-one	C12 H13 N O	NA	187.09968	8.104	51	78.5	DDA for preferred ion	27552.08102	-1.9353061789320574
ATCC_29213	SA	R6	p_P2101	3-[(dimethylamino)methylene]-1H-2-benzothiopyran-4(3H)-one	C12 H13 N O S	NA	219.07179	8.363	NA	65.6	DDA for preferred ion	24450.39042	-1.362410608069709
ATCC_29213	SA	R6	p_P2103	Acetanilide	C8 H9 N O	C02558	135.0684	8.377	73	71.5	DDA for preferred ion	238463.654	-1.3846983631538308
ATCC_29213	SA	R6	p_P2109	2,4-Quinolinediol	C9 H7 N O2	C16716	161.04761	8.487	83.3	90.7	DDA for preferred ion	45380.9914	-5.280608258649254
ATCC_29213	SA	R6	p_P2121	1-(4-Methylphenyl)pyrrolidine-2,5-dione	C11 H11 N O2	NA	189.07895	8.706	56.6	65.9	DDA for preferred ion	23137.09732	-3.693716127000254
ATCC_29213	SA	R6	p_P2122	6-hydroxy-4-methyl-2-phenyl-2,3-dihydropyridazin-3-one	C11 H10 N2 O2	NA	202.07432	8.716	51.3	81.5	DDA for preferred ion	54512.51917	-2.6948514069762677
ATCC_29213	SA	R6	p_P2129	5-Hydroxyindole-3-acetic acid	C10 H9 N O3	C05635	191.05783	8.869	78.3	67.9	DDA for preferred ion	21292.6491	-0.54448705492762
ATCC_29213	SA	R6	p_P2135	1,3-Dihydro-1,3,3-trimethyl-2H-indol-2-ylidene acetaldehyde	C13 H15 N O	NA	201.11539	9.044	65.2	80.4	DDA for preferred ion	25439.69712	-2.649919388357885
ATCC_29213	SA	R6	p_P2143	1,3,4,10-Tetrahydro-9(2H)-acridinone	C13 H13 N O	NA	199.09971	9.241	50.4	81	DDA for preferred ion	26401.81705	-3.7146591356663965
ATCC_29213	SA	R6	p_P2147	4-Coumarylalcohol(4-Hydroxycoumarin)	C9 H6 O3	NA	162.03165	9.48	NA	65.1	DDA for preferred ion	1060292.387	-0.16605022329632035
ATCC_29213	SA	R6	p_P2148	4-(allyloxy)-1,2-dihydroquinolin-2-one	C12 H11 N O2	NA	201.07905	9.492	73.7	77.6	DDA for preferred ion	24429.57862	-3.496985986067127
ATCC_29213	SA	R6	p_P2152	3-Indolebutyricacid	C12 H13 N O2	C11284	203.09468	9.612	NA	77.8	DDA for preferred ion	23372.38591	-2.6107336853433196
ATCC_29213	SA	R6	p_P2154	5-[4-(2-furylcarbonyl)piperazino]-5-oxo-3-phenylpentanoic acid	C20 H22 N2 O5	NA	370.15341	9.647	59.6	70.5	DDA for preferred ion	27533.17876	-2.944792222487882
ATCC_29213	SA	R6	p_P2162	Lumichrome	C12 H10 N4 O2	C01727	242.08044	9.715	NA	83	DDA for preferred ion	70506.35298	-2.58793315819495
ATCC_29213	SA	R6	p_P2163	2-(1H-indol-3-yl)acetic acid	C10 H9 N O2	C00954	175.0633	9.723	56.9	79.8	DDA for preferred ion	26839.47165	-0.8842668490330716
ATCC_29213	SA	R6	p_P2166	3,3'-Dimethoxybenzidine	C14 H16 N2 O2	C19231	244.12129	9.745	NA	72.1	DDA for preferred ion	1072891.278	3.019880425502471
ATCC_29213	SA	R6	p_P2169	BB-22 3-Carboxyindole metabolite	C16 H19 N O2	NA	257.14167	9.791	NA	61.6	DDA for preferred ion	28413.67211	-1.8520197882195681
ATCC_29213	SA	R6	p_P2170	N1-(5-oxo-5,6,7,8-tetrahydronaphthalen-2-yl)acetamide	C12 H13 N O2	NA	203.09466	9.798	54.5	72.4	DDA for preferred ion	25745.28289	-3.0197216541925496
ATCC_29213	SA	R6	p_P2181	PB-22 N-(4-Hydroxypentyl)-3-carboxyindole metabolite	C14 H17 N O3	NA	247.12096	9.879	NA	71.2	DDA for preferred ion	30436.12439	-1.2671141742020637
ATCC_29213	SA	R6	p_P2190	Isophenoxazine	C12 H8 N2 O2	C02161	212.05865	9.921	NA	70.3	DDA for preferred ion	80424.12908	-2.1125137818991497
ATCC_29213	SA	R6	p_P2191	Norbutorphanol	C16 H21 N O2	NA	259.15727	9.926	85.8	81.2	DDA for preferred ion	33994.34935	-1.9286360170871273
ATCC_29213	SA	R6	p_P2195	Aniline	C6 H7 N	C00292	93.058	9.956	82.2	86.2	DDA for preferred ion	165369.7153	-0.3436726434412982
ATCC_29213	SA	R6	p_P2199	NP-002223	C13 H13 N O2	NA	215.09467	9.961	NA	69.6	DDA for preferred ion	254692.6134	-2.473996411180913
ATCC_29213	SA	R6	p_P2213	4-phenyl-6-(2-thienyl)-2,3,4,5-tetrahydropyridazin-3-one	C14 H12 N2 O S	NA	256.06691	9.995	NA	75.9	DDA for preferred ion	90863.47455	-1.5072734471313858
ATCC_29213	SA	R6	p_P2228	4-(4-Cyclohexylanilino)-4-oxobut-2-enoic acid	C16 H19 N O3	NA	273.1368	10.04	60.7	NA	DDA for preferred ion	55277.39964	-2.1490928945123375
ATCC_29213	SA	R6	p_P2232	Norketamine	C12 H14 Cl N O	NA	223.07461	10.061	81.6	NA	DDA for preferred ion	135711.1979	-2.265322540364682
ATCC_29213	SA	R6	p_P2244	5'-S-Methyl-5'-thioadenosine	C11 H15 N5 O3 S	C00170	297.08946	10.104	73	NA	DDA for preferred ion	46056.90688	-1.6052243174344962
ATCC_29213	SA	R6	p_P2247	2-(4-hydroxy-1,3-thiazol-2-yl)-1-phenylethan-1-one	C11 H9 N O2 S	NA	219.03543	10.118	NA	65.2	DDA for preferred ion	41241.74254	-2.8967093881798345
ATCC_29213	SA	R6	p_P2248	5-(2-Thienyl)nicotinic acid	C10 H7 N O2 S	NA	205.01976	10.123	68.8	75.5	DDA for preferred ion	158709.1383	-3.1484657337721096
ATCC_29213	SA	R6	p_P2251	1-(1,3,3-Trimethyl-2,3-dihydro-1H-indol-2-yliden)acetone	C14 H17 N O	NA	215.131	10.126	NA	88.2	DDA for preferred ion	43402.51339	-3.608182625822968
ATCC_29213	SA	R6	p_P2275	phenazine-2-carboxylic acid	C13 H8 N2 O2	NA	224.05861	10.166	NA	87.1	DDA for preferred ion	416015.0869	-2.7885989668456332
ATCC_29213	SA	R6	p_P2276	N-(9-oxodecyl)acetamide	C12 H23 N O2	NA	213.17285999999999	10.166	NA	69.4	DDA for preferred ion	5276870.463	0.21521336793199097
ATCC_29213	SA	R6	p_P2299	4-(2-hydroxyphenyl)-8,9-dimethyl-2,3-dihydro-1H-1,5-benzodiazepin-2-one	C17 H16 N2 O2	NA	280.12124	10.213	80.1	79.1	DDA for preferred ion	105344.0351	-0.49998697957448
ATCC_29213	SA	R6	p_P2310	2-Hydroxy-4'-(2-hydroxyethoxy)-2-methylpropiophenone	C12 H16 O4	NA	224.10246	10.232	53.8	64.7	DDA for preferred ion	21550405.05	0.10754760526538831
ATCC_29213	SA	R6	p_P2327	3-oxoindane-1-carboxylic acid	C10 H8 O3	NA	176.04726	10.253	63.8	NA	DDA for preferred ion	2827035.797	0.23136999187481067
ATCC_29213	SA	R6	p_P2332	Imidazosagatriazinone	C17 H20 N4 O2	NA	312.15483	10.262	64.1	NA	DDA for preferred ion	4318503.315	0.15034602280827514
ATCC_29213	SA	R6	p_P2342	1-(Benzylamino)-3-(3,4-dimethylphenoxy)propan-2-ol	C18 H23 N O2	NA	285.17298	10.274	NA	72.4	DDA for preferred ion	102182.9784	-1.8980914326898386
ATCC_29213	SA	R6	p_P2345	4-Hydroxypropranolol	C16 H21 N O3	NA	275.15224	10.281	NA	66.7	DDA for preferred ion	71618.68202	-2.8660208400207168
ATCC_29213	SA	R6	p_P2347	2,2,6,6-Tetramethyl-1-piperidinol (TEMPO)	C9 H19 N O	NA	157.14656	10.282	NA	78.3	DDA for preferred ion	210060722.5	0.1712449751763323
ATCC_29213	SA	R6	p_P2353	N1-bicyclo[2.2.2]oct-2-ylbenzamide	C15 H19 N O	NA	229.14671	10.291	NA	73.5	DDA for preferred ion	87350.38781	-2.24577093528589
ATCC_29213	SA	R6	p_P2355	2-benzyl-6-hydroxy-2-azabicyclo[2.2.2]octan-3-one	C14 H17 N O2	NA	231.12593	10.295	NA	68.3	DDA for preferred ion	2808057.773	-1.0219641352831133
ATCC_29213	SA	R6	p_P2362	Triphenylphosphine oxide	C18 H15 O P	NA	278.08607	10.303	58.7	77.2	DDA for preferred ion	979888.4846	0.17577277463863084
ATCC_29213	SA	R6	p_P2364	Phytosphingosine;D-Ribo-2-amino-1_3_4-Octadecanetriol	C18 H39 N O3	C12144	317.29282	10.307	NA	76.3	DDA for preferred ion	2122483.578	0.3817422304758544
ATCC_29213	SA	R6	p_P2372	2-(4-Methoxybenzylidene)quinuclidin-3-one	C15 H17 N O2	NA	243.12592	10.315	65.2	69.9	DDA for preferred ion	72676.98087	-3.76601907582749
ATCC_29213	SA	R6	p_P2408	Isobutyl benzoate	C11 H14 O2	NA	178.09931	10.378	67.5	NA	DDA for preferred ion	8503428.985	0.5228621398329523
ATCC_29213	SA	R6	p_P2418	(2R)-2-[(2R,5S)-5-[(2S)-2-hydroxybutyl]oxolan-2-yl]propanoic acid	C11 H20 O4	NA	216.13617	10.392	NA	70.6	DDA for preferred ion	34525518.24	1.0202664608857326
ATCC_29213	SA	R6	p_P2423	(1H-Indol-3-yl)(2,2,3,3-tetramethylcyclopropyl)methanone	C16 H19 N O	NA	241.14666	10.403	NA	73.4	DDA for preferred ion	165280.2187	-2.013274259468833
ATCC_29213	SA	R6	p_P2424	4-[4-phenyl-3,6-dihydro-1(2H)-pyridinyl]butanoic acid hydrochloride	C15 H19 N O2	NA	245.14153	10.408	NA	64.9	DDA for preferred ion	76122.76629	-3.561262756839458
ATCC_29213	SA	R6	p_P2433	Benzophenone	C13 H10 O	C06354	182.07308	10.427	96.9	82.9	DDA for preferred ion	4142513.279	0.1693447026445547
ATCC_29213	SA	R6	p_P2471	7,7-dimethyl-3-spiro(4,4,-dimethyl-2,6-dioxocyclohexyl)-1,2,3,4,5,6,7,8-octahydro-5-quinolinone	C18 H25 N O3	NA	303.18335	10.467	NA	74.6	DDA for preferred ion	75999.23193	-3.922060891786618
ATCC_29213	SA	R6	p_P2477	10-Oxodecanoate	C10 H18 O3	C02217	186.12587	10.474	NA	84.7	DDA for preferred ion	3831669.445	-0.07187612105952113
ATCC_29213	SA	R6	p_P2490	Atropine	C17 H23 N O3	C01479	289.16777	10.514	NA	78	DDA for preferred ion	2841624.464	-1.3370040157678709
ATCC_29213	SA	R6	p_P2491	6-(2-chloroanilino)-4-oxo-2-(4-pyridyl)-3,4-dihydro-2H-1,3-thiazine-5-carbonitrile	C16 H11 Cl N4 O S	NA	342.28781	10.514	68.7	NA	DDA for preferred ion	4986392.647	0.1948389951290892
ATCC_29213	SA	R6	p_P2492	Ethyl paraben	C9 H10 O3	D01647	166.06294	10.515	64	NA	DDA for preferred ion	4871890.389	0.17272879747439163
ATCC_29213	SA	R6	p_P2493	4-Ethoxy ethylbenzoate	C11 H14 O3	NA	194.09418	10.515	NA	87.5	DDA for preferred ion	13948037.56	0.14992153226715388
ATCC_29213	SA	R6	p_P2496	Desomorphine	C17 H21 N O2	NA	271.1573	10.524	NA	77.2	DDA for preferred ion	2225857.894	-1.1122324934138774
ATCC_29213	SA	R6	p_P2509	(+/-)-threo-Methylnaphthidate	C18 H21 N O2	NA	283.15717	10.55	NA	62.5	DDA for preferred ion	280144.7327	-1.825755344048165
ATCC_29213	SA	R6	p_P2515	3,5-di-tert-Butyl-4-hydroxybenzaldehyde	C15 H22 O2	NA	234.16195	10.556	88.4	87.2	DDA for preferred ion	9454542.835	0.1790653633590793
ATCC_29213	SA	R6	p_P2517	(3S,9aS)-3-benzyl-octahydro-1H-pyrido[1,2-a]pyrazin-1-one	C15 H20 N2 O	NA	244.15749	10.561	NA	79.5	DDA for preferred ion	79895.04768	-0.7670808782666292
ATCC_29213	SA	R6	p_P2528	3-Desoxy-3,4-methylenedioxy pyrovalerone	C17 H23 N O2	NA	273.17299	10.577	NA	67.5	DDA for preferred ion	2850981.176	-1.6997449319615967
ATCC_29213	SA	R6	p_P2537	Dextromethorphan	C18 H25 N O	C06947	271.19373	10.594	NA	91	DDA for preferred ion	635281.7854	-1.9328222119402874
ATCC_29213	SA	R6	p_P2554	Benzyl butyl phthalate	C19 H20 O4	C14211	312.13593	10.629	90.2	78.1	DDA for preferred ion	24382875.09	0.21078919120913397
ATCC_29213	SA	R6	p_P2557	2-({2-[4-(4-Fluorophenyl)piperazino]-2-oxoethyl}sulfanyl)acetic acid	C14 H17 F N2 O3 S	NA	312.0965	10.632	51.8	65.9	DDA for preferred ion	91084.78426	-1.8826238543250398
ATCC_29213	SA	R6	p_P2561	Diisobutylphthalate	C16 H22 O4	C15205	278.15179	10.642	92.6	75.4	DDA for preferred ion	54285939.44	0.10466347734123005
ATCC_29213	SA	R6	p_P2594	D-(+)-Camphor	C10 H16 O	C00808	152.11997	10.693	65	63.7	DDA for preferred ion	184669.7809	-1.5095123738121714
ATCC_29213	SA	R6	p_P2597	Citroflex A-4	C20 H34 O8	NA	402.22487	10.699	91.6	89.8	DDA for preferred ion	12271229.5	-0.17169189479147562
ATCC_29213	SA	R6	p_P2607	Oleamide	C18 H35 N O	C19670	281.27191	10.708	76.4	80.7	DDA for preferred ion	7136056.951	-0.18678939804172856
ATCC_29213	SA	R6	p_P2606	?-Linolenoyl ethanolamide	C20 H35 N O2	NA	152.1188	10.708	NA	70.6	DDA for other ion	18667942.52	-0.030043295183983076
ATCC_29213	SA	R6	p_P2664	(6Z)-Octadecenoicacid	C18 H34 O2	C08363	282.25594	10.838	NA	86.2	DDA for preferred ion	11714225.83	-0.16500621550277117
ATCC_29213	SA	R6	p_P2679	2-Heptyl-4-hydroxyquinoline-N-oxide	C16 H21 N O2	C04284	259.15714	10.867	NA	86.2	DDA for preferred ion	187438.6696	-2.4367532586222573
ATCC_29213	SA	R6	p_P2686	(1R,3R,4S,5R)-3,4-bis({[(2E)-3-(3,4-dihydroxyphenyl)prop-2-enoyl]oxy})-1,5-dihydroxycyclohexane-1-carboxylic acid	C25 H24 O12	NA	498.12035	10.913	NA	70.9	DDA for preferred ion	3774398.332	0.03888351137558388
ATCC_29213	SA	R6	p_P2697	Benazol P	C13 H11 N3 O	D03913	225.09026	11.004	91.6	90.7	DDA for preferred ion	6006343.718	-0.13633685970478382
ATCC_29213	SA	R6	p_P2707	Dibutyl sebacate	C18 H34 O4	D03782	314.24559	11.055	89.7	78.8	DDA for preferred ion	15218413.97	0.1362750506141559
ATCC_29213	SA	R6	p_P2711	Hexadecanamide	C16 H33 N O	NA	255.25629	11.185	92.4	96	DDA for preferred ion	14660932.93	0.025834854940871566
ATCC_29213	SA	R6	p_P2727	Stearamide	C18 H37 N O	C13846	283.28754	11.783	NA	91.4	DDA for preferred ion	2937397.851	-0.32293872136312984
ATCC_29213	SA	R6	p_P2732	1-Stearoylglycerol	C21 H42 O4	D01947	358.30798	11.901	64.1	NA	DDA for preferred ion	57915183.39	0.0013235016193213767
ATCC_29213	SA	R6	p_P2733	Bis(2-ethylhexyl) phthalate	C24 H38 O4	C03690	390.27667	11.941	95.6	84.2	DDA for preferred ion	16851108.54	-0.19594628086569088
ATCC_29213	SA	R6	p_P2746	Erucamide	C22 H43 N O	NA	337.33428	12.502	86.8	86.1	DDA for preferred ion	10851752.11	-0.3422027207757523
ATCC_29213	SA	R6	p_P2750	Bis(3,5,5-trimethylhexyl) phthalate	C26 H42 O4	NA	418.30787	12.527	86.6	83.4	DDA for preferred ion	285795223.8	-0.030135095974280546
ATCC_29213	SA	R6	p_P2756	Docosanamide	C22 H45 N O	NA	339.34985	13.344	NA	88.5	DDA for preferred ion	4167124.344	-0.11242115712334666
ATCC_29213	SA	R7	p_P43	Spermidine	C7 H19 N3	C00315	145.15783	0.776	91.4	88.1	DDA for preferred ion	278308.765	-0.5948373842417496
ATCC_29213	SA	R7	p_P48	Ornithine	C5 H12 N2 O2	C01602	132.08985	0.791	63.6	61.7	DDA for preferred ion	101522557.6	3.494564801183131
ATCC_29213	SA	R7	p_P170	2-Amino-4-methylpyrimidine	C5 H7 N3	NA	109.06402	0.882	67.9	77.8	DDA for preferred ion	49654820.63	3.8550100437768258
ATCC_29213	SA	R7	p_P173	D-(-)-Aspartic acid	C4 H7 N O4	C00402	133.03742	0.888	86.4	79.7	DDA for preferred ion	15340189.57	3.967632688521448
ATCC_29213	SA	R7	p_P174	L-Homoserine	C4 H9 N O3	C00263	119.05826	0.89	93.6	89.1	DDA for preferred ion	148821777.2	4.055284825052546
ATCC_29213	SA	R7	p_P175	L-Serine	C3 H7 N O3	C00065	105.04263	0.891	93.1	86.3	DDA for preferred ion	25672904.05	3.8154212116974655
ATCC_29213	SA	R7	p_P185	L-Glutamic acid	C5 H9 N O4	C00025	147.05306	0.9	92	86.1	DDA for preferred ion	325189509.9	3.838274881450296
ATCC_29213	SA	R7	p_P200	Choline	C5 H13 N O	C00114	103.09984	0.904	96.3	87.7	DDA for preferred ion	109751.3782	-1.3120561667668937
ATCC_29213	SA	R7	p_P204	DL-Lysine	C6 H14 N2 O2	C16440	146.10543	0.905	91.9	81.8	DDA for preferred ion	158537804.2	3.046118078403257
ATCC_29213	SA	R7	p_P216	Prolinamide	C5 H10 N2 O	C19781	114.0793	0.917	78.3	63	DDA for preferred ion	177048329.5	4.180069790312459
ATCC_29213	SA	R7	p_P217	Methionine sulfoxide	C5 H11 N O3 S	NA	165.04586	0.917	93.8	90.4	DDA for preferred ion	737380.1894	-1.5267800752864176
ATCC_29213	SA	R7	p_P218	Betaine	C5 H11 N O2	C00719	117.07894	0.918	94.7	87.4	DDA for preferred ion	1463434.202	-0.5243825650588967
ATCC_29213	SA	R7	p_P240	Homocysteine	C4 H9 N O2 S	C05330	135.0354	0.957	64.1	62.7	DDA for preferred ion	184903.9128	-1.8747542374442645
ATCC_29213	SA	R7	p_P251	D-(+)-Proline	C5 H9 N O2	C00763	115.06331	0.981	93.8	91.1	DDA for preferred ion	2764680868	5.281765344507701
ATCC_29213	SA	R7	p_P274	4-Morpholinepropanesulfonic acid	C7 H15 N O4 S	NA	209.07203	1.005	91.3	93	DDA for preferred ion	7482663643	-0.023254575942836198
ATCC_29213	SA	R7	p_P306	Pipecolic acid	C6 H11 N O2	C00408	129.07895	1.057	71.7	66.8	DDA for preferred ion	120248098.8	4.109748807939791
ATCC_29213	SA	R7	p_P330	gamma-L-Glutamyl-L-glutamic acid	C10 H16 N2 O7	C05282	276.09575	1.102	81.8	79.7	DDA for preferred ion	473040.5092	-2.2666681396006645
ATCC_29213	SA	R7	p_P341	N5-Ethyl-L-glutamine	C7 H14 N2 O3	C01047	174.10033	1.122	NA	73.3	DDA for preferred ion	268344.5925	-3.5257984166198284
ATCC_29213	SA	R7	p_P362	N,N-Diethylethanolamine	C6 H15 N O	NA	117.11535	1.165	90.5	86.5	DDA for preferred ion	3335575.097	-1.8488843426838102
ATCC_29213	SA	R7	p_P384	D-Serine	C3 H7 N O3	C00740	105.04267	1.21	94.7	92.5	DDA for preferred ion	1286768.696	-1.3767790005935012
ATCC_29213	SA	R7	p_P387	N-Acetyl-DL-serine	C5 H9 N O4	NA	147.05308	1.212	92.6	91.4	DDA for preferred ion	5657519.678	-1.2306422313208643
ATCC_29213	SA	R7	p_P389	Cytidine 5'-monophosphate (hydrate)	C9 H14 N3 O8 P	C00055	323.05165	1.214	84.5	89.1	DDA for preferred ion	372066.4771	-3.2729916901267515
ATCC_29213	SA	R7	p_P410	2-Aminooctanedioic acid	C8 H15 N O4	NA	189.10005	1.267	83.9	73.6	DDA for preferred ion	255051.0005	-0.5850670976548322
ATCC_29213	SA	R7	p_P415	Proline	C5 H9 N O2	C00148	115.06336	1.281	87.5	88.2	DDA for preferred ion	51024975.68	2.150225877686754
ATCC_29213	SA	R7	p_P417	D-(+)-Pipecolinic acid	C6 H11 N O2	NA	129.07893	1.289	94	83.8	DDA for preferred ion	6518064.09	-0.45697154409758056
ATCC_29213	SA	R7	p_P428	L-Histidine	C6 H9 N3 O2	C00135	155.06939	1.303	94	86.6	DDA for preferred ion	941024.7917	0.2377528328374403
ATCC_29213	SA	R7	p_P432	2-Mercaptoethanol	C2 H6 O S	C00928	78.0141	1.309	84.3	85.7	DDA for preferred ion	2622856.267	1.131301516041546
ATCC_29213	SA	R7	p_P435	Epinephrine	C9 H13 N O3	C00788	183.08944	1.313	80.9	72.7	DDA for preferred ion	983703.0079	-0.651191877389568
ATCC_29213	SA	R7	p_P456	Trigonelline	C7 H7 N O2	C01004	137.04763	1.34	91.7	86.3	DDA for preferred ion	218543.1387	-0.014462772723938144
ATCC_29213	SA	R7	p_P496	Acetyl-beta-methylcholine	C8 H17 N O2	C07471	159.12587	1.371	79.6	92.1	DDA for preferred ion	453261.5539	-2.0685151183670953
ATCC_29213	SA	R7	p_P507	Triisopropanolamine	C9 H21 N O3	NA	191.15207	1.382	83.1	81.2	DDA for preferred ion	335307.8197	-1.1990829398946126
ATCC_29213	SA	R7	p_P509	N6-Acetyl-L-lysine	C8 H16 N2 O3	C02727	188.11592	1.385	96.7	90.4	DDA for preferred ion	216604.6754	-2.673392481508113
ATCC_29213	SA	R7	p_P513	5,6-Dihydrouracil	C4 H6 N2 O2	C00429	114.04302	1.395	72.3	NA	DDA for preferred ion	203641.094	-1.86964179450543
ATCC_29213	SA	R7	p_P518	Adenine	C5 H5 N5	C00147	135.05441	1.417	81.3	83.5	DDA for preferred ion	1187321.002	-0.04393175240088354
ATCC_29213	SA	R7	p_P522	L-(-)-Methionine	C5 H11 N O2 S	C00073	149.05098	1.427	94.5	91	DDA for preferred ion	3612646115	0.6226383250525735
ATCC_29213	SA	R7	p_P531	Acetylarginine	C8 H16 N4 O3	NA	216.12229	1.452	90.9	94.3	DDA for preferred ion	42340530.31	3.62745957576794
ATCC_29213	SA	R7	p_P539	Uracil	C4 H4 N2 O2	C00106	112.02733	1.465	90.3	88.8	DDA for preferred ion	483847.8942	-3.5033922718127357
ATCC_29213	SA	R7	p_P549	Nicotinic acid	C6 H5 N O2	C00253	123.03203	1.504	92.6	89.2	DDA for preferred ion	79622.85056	-4.753777140124281
ATCC_29213	SA	R7	p_P559	N-Acetyl-L-carnosine	C11 H16 N4 O4	NA	268.11724	1.532	86.6	81.5	DDA for preferred ion	117088.1464	-0.6598270384067177
ATCC_29213	SA	R7	p_P567	4-Aminophenol	C6 H7 N O	C02372	109.05278	1.543	94.8	89.1	DDA for preferred ion	65169.77115	-1.8392015761298826
ATCC_29213	SA	R7	p_P581	Salicylic acid	C7 H6 O3	C00805	138.0317	1.56	84.5	80.1	DDA for preferred ion	50951.47001	-2.709055415169127
ATCC_29213	SA	R7	p_P595	Reduced glutathione	C10 H17 N3 O6 S	C02471	307.08372	1.568	57.9	60.3	DDA for preferred ion	53834.10959	-0.8333374937247626
ATCC_29213	SA	R7	p_P605	Urocanic acid	C6 H6 N2 O2	C00785	138.04289	1.622	96.7	89.9	DDA for preferred ion	702109.4296	-2.5454599719842754
ATCC_29213	SA	R7	p_P616	6-Aminocaproic acid	C6 H13 N O2	C02378	131.09457	1.695	93.7	89.3	DDA for preferred ion	850039.6903	-0.1348853150037712
ATCC_29213	SA	R7	p_P617	Nicotinamide	C6 H6 N2 O	C00153	122.04801	1.698	88.5	84.7	DDA for preferred ion	45259.80534	-4.700879211718128
ATCC_29213	SA	R7	p_P620	L-Arginine	C6 H14 N4 O2	C00062	174.11158	1.716	91.3	86.3	DDA for preferred ion	131726.3143	-2.592112027486376
ATCC_29213	SA	R7	p_P632	1_2-Diaminobenzene	C6 H8 N2	NA	108.06881	1.771	NA	74.5	DDA for preferred ion	20445.5927	-2.3564415346886705
ATCC_29213	SA	R7	p_P639	Adenosine 5'-monophosphate	C10 H14 N5 O7 P	C00020	347.06263	1.798	96.5	89.3	DDA for preferred ion	200835.7816	-4.796816575330663
ATCC_29213	SA	R7	p_P647	Cytosine	C4 H5 N3 O	C00380	111.04332	1.829	97.4	91.9	DDA for preferred ion	96823.54362	-5.0877473215518165
ATCC_29213	SA	R7	p_P674	Methyl 2-[(2-methoxy-2-oxoethyl)amino]acetate	C6 H11 N O4	NA	161.06873	1.915	78.6	74.3	DDA for preferred ion	6160518.293	-0.6560791127484755
ATCC_29213	SA	R7	p_P681	N5-(L-1-Carboxyethyl)-L-ornithine	C8 H16 N2 O4	C04210	204.11099	1.926	NA	71.2	DDA for preferred ion	31532.99824	-2.252768271339635
ATCC_29213	SA	R7	p_P699	Uric acid	C5 H4 N4 O3	C00366	168.02829	1.966	96.3	88	DDA for preferred ion	122208.348	-2.2861249454092594
ATCC_29213	SA	R7	p_P707	L-Isoleucine	C6 H13 N O2	C00407	131.09454	2.024	97.6	90.9	DDA for preferred ion	846103414	3.7943568623200328
ATCC_29213	SA	R7	p_P708	trans-3-Hexenoic acid	C6 H10 O2	NA	114.06795	2.027	82.4	74.8	DDA for preferred ion	824672855.2	3.000787516708499
ATCC_29213	SA	R7	p_P726	L-Norleucine	C6 H13 N O2	C01933	131.09452	2.147	96.9	93.5	DDA for preferred ion	6784250198	3.940816562802965
ATCC_29213	SA	R7	p_P728	7-Methylguanine	C6 H7 N5 O	C02242	165.065	2.149	92.2	91.6	DDA for preferred ion	187230.1107	-2.468097409492845
ATCC_29213	SA	R7	p_P732	L-Pyroglutamic acid	C5 H7 N O3	C01879	129.04261	2.152	91.1	81.5	DDA for preferred ion	236417.1322	-2.9397012335908457
ATCC_29213	SA	R7	p_P738	N-Acetyl-L-glutamate	C7 H11 N O5	C00624	189.06366	2.153	89.4	NA	DDA for preferred ion	827370.7276	-3.005286741163875
ATCC_29213	SA	R7	p_P750	Carnosine	C9 H14 N4 O3	D01611	226.10665	2.192	78.4	78.1	DDA for preferred ion	192007.0372	-1.368147850591523
ATCC_29213	SA	R7	p_P758	1-Methyladenine	C6 H7 N5	C02216	149.07001	2.22	NA	74.5	DDA for preferred ion	159244.9279	-1.866651502417941
ATCC_29213	SA	R7	p_P763	L-Leucine	C6 H13 N O2	C00123	131.09453	2.246	91.9	87	DDA for preferred ion	199201183.7	-0.06341545380449887
ATCC_29213	SA	R7	p_P780	?-Alanine	C3 H7 N O2	C00099	89.04781	2.309	69.3	61.3	DDA for preferred ion	795922.1594	1.0529509251246871
ATCC_29213	SA	R7	p_P785	trans-4-Hydroxy-L-proline	C5 H9 N O3	C01157	131.0582	2.314	92	NA	DDA for preferred ion	353659.7148	-1.6732885088057543
ATCC_29213	SA	R7	p_P787	Acadesine	C9 H14 N4 O5	D02742	258.09644	2.323	96.2	89.6	DDA for preferred ion	2887435.955	0.669157860099844
ATCC_29213	SA	R7	p_P793	Xanthine	C5 H4 N4 O2	C00385	152.03331	2.347	80.2	NA	DDA for preferred ion	262328.7379	-1.6550396593719725
ATCC_29213	SA	R7	p_P803	L-Tyrosine	C9 H11 N O3	C00082	181.0738	2.377	94.4	93.4	DDA for preferred ion	5394149243	5.120874032255955
ATCC_29213	SA	R7	p_P804	2-Hydroxycinnamic acid	C9 H8 O3	C01772	164.04723	2.377	69.6	86.7	DDA for preferred ion	5469965799	5.138389051336354
ATCC_29213	SA	R7	p_P806	Coumarin	C9 H6 O2	C05851	146.03671	2.378	84.9	82.2	DDA for preferred ion	160389302.5	5.210950144609196
ATCC_29213	SA	R7	p_P861	1-Pyrroline-4-hydroxy-2-carboxylate	C5 H7 N O3	C04282	129.04258	2.503	NA	74	DDA for preferred ion	316122.8003	-1.2073553075058747
ATCC_29213	SA	R7	p_P883	Guanine	C5 H5 N5 O	C00242	151.0493	2.553	99.3	92	DDA for preferred ion	81008.44782	-3.93325315810268
ATCC_29213	SA	R7	p_P884	Adenosine 3'5'-cyclic monophosphate	C10 H12 N5 O6 P	C00575	329.05243	2.562	86.4	73.9	DDA for preferred ion	38767.85889	-3.654045728200005
ATCC_29213	SA	R7	p_P904	DL-Arginine	C6 H14 N4 O2	C02385	174.1116	2.648	94	91.8	DDA for preferred ion	94471.74284	-2.2451192594216103
ATCC_29213	SA	R7	p_P920	Carbimazole	C7 H10 N2 O2 S	C07615	186.04621	2.673	59.1	66.8	DDA for preferred ion	57215.4913	-0.5536687347752984
ATCC_29213	SA	R7	p_P940	Thymidine 5'-monophosphate	C10 H15 N2 O8 P	C00364	322.05627	2.691	97.5	87.8	DDA for preferred ion	165174.2541	-3.0512891393701267
ATCC_29213	SA	R7	p_P951	Thymine	C5 H6 N2 O2	C00178	126.0429	2.717	95.7	89.4	DDA for preferred ion	5632326.243	0.8675288004115984
ATCC_29213	SA	R7	p_P952	N-(2-Methoxyphenyl)acetamide	C9 H11 N O2	NA	165.07879	2.717	56.1	61	DDA for preferred ion	96769.71535	-0.651305053028139
ATCC_29213	SA	R7	p_P979	Tyrosylalanine	C12 H16 N2 O4	NA	252.11101	2.804	93.5	86.6	DDA for preferred ion	33617.37405	-3.087044310303977
ATCC_29213	SA	R7	p_P998	Cyclohexylamine	C6 H13 N	C00571	99.10491	2.856	NA	88	DDA for preferred ion	13544107.56	0.3619707877984659
ATCC_29213	SA	R7	p_P1026	Norepinephrine(Noradrenaline)	C8 H11 N O3	C00547	169.07384	2.937	NA	85.3	DDA for preferred ion	158758.0179	0.14396256307759003
ATCC_29213	SA	R7	p_P1030	3-Hydroxy-5-(hydroxymethyl)-2-methylisonicotinaldehyde oxime	C8 H10 N2 O3	NA	182.06904	2.943	95.5	94.9	DDA for preferred ion	39401.8913	-3.459136057258336
ATCC_29213	SA	R7	p_P1033	Adenosine	C10 H13 N5 O4	C00212	267.09674	2.962	89.8	81.1	DDA for preferred ion	27057.61643	-3.257502702574394
ATCC_29213	SA	R7	p_P1045	Sorbic acid	C6 H8 O2	D02411	112.05251	3.003	80	60.5	DDA for preferred ion	307950.6782	-1.019802517333435
ATCC_29213	SA	R7	p_P1046	6-Hydroxynicotinic acid	C6 H5 N O3	C01020	139.02689	3.005	57.9	87.8	DDA for preferred ion	26294.85486	-1.7693422432250276
ATCC_29213	SA	R7	p_P1097	allopurinol	C5 H4 N4 O	D00224	136.03851	3.183	NA	70.6	DDA for preferred ion	20247.14535	-0.9256752877742613
ATCC_29213	SA	R7	p_P1120	2-Hydroxyphenylalanine	C9 H11 N O3	NA	181.07378	3.246	80.4	72.3	DDA for preferred ion	2608729.758	0.5216098331396672
ATCC_29213	SA	R7	p_P1125	5-Valerolactone	C5 H8 O2	C02240	100.05252	3.26	NA	62	DDA for preferred ion	187622.6054	-1.1758077135583171
ATCC_29213	SA	R7	p_P1176	N,N-dimethyl-9H-purin-6-amine	C7 H9 N5	NA	163.08573	3.426	50.6	70	DDA for preferred ion	363137.855	-1.6791794315272917
ATCC_29213	SA	R7	p_P1192	L-Phenylalanine	C9 H11 N O2	C00079	165.07881	3.473	96	90.5	DDA for preferred ion	5778690771	4.959959012475178
ATCC_29213	SA	R7	p_P1228	2-Hydroxy-2-methylbutyronitrile	C5 H9 N O	NA	99.06849	3.549	NA	84.3	DDA for preferred ion	1446301.237	-1.8713236036914545
ATCC_29213	SA	R7	p_P1305	2-Phenylglycine	C8 H9 N O2	NA	151.06322	3.739	74.1	NA	DDA for preferred ion	159408.4524	-2.044579421914136
ATCC_29213	SA	R7	p_P1326	Glycyl-L-leucine	C8 H16 N2 O3	C02155	188.11597	3.782	93.3	87.7	DDA for preferred ion	26602.52119	-2.978662017517536
ATCC_29213	SA	R7	p_P1334	Aspartame	C14 H18 N2 O5	D02381	294.12162	3.838	64	NA	DDA for preferred ion	23049.38725	-3.372597655066894
ATCC_29213	SA	R7	p_P1346	NP-016455	C11 H18 N2 O4	NA	242.12665	3.944	NA	75.6	DDA for preferred ion	17050.4397	-2.7959054983921092
ATCC_29213	SA	R7	p_P1375	N6-[(5-nitro-2-thienyl)methylidene]-2,3-dihydro-1,4-benzodioxin-6-amine	C13 H10 N2 O4 S	NA	290.03624	4.011	NA	62.2	DDA for preferred ion	285020.5488	-1.2109872298879942
ATCC_29213	SA	R7	p_P1433	Hypoxanthine	C5 H4 N4 O	C00262	136.03846	4.15	90.7	88.3	DDA for preferred ion	26964.89076	-4.79768193270586
ATCC_29213	SA	R7	p_P1443	Pantothenate	C9 H17 N O5	C00864	219.11067	4.185	92	NA	DDA for preferred ion	1833848.801	-1.5452953476283255
ATCC_29213	SA	R7	p_P1524	tert-Butyl N-[1-(aminocarbonyl)-3-methylbutyl]carbamate	C11 H22 N2 O3	NA	230.16306	4.511	67.5	64.7	DDA for preferred ion	17902.31451	-3.6631245017548153
ATCC_29213	SA	R7	p_P1540	Paraquat	C12 H14 N2	C14701	186.11568	4.574	NA	67.3	DDA for preferred ion	28228.46746	-2.507379960426336
ATCC_29213	SA	R7	p_P1546	Harmine	C13 H12 N2 O	C06538	212.09472	4.598	85.5	NA	DDA for preferred ion	22909.81635	-2.3843513951227493
ATCC_29213	SA	R7	p_P1551	2-(Methylamino)-2,3-dihydro-1H-benzo[de]isoquinoline-1,3-dione	C13 H10 N2 O2	NA	226.07428	4.607	NA	78.5	DDA for preferred ion	17561.94052	-2.3435509133611525
ATCC_29213	SA	R7	p_P1560	6,7-dihydro-5H-dibenzo[d,f][1,3]diazepin-6-one	C13 H10 N2 O	NA	210.07928	4.655	NA	75.7	DDA for preferred ion	966189.1261	-2.5160728176757097
ATCC_29213	SA	R7	p_P1605	DL-Tryptophan	C11 H12 N2 O2	C00806	204.08981	4.882	99.2	96.7	DDA for preferred ion	289903639.3	3.662185325372956
ATCC_29213	SA	R7	p_P1606	8-Hydroxyquinoline	C9 H7 N O	C19434	145.0527	4.882	57.9	61.4	DDA for preferred ion	4151135.675	3.1374502811608025
ATCC_29213	SA	R7	p_P1609	Isoquinoline	C9 H7 N	C06323	129.05783	4.883	68.4	76.6	DDA for preferred ion	2299947.999	2.6484512909400486
ATCC_29213	SA	R7	p_P1610	1,5-Naphthalenediamine	C10 H10 N2	C19463	158.08434	4.883	66.7	64.6	DDA for preferred ion	4531824.19	3.126379333056125
ATCC_29213	SA	R7	p_P1612	Indole-3-acrylic acid	C11 H9 N O2	NA	187.06323	4.885	97	89	DDA for preferred ion	283654169.8	3.6678814419702057
ATCC_29213	SA	R7	p_P1632	Methionine	C5 H11 N O2 S	C01733	149.05097	4.935	93.1	90.8	DDA for preferred ion	587038.1791	-2.705943776890493
ATCC_29213	SA	R7	p_P1656	Phloroglucinol	C6 H6 O3	C02183	126.03164	4.976	57.2	74.1	DDA for preferred ion	30065.47261	-3.323358165247143
ATCC_29213	SA	R7	p_P1669	Valine	C5 H11 N O2	C00183	117.07896	5.01	88.5	85.4	DDA for preferred ion	3236344.521	-0.3156910755677984
ATCC_29213	SA	R7	p_P1697	Caprolactam	C6 H11 N O	C06593	113.0841	5.109	92.6	85.1	DDA for preferred ion	12543725.52	0.20772483170674505
ATCC_29213	SA	R7	p_P1723	?-Aspartylphenylalanine	C13 H16 N2 O5	NA	280.10606	5.279	75.8	73.9	DDA for preferred ion	454250.1338	1.7187526491112202
ATCC_29213	SA	R7	p_P1724	N-Acetyl-L-tyrosine	C11 H13 N O4	C01657	223.08447	5.281	95.8	91.2	DDA for preferred ion	230953.508	-1.8624139524654133
ATCC_29213	SA	R7	p_P1739	1(2H)-Isoquinolinone	C9 H7 N O	C06324	145.05266	5.382	NA	78.3	DDA for preferred ion	19234.28468	-2.654493367107799
ATCC_29213	SA	R7	p_P1761	2-Acetamidophenol	C8 H9 N O2	NA	151.06327	5.552	99.2	93.3	DDA for preferred ion	79405.32351	-3.2475172466873303
ATCC_29213	SA	R7	p_P1767	1-(2,4-Dihydroxyquinolin-3-yl)ethan-1-one	C11 H9 N O3	NA	203.05828	5.577	81.1	82.5	DDA for preferred ion	17778.21438	-2.15857704822397
ATCC_29213	SA	R7	p_P1769	NP-003319	C11 H14 N4 O4 S	NA	298.0735	5.581	NA	84.6	DDA for preferred ion	47184.7852	-3.670241961782436
ATCC_29213	SA	R7	p_P1775	6-Methylquinoline	C10 H9 N	NA	143.07344	5.644	57.6	88.8	DDA for preferred ion	424579.6339	1.5512014765916504
ATCC_29213	SA	R7	p_P1776	2,3,4,9-Tetrahydro-1H-?-carboline-3-carboxylic acid	C12 H12 N2 O2	NA	216.08993	5.644	92.5	90	DDA for preferred ion	1195378.599	2.2918440108497187
ATCC_29213	SA	R7	p_P1800	N-Benzylformamide	C8 H9 N O	C15561	135.06835	5.775	76.5	75.7	DDA for preferred ion	178808.6056	-2.209101865098763
ATCC_29213	SA	R7	p_P1814	2-(2-amino-3-methylbutanamido)-3-phenylpropanoic acid	C14 H20 N2 O3	NA	264.14748	5.848	NA	81.5	DDA for preferred ion	16925.88655	-3.6095461451648756
ATCC_29213	SA	R7	p_P1826	Kynurenic acid	C10 H7 N O3	C01717	189.0425	5.966	94	93.1	DDA for preferred ion	101945.3672	-1.9815874336719688
ATCC_29213	SA	R7	p_P1841	4-Hydroxybenzaldehyde	C7 H6 O2	C00633	122.03679	6.107	91.3	86.1	DDA for preferred ion	1480227.356	2.013392556277868
ATCC_29213	SA	R7	p_P1847	3-Methyl-quinolin-2-ol	C10 H9 N O	NA	159.06836	6.141	NA	82.6	DDA for preferred ion	121842.5343	-3.6690948389667213
ATCC_29213	SA	R7	p_P1857	3-[1-(dimethylamino)-1H-pyrrol-2-yl]-2-(2-furylcarbonyl)acrylonitrile	C14 H13 N3 O2	NA	255.10076	6.211	NA	70.1	DDA for preferred ion	34682.11629	-1.3296471018771303
ATCC_29213	SA	R7	p_P1858	Anthranilic acid	C7 H7 N O2	C00108	137.04764	6.242	95.3	90.1	DDA for preferred ion	460443.3567	-3.7766280316333614
ATCC_29213	SA	R7	p_P1868	Indole-3-butyric acid	C12 H13 N O2	C11284	203.09469000000001	6.293	98.2	90.7	DDA for preferred ion	18072.58716	-2.7076611774472923
ATCC_29213	SA	R7	p_P1892	N1-(2-{2-[2-(acetylamino)phenoxy]ethoxy}phenyl)acetamide	C18 H20 N2 O4	NA	328.1422	6.496	65.4	61.7	DDA for preferred ion	17919.50065	-3.346103711596978
ATCC_29213	SA	R7	p_P1905	4-Acetamidobenzoic acid	C9 H9 N O3	D03836	179.05821	6.601	91.3	85.3	DDA for preferred ion	23332.86114	-2.812769007276909
ATCC_29213	SA	R7	p_P1937	N-Methylcaprolactam	C7 H13 N O	NA	127.09967	6.878	NA	60.2	DDA for preferred ion	2503491.595	-1.4239678277279317
ATCC_29213	SA	R7	p_P1957	Tolycaine	C15 H22 N2 O3	NA	278.16318	6.969	77.1	73.3	DDA for preferred ion	27145.6178	-2.712032709061832
ATCC_29213	SA	R7	p_P1973	2-oxo-1_2-dihydroquinoline-4-carboxylate	C10 H7 N O3	C16715	189.04248	7.086	NA	74.1	DDA for preferred ion	18939.3661	-1.7180297467136612
ATCC_29213	SA	R7	p_P1975	2-cyano-3-(4-hydroxyphenyl)acrylamide	C10 H8 N2 O2	NA	188.05853	7.087	69.1	NA	DDA for preferred ion	188346.9518	-1.4980113706197784
ATCC_29213	SA	R7	p_P1980	N-Acetyl-L-leucine	C8 H15 N O3	C02710	173.10506	7.153	97.8	91.4	DDA for preferred ion	490882.0871	-3.983885624974974
ATCC_29213	SA	R7	p_P1998	Pyroquilon	C11 H11 N O	C18487	173.08405	7.213	NA	77.4	DDA for preferred ion	19686.71908	-3.3450594048296622
ATCC_29213	SA	R7	p_P2005	2-Hydroxyquinoline	C9 H7 N O	C06338	145.05269	7.292	78.2	85	DDA for preferred ion	19367.71108	-3.48712637850884
ATCC_29213	SA	R7	p_P2029	6-Methoxyquinoline N-oxide	C10 H9 N O2	NA	175.06327	7.494	83.2	84	DDA for preferred ion	69676.91953	-4.884766985467696
ATCC_29213	SA	R7	p_P2062	Indole-3-lactic acid	C11 H11 N O3	C02043	205.07402	7.858	90.9	89.5	DDA for preferred ion	593188.9685	1.2617233197244246
ATCC_29213	SA	R7	p_P2063	Desthiobiotin	C10 H18 N2 O3	C01909	214.13178	7.859	94.5	91.3	DDA for preferred ion	100187.5797	-3.158624610760125
ATCC_29213	SA	R7	p_P2075	3,3,5,5-Tetramethylpyrroline-N-oxide	C8 H15 N O	NA	141.11532	8.039	65.6	NA	DDA for preferred ion	443436.2396	0.30139733821962267
ATCC_29213	SA	R7	p_P2082	2-[(Dimethylamino)methylidene]indan-1-one	C12 H13 N O	NA	187.09968	8.104	51	78.5	DDA for preferred ion	22118.26569	-2.2522292019987997
ATCC_29213	SA	R7	p_P2101	3-[(dimethylamino)methylene]-1H-2-benzothiopyran-4(3H)-one	C12 H13 N O S	NA	219.07179	8.363	NA	65.6	DDA for preferred ion	21787.17744	-1.528788804805819
ATCC_29213	SA	R7	p_P2103	Acetanilide	C8 H9 N O	C02558	135.0684	8.377	73	71.5	DDA for preferred ion	282307.0658	-1.1412025162458725
ATCC_29213	SA	R7	p_P2109	2,4-Quinolinediol	C9 H7 N O2	C16716	161.04761	8.487	83.3	90.7	DDA for preferred ion	47634.78452	-5.210680922577257
ATCC_29213	SA	R7	p_P2121	1-(4-Methylphenyl)pyrrolidine-2,5-dione	C11 H11 N O2	NA	189.07895	8.706	56.6	65.9	DDA for preferred ion	21523.50859	-3.7980107348712924
ATCC_29213	SA	R7	p_P2122	6-hydroxy-4-methyl-2-phenyl-2,3-dihydropyridazin-3-one	C11 H10 N2 O2	NA	202.07432	8.716	51.3	81.5	DDA for preferred ion	50710.79826	-2.7991460149721448
ATCC_29213	SA	R7	p_P2129	5-Hydroxyindole-3-acetic acid	C10 H9 N O3	C05635	191.05783	8.869	78.3	67.9	DDA for preferred ion	19088.64768	-0.7021276073141198
ATCC_29213	SA	R7	p_P2135	1,3-Dihydro-1,3,3-trimethyl-2H-indol-2-ylidene acetaldehyde	C13 H15 N O	NA	201.11539	9.044	65.2	80.4	DDA for preferred ion	24889.40515	-2.681469131928049
ATCC_29213	SA	R7	p_P2143	1,3,4,10-Tetrahydro-9(2H)-acridinone	C13 H13 N O	NA	199.09971	9.241	50.4	81	DDA for preferred ion	37962.72622	-3.1907127587021495
ATCC_29213	SA	R7	p_P2147	4-Coumarylalcohol(4-Hydroxycoumarin)	C9 H6 O3	NA	162.03165	9.48	NA	65.1	DDA for preferred ion	990069.9563	-0.2649100098221986
ATCC_29213	SA	R7	p_P2148	4-(allyloxy)-1,2-dihydroquinolin-2-one	C12 H11 N O2	NA	201.07905	9.492	73.7	77.6	DDA for preferred ion	31708.44814	-3.1207476937174192
ATCC_29213	SA	R7	p_P2152	3-Indolebutyricacid	C12 H13 N O2	C11284	203.09468	9.612	NA	77.8	DDA for preferred ion	22727.22101	-2.6511174126057355
ATCC_29213	SA	R7	p_P2154	5-[4-(2-furylcarbonyl)piperazino]-5-oxo-3-phenylpentanoic acid	C20 H22 N2 O5	NA	370.15341	9.647	59.6	70.5	DDA for preferred ion	24896.52398	-3.090019074870318
ATCC_29213	SA	R7	p_P2162	Lumichrome	C12 H10 N4 O2	C01727	242.08044	9.715	NA	83	DDA for preferred ion	53043.99065	-2.9984970981265686
ATCC_29213	SA	R7	p_P2163	2-(1H-indol-3-yl)acetic acid	C10 H9 N O2	C00954	175.0633	9.723	56.9	79.8	DDA for preferred ion	30650.48221	-0.692713349237513
ATCC_29213	SA	R7	p_P2166	3,3'-Dimethoxybenzidine	C14 H16 N2 O2	C19231	244.12129	9.745	NA	72.1	DDA for preferred ion	819720.5737	2.6315806511045032
ATCC_29213	SA	R7	p_P2169	BB-22 3-Carboxyindole metabolite	C16 H19 N O2	NA	257.14167	9.791	NA	61.6	DDA for preferred ion	29378.82793	-1.8038282413554931
ATCC_29213	SA	R7	p_P2170	N1-(5-oxo-5,6,7,8-tetrahydronaphthalen-2-yl)acetamide	C12 H13 N O2	NA	203.09466	9.798	54.5	72.4	DDA for preferred ion	23563.11705	-3.1474993779012177
ATCC_29213	SA	R7	p_P2181	PB-22 N-(4-Hydroxypentyl)-3-carboxyindole metabolite	C14 H17 N O3	NA	247.12096	9.879	NA	71.2	DDA for preferred ion	28301.39753	-1.3720255424749368
ATCC_29213	SA	R7	p_P2190	Isophenoxazine	C12 H8 N2 O2	C02161	212.05865	9.921	NA	70.3	DDA for preferred ion	79912.50451	-2.1217209196395643
ATCC_29213	SA	R7	p_P2191	Norbutorphanol	C16 H21 N O2	NA	259.15727	9.926	85.8	81.2	DDA for preferred ion	33748.02553	-1.9391278759989188
ATCC_29213	SA	R7	p_P2195	Aniline	C6 H7 N	C00292	93.058	9.956	82.2	86.2	DDA for preferred ion	196978.0849	-0.09133256729824524
ATCC_29213	SA	R7	p_P2199	NP-002223	C13 H13 N O2	NA	215.09467	9.961	NA	69.6	DDA for preferred ion	225412.914	-2.6501833598514892
ATCC_29213	SA	R7	p_P2213	4-phenyl-6-(2-thienyl)-2,3,4,5-tetrahydropyridazin-3-one	C14 H12 N2 O S	NA	256.06691	9.995	NA	75.9	DDA for preferred ion	89810.4347	-1.5240908457122728
ATCC_29213	SA	R7	p_P2228	4-(4-Cyclohexylanilino)-4-oxobut-2-enoic acid	C16 H19 N O3	NA	273.1368	10.04	60.7	NA	DDA for preferred ion	53614.19926	-2.1931675078864945
ATCC_29213	SA	R7	p_P2232	Norketamine	C12 H14 Cl N O	NA	223.07461	10.061	81.6	NA	DDA for preferred ion	113645.2607	-2.521324785411906
ATCC_29213	SA	R7	p_P2244	5'-S-Methyl-5'-thioadenosine	C11 H15 N5 O3 S	C00170	297.08946	10.104	73	NA	DDA for preferred ion	47149.29023	-1.5714057891531805
ATCC_29213	SA	R7	p_P2247	2-(4-hydroxy-1,3-thiazol-2-yl)-1-phenylethan-1-one	C11 H9 N O2 S	NA	219.03543	10.118	NA	65.2	DDA for preferred ion	42219.91923	-2.862890860011415
ATCC_29213	SA	R7	p_P2248	5-(2-Thienyl)nicotinic acid	C10 H7 N O2 S	NA	205.01976	10.123	68.8	75.5	DDA for preferred ion	142299.7618	-3.305917686257793
ATCC_29213	SA	R7	p_P2251	1-(1,3,3-Trimethyl-2,3-dihydro-1H-indol-2-yliden)acetone	C14 H17 N O	NA	215.131	10.126	NA	88.2	DDA for preferred ion	38555.12026	-3.779038747729677
ATCC_29213	SA	R7	p_P2275	phenazine-2-carboxylic acid	C13 H8 N2 O2	NA	224.05861	10.166	NA	87.1	DDA for preferred ion	596256.5418	-2.2693016262235055
ATCC_29213	SA	R7	p_P2276	N-(9-oxodecyl)acetamide	C12 H23 N O2	NA	213.17285999999999	10.166	NA	69.4	DDA for preferred ion	5773274.122	0.34492052721705946
ATCC_29213	SA	R7	p_P2299	4-(2-hydroxyphenyl)-8,9-dimethyl-2,3-dihydro-1H-1,5-benzodiazepin-2-one	C17 H16 N2 O2	NA	280.12124	10.213	80.1	79.1	DDA for preferred ion	116851.6778	-0.3504171572334194
ATCC_29213	SA	R7	p_P2310	2-Hydroxy-4'-(2-hydroxyethoxy)-2-methylpropiophenone	C12 H16 O4	NA	224.10246	10.232	53.8	64.7	DDA for preferred ion	28704024.8	0.521085661409181
ATCC_29213	SA	R7	p_P2327	3-oxoindane-1-carboxylic acid	C10 H8 O3	NA	176.04726	10.253	63.8	NA	DDA for preferred ion	2713584.385	0.1722796138578815
ATCC_29213	SA	R7	p_P2332	Imidazosagatriazinone	C17 H20 N4 O2	NA	312.15483	10.262	64.1	NA	DDA for preferred ion	3825714.224	-0.02445626404717416
ATCC_29213	SA	R7	p_P2342	1-(Benzylamino)-3-(3,4-dimethylphenoxy)propan-2-ol	C18 H23 N O2	NA	285.17298	10.274	NA	72.4	DDA for preferred ion	201186.7416	-0.920711092128478
ATCC_29213	SA	R7	p_P2345	4-Hydroxypropranolol	C16 H21 N O3	NA	275.15224	10.281	NA	66.7	DDA for preferred ion	75659.21401	-2.786841020434828
ATCC_29213	SA	R7	p_P2347	2,2,6,6-Tetramethyl-1-piperidinol (TEMPO)	C9 H19 N O	NA	157.14656	10.282	NA	78.3	DDA for preferred ion	209384905.3	0.1665959865967821
ATCC_29213	SA	R7	p_P2353	N1-bicyclo[2.2.2]oct-2-ylbenzamide	C15 H19 N O	NA	229.14671	10.291	NA	73.5	DDA for preferred ion	81138.34663	-2.35220113878378
ATCC_29213	SA	R7	p_P2355	2-benzyl-6-hydroxy-2-azabicyclo[2.2.2]octan-3-one	C14 H17 N O2	NA	231.12593	10.295	NA	68.3	DDA for preferred ion	2853930.532	-0.9985865348886733
ATCC_29213	SA	R7	p_P2362	Triphenylphosphine oxide	C18 H15 O P	NA	278.08607	10.303	58.7	77.2	DDA for preferred ion	824830.0904	-0.07274783498529303
ATCC_29213	SA	R7	p_P2364	Phytosphingosine;D-Ribo-2-amino-1_3_4-Octadecanetriol	C18 H39 N O3	C12144	317.29282	10.307	NA	76.3	DDA for preferred ion	2360211.681	0.5349050958248718
ATCC_29213	SA	R7	p_P2372	2-(4-Methoxybenzylidene)quinuclidin-3-one	C15 H17 N O2	NA	243.12592	10.315	65.2	69.9	DDA for preferred ion	67994.31244	-3.8621034910927
ATCC_29213	SA	R7	p_P2408	Isobutyl benzoate	C11 H14 O2	NA	178.09931	10.378	67.5	NA	DDA for preferred ion	8796895.797	0.5718119411384599
ATCC_29213	SA	R7	p_P2418	(2R)-2-[(2R,5S)-5-[(2S)-2-hydroxybutyl]oxolan-2-yl]propanoic acid	C11 H20 O4	NA	216.13617	10.392	NA	70.6	DDA for preferred ion	42767966.66	1.3291340089204162
ATCC_29213	SA	R7	p_P2423	(1H-Indol-3-yl)(2,2,3,3-tetramethylcyclopropyl)methanone	C16 H19 N O	NA	241.14666	10.403	NA	73.4	DDA for preferred ion	214117.7562	-1.6397838883314506
ATCC_29213	SA	R7	p_P2424	4-[4-phenyl-3,6-dihydro-1(2H)-pyridinyl]butanoic acid hydrochloride	C15 H19 N O2	NA	245.14153	10.408	NA	64.9	DDA for preferred ion	75058.44824	-3.581576282502752
ATCC_29213	SA	R7	p_P2433	Benzophenone	C13 H10 O	C06354	182.07308	10.427	96.9	82.9	DDA for preferred ion	4027876.133	0.12885769821200554
ATCC_29213	SA	R7	p_P2471	7,7-dimethyl-3-spiro(4,4,-dimethyl-2,6-dioxocyclohexyl)-1,2,3,4,5,6,7,8-octahydro-5-quinolinone	C18 H25 N O3	NA	303.18335	10.467	NA	74.6	DDA for preferred ion	70806.13065	-4.024171450674416
ATCC_29213	SA	R7	p_P2477	10-Oxodecanoate	C10 H18 O3	C02217	186.12587	10.474	NA	84.7	DDA for preferred ion	4346156.433	0.10989087559449473
ATCC_29213	SA	R7	p_P2490	Atropine	C17 H23 N O3	C01479	289.16777	10.514	NA	78	DDA for preferred ion	2573278.267	-1.4801124485646895
ATCC_29213	SA	R7	p_P2491	6-(2-chloroanilino)-4-oxo-2-(4-pyridyl)-3,4-dihydro-2H-1,3-thiazine-5-carbonitrile	C16 H11 Cl N4 O S	NA	342.28781	10.514	68.7	NA	DDA for preferred ion	4661764.607	0.09771866297066367
ATCC_29213	SA	R7	p_P2492	Ethyl paraben	C9 H10 O3	D01647	166.06294	10.515	64	NA	DDA for preferred ion	4248186.05	-0.02490592684141646
ATCC_29213	SA	R7	p_P2493	4-Ethoxy ethylbenzoate	C11 H14 O3	NA	194.09418	10.515	NA	87.5	DDA for preferred ion	14858216.62	0.24112034267635352
ATCC_29213	SA	R7	p_P2496	Desomorphine	C17 H21 N O2	NA	271.1573	10.524	NA	77.2	DDA for preferred ion	1965852.315	-1.2914390396635156
ATCC_29213	SA	R7	p_P2509	(+/-)-threo-Methylnaphthidate	C18 H21 N O2	NA	283.15717	10.55	NA	62.5	DDA for preferred ion	352413.7628	-1.4946574443547824
ATCC_29213	SA	R7	p_P2515	3,5-di-tert-Butyl-4-hydroxybenzaldehyde	C15 H22 O2	NA	234.16195	10.556	88.4	87.2	DDA for preferred ion	8913933.955	0.09411993537237251
ATCC_29213	SA	R7	p_P2517	(3S,9aS)-3-benzyl-octahydro-1H-pyrido[1,2-a]pyrazin-1-one	C15 H20 N2 O	NA	244.15749	10.561	NA	79.5	DDA for preferred ion	79757.96263	-0.7695584008643515
ATCC_29213	SA	R7	p_P2528	3-Desoxy-3,4-methylenedioxy pyrovalerone	C17 H23 N O2	NA	273.17299	10.577	NA	67.5	DDA for preferred ion	3687533.768	-1.3285471850029644
ATCC_29213	SA	R7	p_P2537	Dextromethorphan	C18 H25 N O	C06947	271.19373	10.594	NA	91	DDA for preferred ion	561215.7742	-2.111663307537029
ATCC_29213	SA	R7	p_P2554	Benzyl butyl phthalate	C19 H20 O4	C14211	312.13593	10.629	90.2	78.1	DDA for preferred ion	23924727.69	0.18342344494929108
ATCC_29213	SA	R7	p_P2557	2-({2-[4-(4-Fluorophenyl)piperazino]-2-oxoethyl}sulfanyl)acetic acid	C14 H17 F N2 O3 S	NA	312.0965	10.632	51.8	65.9	DDA for preferred ion	92797.69072	-1.8557450216627203
ATCC_29213	SA	R7	p_P2561	Diisobutylphthalate	C16 H22 O4	C15205	278.15179	10.642	92.6	75.4	DDA for preferred ion	57685669.34	0.19229786170169305
ATCC_29213	SA	R7	p_P2594	D-(+)-Camphor	C10 H16 O	C00808	152.11997	10.693	65	63.7	DDA for preferred ion	219963.4138	-1.2571965965827836
ATCC_29213	SA	R7	p_P2597	Citroflex A-4	C20 H34 O8	NA	402.22487	10.699	91.6	89.8	DDA for preferred ion	10488258.67	-0.39819652796733607
ATCC_29213	SA	R7	p_P2607	Oleamide	C18 H35 N O	C19670	281.27191	10.708	76.4	80.7	DDA for preferred ion	6995201.482	-0.2155509153456876
ATCC_29213	SA	R7	p_P2606	?-Linolenoyl ethanolamide	C20 H35 N O2	NA	152.1188	10.708	NA	70.6	DDA for other ion	18372858.82	-0.05303009792589464
ATCC_29213	SA	R7	p_P2664	(6Z)-Octadecenoicacid	C18 H34 O2	C08363	282.25594	10.838	NA	86.2	DDA for preferred ion	10248231.12	-0.35789291091046493
ATCC_29213	SA	R7	p_P2679	2-Heptyl-4-hydroxyquinoline-N-oxide	C16 H21 N O2	C04284	259.15714	10.867	NA	86.2	DDA for preferred ion	390152.7816	-1.3791326922740126
ATCC_29213	SA	R7	p_P2686	(1R,3R,4S,5R)-3,4-bis({[(2E)-3-(3,4-dihydroxyphenyl)prop-2-enoyl]oxy})-1,5-dihydroxycyclohexane-1-carboxylic acid	C25 H24 O12	NA	498.12035	10.913	NA	70.9	DDA for preferred ion	3825279.894	0.05820213825920817
ATCC_29213	SA	R7	p_P2697	Benazol P	C13 H11 N3 O	D03913	225.09026	11.004	91.6	90.7	DDA for preferred ion	5871006.717	-0.16921598911266855
ATCC_29213	SA	R7	p_P2707	Dibutyl sebacate	C18 H34 O4	D03782	314.24559	11.055	89.7	78.8	DDA for preferred ion	14924855.06	0.10817395956646436
ATCC_29213	SA	R7	p_P2711	Hexadecanamide	C16 H33 N O	NA	255.25629	11.185	92.4	96	DDA for preferred ion	15254916.51	0.08313222854956948
ATCC_29213	SA	R7	p_P2727	Stearamide	C18 H37 N O	C13846	283.28754	11.783	NA	91.4	DDA for preferred ion	2761235.648	-0.41216338876397884
ATCC_29213	SA	R7	p_P2732	1-Stearoylglycerol	C21 H42 O4	D01947	358.30798	11.901	64.1	NA	DDA for preferred ion	55138507.97	-0.06955789270172019
ATCC_29213	SA	R7	p_P2733	Bis(2-ethylhexyl) phthalate	C24 H38 O4	C03690	390.27667	11.941	95.6	84.2	DDA for preferred ion	15118955.9	-0.352431270296897
ATCC_29213	SA	R7	p_P2746	Erucamide	C22 H43 N O	NA	337.33428	12.502	86.8	86.1	DDA for preferred ion	11803249.21	-0.22094665718211104
ATCC_29213	SA	R7	p_P2750	Bis(3,5,5-trimethylhexyl) phthalate	C26 H42 O4	NA	418.30787	12.527	86.6	83.4	DDA for preferred ion	283889538.3	-0.03978721749260217
ATCC_29213	SA	R7	p_P2756	Docosanamide	C22 H45 N O	NA	339.34985	13.344	NA	88.5	DDA for preferred ion	3798378.872	-0.24608949148393933
CDC_ID_234	PA	R2	p_P43	Spermidine	C7 H19 N3	C00315	145.15783	0.776	91.4	88.1	DDA for preferred ion	1119602.549	1.4133910419266797
CDC_ID_234	PA	R2	p_P48	Ornithine	C5 H12 N2 O2	C01602	132.08985	0.791	63.6	61.7	DDA for preferred ion	511113.6919	-4.139375563926574
CDC_ID_234	PA	R2	p_P170	2-Amino-4-methylpyrimidine	C5 H7 N3	NA	109.06402	0.882	67.9	77.8	DDA for preferred ion	7763143.029	1.1777890316080502
CDC_ID_234	PA	R2	p_P173	D-(-)-Aspartic acid	C4 H7 N O4	C00402	133.03742	0.888	86.4	79.7	DDA for preferred ion	57213.58569	-4.09911014374206
CDC_ID_234	PA	R2	p_P174	L-Homoserine	C4 H9 N O3	C00263	119.05826	0.89	93.6	89.1	DDA for preferred ion	384668.2983	-4.540470174539362
CDC_ID_234	PA	R2	p_P175	L-Serine	C3 H7 N O3	C00065	105.04263	0.891	93.1	86.3	DDA for preferred ion	117414.5024	-3.9570708637226986
CDC_ID_234	PA	R2	p_P185	L-Glutamic acid	C5 H9 N O4	C00025	147.05306	0.9	92	86.1	DDA for preferred ion	1171880.565	-4.278036485874676
CDC_ID_234	PA	R2	p_P200	Choline	C5 H13 N O	C00114	103.09984	0.904	96.3	87.7	DDA for preferred ion	979128.5317	1.845203033799475
CDC_ID_234	PA	R2	p_P204	DL-Lysine	C6 H14 N2 O2	C16440	146.10543	0.905	91.9	81.8	DDA for preferred ion	972219.6692	-4.3032107841931015
CDC_ID_234	PA	R2	p_P216	Prolinamide	C5 H10 N2 O	C19781	114.0793	0.917	78.3	63	DDA for preferred ion	519714.9397	-4.232137194673271
CDC_ID_234	PA	R2	p_P217	Methionine sulfoxide	C5 H11 N O3 S	NA	165.04586	0.917	93.8	90.4	DDA for preferred ion	3613054.893	0.7659585361204613
CDC_ID_234	PA	R2	p_P218	Betaine	C5 H11 N O2	C00719	117.07894	0.918	94.7	87.4	DDA for preferred ion	701368.6653	-1.5854955641524242
CDC_ID_234	PA	R2	p_P240	Homocysteine	C4 H9 N O2 S	C05330	135.0354	0.957	64.1	62.7	DDA for preferred ion	112531.7207	-2.591198262793302
CDC_ID_234	PA	R2	p_P251	D-(+)-Proline	C5 H9 N O2	C00763	115.06331	0.981	93.8	91.1	DDA for preferred ion	648439.6349	-6.776087716152755
CDC_ID_234	PA	R2	p_P274	4-Morpholinepropanesulfonic acid	C7 H15 N O4 S	NA	209.07203	1.005	91.3	93	DDA for preferred ion	7188031594	-0.08120975117296325
CDC_ID_234	PA	R2	p_P306	Pipecolic acid	C6 H11 N O2	C00408	129.07895	1.057	71.7	66.8	DDA for preferred ion	412286.6621	-4.078401771654843
CDC_ID_234	PA	R2	p_P330	gamma-L-Glutamyl-L-glutamic acid	C10 H16 N2 O7	C05282	276.09575	1.102	81.8	79.7	DDA for preferred ion	23499289.64	3.367841461205206
CDC_ID_234	PA	R2	p_P341	N5-Ethyl-L-glutamine	C7 H14 N2 O3	C01047	174.10033	1.122	NA	73.3	DDA for preferred ion	16165818.91	2.3869175487217795
CDC_ID_234	PA	R2	p_P362	N,N-Diethylethanolamine	C6 H15 N O	NA	117.11535	1.165	90.5	86.5	DDA for preferred ion	29965107.61	1.318391784646515
CDC_ID_234	PA	R2	p_P384	D-Serine	C3 H7 N O3	C00740	105.04267	1.21	94.7	92.5	DDA for preferred ion	1336326.019	-1.3222597245605279
CDC_ID_234	PA	R2	p_P387	N-Acetyl-DL-serine	C5 H9 N O4	NA	147.05308	1.212	92.6	91.4	DDA for preferred ion	1221946.143	-3.4416312287073794
CDC_ID_234	PA	R2	p_P389	Cytidine 5'-monophosphate (hydrate)	C9 H14 N3 O8 P	C00055	323.05165	1.214	84.5	89.1	DDA for preferred ion	29040194.6	3.0133552099769325
CDC_ID_234	PA	R2	p_P410	2-Aminooctanedioic acid	C8 H15 N O4	NA	189.10005	1.267	83.9	73.6	DDA for preferred ion	99746.65285	-1.939512522282488
CDC_ID_234	PA	R2	p_P415	Proline	C5 H9 N O2	C00148	115.06336	1.281	87.5	88.2	DDA for preferred ion	2138803.9	-2.426101594295485
CDC_ID_234	PA	R2	p_P417	D-(+)-Pipecolinic acid	C6 H11 N O2	NA	129.07893	1.289	94	83.8	DDA for preferred ion	6052950.709	-0.5637764789981006
CDC_ID_234	PA	R2	p_P428	L-Histidine	C6 H9 N3 O2	C00135	155.06939	1.303	94	86.6	DDA for preferred ion	913157.5596	0.19438391061901683
CDC_ID_234	PA	R2	p_P432	2-Mercaptoethanol	C2 H6 O S	C00928	78.0141	1.309	84.3	85.7	DDA for preferred ion	734608.1122	-0.7047905009776052
CDC_ID_234	PA	R2	p_P435	Epinephrine	C9 H13 N O3	C00788	183.08944	1.313	80.9	72.7	DDA for preferred ion	483219.1297	-1.6767371219552096
CDC_ID_234	PA	R2	p_P456	Trigonelline	C7 H7 N O2	C01004	137.04763	1.34	91.7	86.3	DDA for preferred ion	77736.26709	-1.5057211212667028
CDC_ID_234	PA	R2	p_P496	Acetyl-beta-methylcholine	C8 H17 N O2	C07471	159.12587	1.371	79.6	92.1	DDA for preferred ion	2758431.489	0.5369173297328871
CDC_ID_234	PA	R2	p_P507	Triisopropanolamine	C9 H21 N O3	NA	191.15207	1.382	83.1	81.2	DDA for preferred ion	1079617.861	0.4878797762336191
CDC_ID_234	PA	R2	p_P509	N6-Acetyl-L-lysine	C8 H16 N2 O3	C02727	188.11592	1.385	96.7	90.4	DDA for preferred ion	4673088.996	1.757847742275267
CDC_ID_234	PA	R2	p_P513	5,6-Dihydrouracil	C4 H6 N2 O2	C00429	114.04302	1.395	72.3	NA	DDA for preferred ion	9384325.937	3.656510701217016
CDC_ID_234	PA	R2	p_P518	Adenine	C5 H5 N5	C00147	135.05441	1.417	81.3	83.5	DDA for preferred ion	145751.0634	-3.0700634701060245
CDC_ID_234	PA	R2	p_P522	L-(-)-Methionine	C5 H11 N O2 S	C00073	149.05098	1.427	94.5	91	DDA for preferred ion	1603881869	-0.5488497275235922
CDC_ID_234	PA	R2	p_P531	Acetylarginine	C8 H16 N4 O3	NA	216.12229	1.452	90.9	94.3	DDA for preferred ion	20814357.12	2.6029992362780483
CDC_ID_234	PA	R2	p_P539	Uracil	C4 H4 N2 O2	C00106	112.02733	1.465	90.3	88.8	DDA for preferred ion	1857276.335	-1.5628292772851928
CDC_ID_234	PA	R2	p_P549	Nicotinic acid	C6 H5 N O2	C00253	123.03203	1.504	92.6	89.2	DDA for preferred ion	22387836.57	3.3815397438676555
CDC_ID_234	PA	R2	p_P559	N-Acetyl-L-carnosine	C11 H16 N4 O4	NA	268.11724	1.532	86.6	81.5	DDA for preferred ion	63936.67356	-1.5327064762316933
CDC_ID_234	PA	R2	p_P567	4-Aminophenol	C6 H7 N O	C02372	109.05278	1.543	94.8	89.1	DDA for preferred ion	53836.54217	-2.1148187538661603
CDC_ID_234	PA	R2	p_P581	Salicylic acid	C7 H6 O3	C00805	138.0317	1.56	84.5	80.1	DDA for preferred ion	5470716.797	4.037406877713572
CDC_ID_234	PA	R2	p_P595	Reduced glutathione	C10 H17 N3 O6 S	C02471	307.08372	1.568	57.9	60.3	DDA for preferred ion	937523.3206	3.2889246166317747
CDC_ID_234	PA	R2	p_P605	Urocanic acid	C6 H6 N2 O2	C00785	138.04289	1.622	96.7	89.9	DDA for preferred ion	62098902.87	3.921268093613957
CDC_ID_234	PA	R2	p_P616	6-Aminocaproic acid	C6 H13 N O2	C02378	131.09457	1.695	93.7	89.3	DDA for preferred ion	189016.8088	-2.3039009850890366
CDC_ID_234	PA	R2	p_P617	Nicotinamide	C6 H6 N2 O	C00153	122.04801	1.698	88.5	84.7	DDA for preferred ion	11627881.1	3.304262917775464
CDC_ID_234	PA	R2	p_P620	L-Arginine	C6 H14 N4 O2	C00062	174.11158	1.716	91.3	86.3	DDA for preferred ion	4758220.125	2.582694508452125
CDC_ID_234	PA	R2	p_P632	1_2-Diaminobenzene	C6 H8 N2	NA	108.06881	1.771	NA	74.5	DDA for preferred ion	175238.2934	0.7430147440616857
CDC_ID_234	PA	R2	p_P639	Adenosine 5'-monophosphate	C10 H14 N5 O7 P	C00020	347.06263	1.798	96.5	89.3	DDA for preferred ion	126439693	4.501400819031662
CDC_ID_234	PA	R2	p_P647	Cytosine	C4 H5 N3 O	C00380	111.04332	1.829	97.4	91.9	DDA for preferred ion	11842883.12	1.8466994113115796
CDC_ID_234	PA	R2	p_P674	Methyl 2-[(2-methoxy-2-oxoethyl)amino]acetate	C6 H11 N O4	NA	161.06873	1.915	78.6	74.3	DDA for preferred ion	5544094.237	-0.8081790645016262
CDC_ID_234	PA	R2	p_P681	N5-(L-1-Carboxyethyl)-L-ornithine	C8 H16 N2 O4	C04210	204.11099	1.926	NA	71.2	DDA for preferred ion	5857344.819	5.284472394364471
CDC_ID_234	PA	R2	p_P699	Uric acid	C5 H4 N4 O3	C00366	168.02829	1.966	96.3	88	DDA for preferred ion	5146853.696	3.11015108428186
CDC_ID_234	PA	R2	p_P707	L-Isoleucine	C6 H13 N O2	C00407	131.09454	2.024	97.6	90.9	DDA for preferred ion	292107.9003	-7.705760050601285
CDC_ID_234	PA	R2	p_P708	trans-3-Hexenoic acid	C6 H10 O2	NA	114.06795	2.027	82.4	74.8	DDA for preferred ion	195728.7969	-9.03996265848215
CDC_ID_234	PA	R2	p_P726	L-Norleucine	C6 H13 N O2	C01933	131.09452	2.147	96.9	93.5	DDA for preferred ion	13200996.43	-5.064582172983599
CDC_ID_234	PA	R2	p_P728	7-Methylguanine	C6 H7 N5 O	C02242	165.065	2.149	92.2	91.6	DDA for preferred ion	3251568.386	1.65015398129513
CDC_ID_234	PA	R2	p_P732	L-Pyroglutamic acid	C5 H7 N O3	C01879	129.04261	2.152	91.1	81.5	DDA for preferred ion	3021719.91	0.7362622157367831
CDC_ID_234	PA	R2	p_P738	N-Acetyl-L-glutamate	C7 H11 N O5	C00624	189.06366	2.153	89.4	NA	DDA for preferred ion	6755947.857	0.024265631174316127
CDC_ID_234	PA	R2	p_P750	Carnosine	C9 H14 N4 O3	D01611	226.10665	2.192	78.4	78.1	DDA for preferred ion	550207.126	0.150667786472237
CDC_ID_234	PA	R2	p_P758	1-Methyladenine	C6 H7 N5	C02216	149.07001	2.22	NA	74.5	DDA for preferred ion	1988375.842	1.7756196507544395
CDC_ID_234	PA	R2	p_P763	L-Leucine	C6 H13 N O2	C00123	131.09453	2.246	91.9	87	DDA for preferred ion	119070266.6	-0.8058284756775258
CDC_ID_234	PA	R2	p_P780	?-Alanine	C3 H7 N O2	C00099	89.04781	2.309	69.3	61.3	DDA for preferred ion	36709.25818	-3.3854605521422325
CDC_ID_234	PA	R2	p_P785	trans-4-Hydroxy-L-proline	C5 H9 N O3	C01157	131.0582	2.314	92	NA	DDA for preferred ion	495310.1374	-1.1873182519521244
CDC_ID_234	PA	R2	p_P787	Acadesine	C9 H14 N4 O5	D02742	258.09644	2.323	96.2	89.6	DDA for preferred ion	145888.7705	-3.6376903429326184
CDC_ID_234	PA	R2	p_P793	Xanthine	C5 H4 N4 O2	C00385	152.03331	2.347	80.2	NA	DDA for preferred ion	1940239.033	1.2317469732686277
CDC_ID_234	PA	R2	p_P803	L-Tyrosine	C9 H11 N O3	C00082	181.0738	2.377	94.4	93.4	DDA for preferred ion	3127092.858	-5.631483630140831
CDC_ID_234	PA	R2	p_P804	2-Hydroxycinnamic acid	C9 H8 O3	C01772	164.04723	2.377	69.6	86.7	DDA for preferred ion	3116910.284	-5.6388104163536745
CDC_ID_234	PA	R2	p_P806	Coumarin	C9 H6 O2	C05851	146.03671	2.378	84.9	82.2	DDA for preferred ion	84538.64515	-5.67872916502996
CDC_ID_234	PA	R2	p_P861	1-Pyrroline-4-hydroxy-2-carboxylate	C5 H7 N O3	C04282	129.04258	2.503	NA	74	DDA for preferred ion	1590732.642	1.1237790733215114
CDC_ID_234	PA	R2	p_P883	Guanine	C5 H5 N5 O	C00242	151.0493	2.553	99.3	92	DDA for preferred ion	19880439.39	4.005808405020595
CDC_ID_234	PA	R2	p_P884	Adenosine 3'5'-cyclic monophosphate	C10 H12 N5 O6 P	C00575	329.05243	2.562	86.4	73.9	DDA for preferred ion	58612.57999	-3.0576964440596974
CDC_ID_234	PA	R2	p_P904	DL-Arginine	C6 H14 N4 O2	C02385	174.1116	2.648	94	91.8	DDA for preferred ion	2264585.419	2.338101014819859
CDC_ID_234	PA	R2	p_P920	Carbimazole	C7 H10 N2 O2 S	C07615	186.04621	2.673	59.1	66.8	DDA for preferred ion	19232.78773	-2.126506657752273
CDC_ID_234	PA	R2	p_P940	Thymidine 5'-monophosphate	C10 H15 N2 O8 P	C00364	322.05627	2.691	97.5	87.8	DDA for preferred ion	14045366.7	3.3586725118547314
CDC_ID_234	PA	R2	p_P951	Thymine	C5 H6 N2 O2	C00178	126.0429	2.717	95.7	89.4	DDA for preferred ion	622382.7373	-2.3103281509371385
CDC_ID_234	PA	R2	p_P952	N-(2-Methoxyphenyl)acetamide	C9 H11 N O2	NA	165.07879	2.717	56.1	61	DDA for preferred ion	19425.15007	-2.9679349269971063
CDC_ID_234	PA	R2	p_P979	Tyrosylalanine	C12 H16 N2 O4	NA	252.11101	2.804	93.5	86.6	DDA for preferred ion	2535178.555	3.1496922047341407
CDC_ID_234	PA	R2	p_P998	Cyclohexylamine	C6 H13 N	C00571	99.10491	2.856	NA	88	DDA for preferred ion	5777978.196	-0.8670578828832802
CDC_ID_234	PA	R2	p_P1026	Norepinephrine(Noradrenaline)	C8 H11 N O3	C00547	169.07384	2.937	NA	85.3	DDA for preferred ion	16242379.7	6.8207523172236435
CDC_ID_234	PA	R2	p_P1030	3-Hydroxy-5-(hydroxymethyl)-2-methylisonicotinaldehyde oxime	C8 H10 N2 O3	NA	182.06904	2.943	95.5	94.9	DDA for preferred ion	2309109.508	2.413791845071291
CDC_ID_234	PA	R2	p_P1033	Adenosine	C10 H13 N5 O4	C00212	267.09674	2.962	89.8	81.1	DDA for preferred ion	373376.0797	0.5290201422656793
CDC_ID_234	PA	R2	p_P1045	Sorbic acid	C6 H8 O2	D02411	112.05251	3.003	80	60.5	DDA for preferred ion	189322.9071	-1.7216528424552422
CDC_ID_234	PA	R2	p_P1046	6-Hydroxynicotinic acid	C6 H5 N O3	C01020	139.02689	3.005	57.9	87.8	DDA for preferred ion	135122.1776	0.5920698016842394
CDC_ID_234	PA	R2	p_P1097	allopurinol	C5 H4 N4 O	D00224	136.03851	3.183	NA	70.6	DDA for preferred ion	497024.6256	3.691851624085359
CDC_ID_234	PA	R2	p_P1120	2-Hydroxyphenylalanine	C9 H11 N O3	NA	181.07378	3.246	80.4	72.3	DDA for preferred ion	969280.3399	-0.9067517736670538
CDC_ID_234	PA	R2	p_P1125	5-Valerolactone	C5 H8 O2	C02240	100.05252	3.26	NA	62	DDA for preferred ion	2748230.169	2.696789559677665
CDC_ID_234	PA	R2	p_P1176	N,N-dimethyl-9H-purin-6-amine	C7 H9 N5	NA	163.08573	3.426	50.6	70	DDA for preferred ion	1929700.522	0.7306083000609966
CDC_ID_234	PA	R2	p_P1192	L-Phenylalanine	C9 H11 N O2	C00079	165.07881	3.473	96	90.5	DDA for preferred ion	3900082.723	-5.573063218052102
CDC_ID_234	PA	R2	p_P1228	2-Hydroxy-2-methylbutyronitrile	C5 H9 N O	NA	99.06849	3.549	NA	84.3	DDA for preferred ion	33816896.75	2.675980696811507
CDC_ID_234	PA	R2	p_P1305	2-Phenylglycine	C8 H9 N O2	NA	151.06322	3.739	74.1	NA	DDA for preferred ion	1654059.462	1.3306316438967976
CDC_ID_234	PA	R2	p_P1326	Glycyl-L-leucine	C8 H16 N2 O3	C02155	188.11597	3.782	93.3	87.7	DDA for preferred ion	887870.1631	2.082051817988493
CDC_ID_234	PA	R2	p_P1334	Aspartame	C14 H18 N2 O5	D02381	294.12162	3.838	64	NA	DDA for preferred ion	2432687.451	3.3490811127821374
CDC_ID_234	PA	R2	p_P1346	NP-016455	C11 H18 N2 O4	NA	242.12665	3.944	NA	75.6	DDA for preferred ion	200626.3399	0.7607246796985514
CDC_ID_234	PA	R2	p_P1375	N6-[(5-nitro-2-thienyl)methylidene]-2,3-dihydro-1,4-benzodioxin-6-amine	C13 H10 N2 O4 S	NA	290.03624	4.011	NA	62.2	DDA for preferred ion	27623825.91	5.3877161717536985
CDC_ID_234	PA	R2	p_P1433	Hypoxanthine	C5 H4 N4 O	C00262	136.03846	4.15	90.7	88.3	DDA for preferred ion	24297225.42	5.017811739883264
CDC_ID_234	PA	R2	p_P1443	Pantothenate	C9 H17 N O5	C00864	219.11067	4.185	92	NA	DDA for preferred ion	38288717.58	2.838677392396395
CDC_ID_234	PA	R2	p_P1524	tert-Butyl N-[1-(aminocarbonyl)-3-methylbutyl]carbamate	C11 H22 N2 O3	NA	230.16306	4.511	67.5	64.7	DDA for preferred ion	4713527.019	4.377392566861694
CDC_ID_234	PA	R2	p_P1540	Paraquat	C12 H14 N2	C14701	186.11568	4.574	NA	67.3	DDA for preferred ion	17122542.74	6.737150479514039
CDC_ID_234	PA	R2	p_P1546	Harmine	C13 H12 N2 O	C06538	212.09472	4.598	85.5	NA	DDA for preferred ion	9873902.637	6.36715932016843
CDC_ID_234	PA	R2	p_P1551	2-(Methylamino)-2,3-dihydro-1H-benzo[de]isoquinoline-1,3-dione	C13 H10 N2 O2	NA	226.07428	4.607	NA	78.5	DDA for preferred ion	1643298.575	4.204447641994317
CDC_ID_234	PA	R2	p_P1560	6,7-dihydro-5H-dibenzo[d,f][1,3]diazepin-6-one	C13 H10 N2 O	NA	210.07928	4.655	NA	75.7	DDA for preferred ion	3551818045	9.32789162190912
CDC_ID_234	PA	R2	p_P1605	DL-Tryptophan	C11 H12 N2 O2	C00806	204.08981	4.882	99.2	96.7	DDA for preferred ion	1504639.733	-3.9278262155520096
CDC_ID_234	PA	R2	p_P1606	8-Hydroxyquinoline	C9 H7 N O	C19434	145.0527	4.882	57.9	61.4	DDA for preferred ion	44639.14979	-3.401602444674209
CDC_ID_234	PA	R2	p_P1609	Isoquinoline	C9 H7 N	C06323	129.05783	4.883	68.4	76.6	DDA for preferred ion	82690.35439	-2.149287088885341
CDC_ID_234	PA	R2	p_P1610	1,5-Naphthalenediamine	C10 H10 N2	C19463	158.08434	4.883	66.7	64.6	DDA for preferred ion	90701.25562	-2.51644622748746
CDC_ID_234	PA	R2	p_P1612	Indole-3-acrylic acid	C11 H9 N O2	NA	187.06323	4.885	97	89	DDA for preferred ion	1431844.872	-3.962232622465333
CDC_ID_234	PA	R2	p_P1632	Methionine	C5 H11 N O2 S	C01733	149.05097	4.935	93.1	90.8	DDA for preferred ion	11261406.67	1.555845124888176
CDC_ID_234	PA	R2	p_P1656	Phloroglucinol	C6 H6 O3	C02183	126.03164	4.976	57.2	74.1	DDA for preferred ion	1006541.69	1.7417973161260178
CDC_ID_234	PA	R2	p_P1669	Valine	C5 H11 N O2	C00183	117.07896	5.01	88.5	85.4	DDA for preferred ion	6407437.174	0.6696911559151211
CDC_ID_234	PA	R2	p_P1697	Caprolactam	C6 H11 N O	C06593	113.0841	5.109	92.6	85.1	DDA for preferred ion	10998747.6	0.018098192651642364
CDC_ID_234	PA	R2	p_P1723	?-Aspartylphenylalanine	C13 H16 N2 O5	NA	280.10606	5.279	75.8	73.9	DDA for preferred ion	34636.17022	-1.9943829675341203
CDC_ID_234	PA	R2	p_P1724	N-Acetyl-L-tyrosine	C11 H13 N O4	C01657	223.08447	5.281	95.8	91.2	DDA for preferred ion	989903.9382	0.2372721184316724
CDC_ID_234	PA	R2	p_P1739	1(2H)-Isoquinolinone	C9 H7 N O	C06324	145.05266	5.382	NA	78.3	DDA for preferred ion	251373.1372	1.0535850362296557
CDC_ID_234	PA	R2	p_P1761	2-Acetamidophenol	C8 H9 N O2	NA	151.06327	5.552	99.2	93.3	DDA for preferred ion	45785873.41	5.923933849497487
CDC_ID_234	PA	R2	p_P1767	1-(2,4-Dihydroxyquinolin-3-yl)ethan-1-one	C11 H9 N O3	NA	203.05828	5.577	81.1	82.5	DDA for preferred ion	4239897.714	5.739198173172795
CDC_ID_234	PA	R2	p_P1769	NP-003319	C11 H14 N4 O4 S	NA	298.0735	5.581	NA	84.6	DDA for preferred ion	119767.6148	-2.3263977467585946
CDC_ID_234	PA	R2	p_P1775	6-Methylquinoline	C10 H9 N	NA	143.07344	5.644	57.6	88.8	DDA for preferred ion	34432.07164	-2.073008803756613
CDC_ID_234	PA	R2	p_P1776	2,3,4,9-Tetrahydro-1H-?-carboline-3-carboxylic acid	C12 H12 N2 O2	NA	216.08993	5.644	92.5	90	DDA for preferred ion	33265.29593	-2.875461930221963
CDC_ID_234	PA	R2	p_P1800	N-Benzylformamide	C8 H9 N O	C15561	135.06835	5.775	76.5	75.7	DDA for preferred ion	1174538.29	0.5065038044196442
CDC_ID_234	PA	R2	p_P1814	2-(2-amino-3-methylbutanamido)-3-phenylpropanoic acid	C14 H20 N2 O3	NA	264.14748	5.848	NA	81.5	DDA for preferred ion	1546723.114	2.9042935992887706
CDC_ID_234	PA	R2	p_P1826	Kynurenic acid	C10 H7 N O3	C01717	189.0425	5.966	94	93.1	DDA for preferred ion	2073503.471	2.3646149084163532
CDC_ID_234	PA	R2	p_P1841	4-Hydroxybenzaldehyde	C7 H6 O2	C00633	122.03679	6.107	91.3	86.1	DDA for preferred ion	60842.04896	-2.5912136784803046
CDC_ID_234	PA	R2	p_P1847	3-Methyl-quinolin-2-ol	C10 H9 N O	NA	159.06836	6.141	NA	82.6	DDA for preferred ion	447693336.2	8.174182434938391
CDC_ID_234	PA	R2	p_P1857	3-[1-(dimethylamino)-1H-pyrrol-2-yl]-2-(2-furylcarbonyl)acrylonitrile	C14 H13 N3 O2	NA	255.10076	6.211	NA	70.1	DDA for preferred ion	81034.96671	-0.1052944684185455
CDC_ID_234	PA	R2	p_P1858	Anthranilic acid	C7 H7 N O2	C00108	137.04764	6.242	95.3	90.1	DDA for preferred ion	97068503.86	3.9432077253885645
CDC_ID_234	PA	R2	p_P1868	Indole-3-butyric acid	C12 H13 N O2	C11284	203.09469000000001	6.293	98.2	90.7	DDA for preferred ion	15891224.05	7.07255031404971
CDC_ID_234	PA	R2	p_P1892	N1-(2-{2-[2-(acetylamino)phenoxy]ethoxy}phenyl)acetamide	C18 H20 N2 O4	NA	328.1422	6.496	65.4	61.7	DDA for preferred ion	1292135.894	2.8259798491047796
CDC_ID_234	PA	R2	p_P1905	4-Acetamidobenzoic acid	C9 H9 N O3	D03836	179.05821	6.601	91.3	85.3	DDA for preferred ion	389694.1122	1.2491379965021565
CDC_ID_234	PA	R2	p_P1937	N-Methylcaprolactam	C7 H13 N O	NA	127.09967	6.878	NA	60.2	DDA for preferred ion	28623152.93	2.091201253503634
CDC_ID_234	PA	R2	p_P1957	Tolycaine	C15 H22 N2 O3	NA	278.16318	6.969	77.1	73.3	DDA for preferred ion	644540.7507	1.8574476426602686
CDC_ID_234	PA	R2	p_P1973	2-oxo-1_2-dihydroquinoline-4-carboxylate	C10 H7 N O3	C16715	189.04248	7.086	NA	74.1	DDA for preferred ion	35019.01253	-0.8312793882992171
CDC_ID_234	PA	R2	p_P1975	2-cyano-3-(4-hydroxyphenyl)acrylamide	C10 H8 N2 O2	NA	188.05853	7.087	69.1	NA	DDA for preferred ion	195169.892	-1.4466735437185143
CDC_ID_234	PA	R2	p_P1980	N-Acetyl-L-leucine	C8 H15 N O3	C02710	173.10506	7.153	97.8	91.4	DDA for preferred ion	43954346.16	2.5005998674837038
CDC_ID_234	PA	R2	p_P1998	Pyroquilon	C11 H11 N O	C18487	173.08405	7.213	NA	77.4	DDA for preferred ion	31901139.31	7.317110132079645
CDC_ID_234	PA	R2	p_P2005	2-Hydroxyquinoline	C9 H7 N O	C06338	145.05269	7.292	78.2	85	DDA for preferred ion	32782802.78	7.237943646659279
CDC_ID_234	PA	R2	p_P2029	6-Methoxyquinoline N-oxide	C10 H9 N O2	NA	175.06327	7.494	83.2	84	DDA for preferred ion	808033839.3	8.616680263632684
CDC_ID_234	PA	R2	p_P2062	Indole-3-lactic acid	C11 H11 N O3	C02043	205.07402	7.858	90.9	89.5	DDA for preferred ion	138422.5897	-0.8376890476176264
CDC_ID_234	PA	R2	p_P2063	Desthiobiotin	C10 H18 N2 O3	C01909	214.13178	7.859	94.5	91.3	DDA for preferred ion	4621583.227	2.3689869799338474
CDC_ID_234	PA	R2	p_P2075	3,3,5,5-Tetramethylpyrroline-N-oxide	C8 H15 N O	NA	141.11532	8.039	65.6	NA	DDA for preferred ion	82962.05179	-2.116805860357239
CDC_ID_234	PA	R2	p_P2082	2-[(Dimethylamino)methylidene]indan-1-one	C12 H13 N O	NA	187.09968	8.104	51	78.5	DDA for preferred ion	4187799.83	5.312581206028984
CDC_ID_234	PA	R2	p_P2101	3-[(dimethylamino)methylene]-1H-2-benzothiopyran-4(3H)-one	C12 H13 N O S	NA	219.07179	8.363	NA	65.6	DDA for preferred ion	4216903.524	6.067772095057704
CDC_ID_234	PA	R2	p_P2103	Acetanilide	C8 H9 N O	C02558	135.0684	8.377	73	71.5	DDA for preferred ion	6132059.751	3.2998320952475986
CDC_ID_234	PA	R2	p_P2109	2,4-Quinolinediol	C9 H7 N O2	C16716	161.04761	8.487	83.3	90.7	DDA for preferred ion	254334918.7	7.171745543447429
CDC_ID_234	PA	R2	p_P2121	1-(4-Methylphenyl)pyrrolidine-2,5-dione	C11 H11 N O2	NA	189.07895	8.706	56.6	65.9	DDA for preferred ion	95480491.1	8.317066263015782
CDC_ID_234	PA	R2	p_P2122	6-hydroxy-4-methyl-2-phenyl-2,3-dihydropyridazin-3-one	C11 H10 N2 O2	NA	202.07432	8.716	51.3	81.5	DDA for preferred ion	15073735.02	5.416382222025291
CDC_ID_234	PA	R2	p_P2129	5-Hydroxyindole-3-acetic acid	C10 H9 N O3	C05635	191.05783	8.869	78.3	67.9	DDA for preferred ion	29505.55912	-0.07385570993637458
CDC_ID_234	PA	R2	p_P2135	1,3-Dihydro-1,3,3-trimethyl-2H-indol-2-ylidene acetaldehyde	C13 H15 N O	NA	201.11539	9.044	65.2	80.4	DDA for preferred ion	5492551.486	5.104331795359933
CDC_ID_234	PA	R2	p_P2143	1,3,4,10-Tetrahydro-9(2H)-acridinone	C13 H13 N O	NA	199.09971	9.241	50.4	81	DDA for preferred ion	65787432.45	7.5682999338887775
CDC_ID_234	PA	R2	p_P2147	4-Coumarylalcohol(4-Hydroxycoumarin)	C9 H6 O3	NA	162.03165	9.48	NA	65.1	DDA for preferred ion	906869.7268	-0.39154515614463037
CDC_ID_234	PA	R2	p_P2148	4-(allyloxy)-1,2-dihydroquinolin-2-one	C12 H11 N O2	NA	201.07905	9.492	73.7	77.6	DDA for preferred ion	69578090.65	7.978802408791083
CDC_ID_234	PA	R2	p_P2152	3-Indolebutyricacid	C12 H13 N O2	C11284	203.09468	9.612	NA	77.8	DDA for preferred ion	7770129.277	5.766256090919541
CDC_ID_234	PA	R2	p_P2154	5-[4-(2-furylcarbonyl)piperazino]-5-oxo-3-phenylpentanoic acid	C20 H22 N2 O5	NA	370.15341	9.647	59.6	70.5	DDA for preferred ion	448249.2209	1.080265766405411
CDC_ID_234	PA	R2	p_P2162	Lumichrome	C12 H10 N4 O2	C01727	242.08044	9.715	NA	83	DDA for preferred ion	1674952.82	1.9822902324411444
CDC_ID_234	PA	R2	p_P2163	2-(1H-indol-3-yl)acetic acid	C10 H9 N O2	C00954	175.0633	9.723	56.9	79.8	DDA for preferred ion	1365584.532	4.784751691320972
CDC_ID_234	PA	R2	p_P2166	3,3'-Dimethoxybenzidine	C14 H16 N2 O2	C19231	244.12129	9.745	NA	72.1	DDA for preferred ion	29430.31845	-2.1681764985083216
CDC_ID_234	PA	R2	p_P2169	BB-22 3-Carboxyindole metabolite	C16 H19 N O2	NA	257.14167	9.791	NA	61.6	DDA for preferred ion	3198272.687	4.962544057042891
CDC_ID_234	PA	R2	p_P2170	N1-(5-oxo-5,6,7,8-tetrahydronaphthalen-2-yl)acetamide	C12 H13 N O2	NA	203.09466	9.798	54.5	72.4	DDA for preferred ion	24783269.6	6.89112103935468
CDC_ID_234	PA	R2	p_P2181	PB-22 N-(4-Hydroxypentyl)-3-carboxyindole metabolite	C14 H17 N O3	NA	247.12096	9.879	NA	71.2	DDA for preferred ion	2290731.183	4.96676552035029
CDC_ID_234	PA	R2	p_P2190	Isophenoxazine	C12 H8 N2 O2	C02161	212.05865	9.921	NA	70.3	DDA for preferred ion	35015734.74	6.653645454937095
CDC_ID_234	PA	R2	p_P2191	Norbutorphanol	C16 H21 N O2	NA	259.15727	9.926	85.8	81.2	DDA for preferred ion	1689992.683	3.7069422160240926
CDC_ID_234	PA	R2	p_P2195	Aniline	C6 H7 N	C00292	93.058	9.956	82.2	86.2	DDA for preferred ion	210406.7673	0.0038134100379849656
CDC_ID_234	PA	R2	p_P2199	NP-002223	C13 H13 N O2	NA	215.09467	9.961	NA	69.6	DDA for preferred ion	175393462.4	6.953625728232051
CDC_ID_234	PA	R2	p_P2213	4-phenyl-6-(2-thienyl)-2,3,4,5-tetrahydropyridazin-3-one	C14 H12 N2 O S	NA	256.06691	9.995	NA	75.9	DDA for preferred ion	3381183.994	3.7104107941859645
CDC_ID_234	PA	R2	p_P2228	4-(4-Cyclohexylanilino)-4-oxobut-2-enoic acid	C16 H19 N O3	NA	273.1368	10.04	60.7	NA	DDA for preferred ion	7516726.526	4.938178061786697
CDC_ID_234	PA	R2	p_P2232	Norketamine	C12 H14 Cl N O	NA	223.07461	10.061	81.6	NA	DDA for preferred ion	81783299.88	6.969800158490916
CDC_ID_234	PA	R2	p_P2244	5'-S-Methyl-5'-thioadenosine	C11 H15 N5 O3 S	C00170	297.08946	10.104	73	NA	DDA for preferred ion	560134.0061	1.999058270428641
CDC_ID_234	PA	R2	p_P2247	2-(4-hydroxy-1,3-thiazol-2-yl)-1-phenylethan-1-one	C11 H9 N O2 S	NA	219.03543	10.118	NA	65.2	DDA for preferred ion	1460606.168	2.2496087391249304
CDC_ID_234	PA	R2	p_P2248	5-(2-Thienyl)nicotinic acid	C10 H7 N O2 S	NA	205.01976	10.123	68.8	75.5	DDA for preferred ion	7017571.339	2.3180489866502647
CDC_ID_234	PA	R2	p_P2251	1-(1,3,3-Trimethyl-2,3-dihydro-1H-indol-2-yliden)acetone	C14 H17 N O	NA	215.131	10.126	NA	88.2	DDA for preferred ion	80081238.25	7.241287350835222
CDC_ID_234	PA	R2	p_P2275	phenazine-2-carboxylic acid	C13 H8 N2 O2	NA	224.05861	10.166	NA	87.1	DDA for preferred ion	216989642.6	6.238175650032822
CDC_ID_234	PA	R2	p_P2276	N-(9-oxodecyl)acetamide	C12 H23 N O2	NA	213.17285999999999	10.166	NA	69.4	DDA for preferred ion	4045939.568	-0.16799442934537367
CDC_ID_234	PA	R2	p_P2299	4-(2-hydroxyphenyl)-8,9-dimethyl-2,3-dihydro-1H-1,5-benzodiazepin-2-one	C17 H16 N2 O2	NA	280.12124	10.213	80.1	79.1	DDA for preferred ion	428571.8658	1.5244415391309438
CDC_ID_234	PA	R2	p_P2310	2-Hydroxy-4'-(2-hydroxyethoxy)-2-methylpropiophenone	C12 H16 O4	NA	224.10246	10.232	53.8	64.7	DDA for preferred ion	14020699.96	-0.5126090051518695
CDC_ID_234	PA	R2	p_P2327	3-oxoindane-1-carboxylic acid	C10 H8 O3	NA	176.04726	10.253	63.8	NA	DDA for preferred ion	2015708.649	-0.2566330329342428
CDC_ID_234	PA	R2	p_P2332	Imidazosagatriazinone	C17 H20 N4 O2	NA	312.15483	10.262	64.1	NA	DDA for preferred ion	3221701.035	-0.27236275214455574
CDC_ID_234	PA	R2	p_P2342	1-(Benzylamino)-3-(3,4-dimethylphenoxy)propan-2-ol	C18 H23 N O2	NA	285.17298	10.274	NA	72.4	DDA for preferred ion	6155938.211	4.014660520450757
CDC_ID_234	PA	R2	p_P2345	4-Hydroxypropranolol	C16 H21 N O3	NA	275.15224	10.281	NA	66.7	DDA for preferred ion	43606850.43	6.383982268655732
CDC_ID_234	PA	R2	p_P2347	2,2,6,6-Tetramethyl-1-piperidinol (TEMPO)	C9 H19 N O	NA	157.14656	10.282	NA	78.3	DDA for preferred ion	160573702.3	-0.21632581741607027
CDC_ID_234	PA	R2	p_P2353	N1-bicyclo[2.2.2]oct-2-ylbenzamide	C15 H19 N O	NA	229.14671	10.291	NA	73.5	DDA for preferred ion	20457344.12	5.625818100061579
CDC_ID_234	PA	R2	p_P2355	2-benzyl-6-hydroxy-2-azabicyclo[2.2.2]octan-3-one	C14 H17 N O2	NA	231.12593	10.295	NA	68.3	DDA for preferred ion	257112022	5.494716505563019
CDC_ID_234	PA	R2	p_P2362	Triphenylphosphine oxide	C18 H15 O P	NA	278.08607	10.303	58.7	77.2	DDA for preferred ion	570511.6049	-0.6045885662284896
CDC_ID_234	PA	R2	p_P2364	Phytosphingosine;D-Ribo-2-amino-1_3_4-Octadecanetriol	C18 H39 N O3	C12144	317.29282	10.307	NA	76.3	DDA for preferred ion	1310857.621	-0.31350016545236414
CDC_ID_234	PA	R2	p_P2372	2-(4-Methoxybenzylidene)quinuclidin-3-one	C15 H17 N O2	NA	243.12592	10.315	65.2	69.9	DDA for preferred ion	198023809.4	7.645868718227394
CDC_ID_234	PA	R2	p_P2408	Isobutyl benzoate	C11 H14 O2	NA	178.09931	10.378	67.5	NA	DDA for preferred ion	5457073.517	-0.11705510201808522
CDC_ID_234	PA	R2	p_P2418	(2R)-2-[(2R,5S)-5-[(2S)-2-hydroxybutyl]oxolan-2-yl]propanoic acid	C11 H20 O4	NA	216.13617	10.392	NA	70.6	DDA for preferred ion	9364138.879	-0.8621783728653085
CDC_ID_234	PA	R2	p_P2423	(1H-Indol-3-yl)(2,2,3,3-tetramethylcyclopropyl)methanone	C16 H19 N O	NA	241.14666	10.403	NA	73.4	DDA for preferred ion	19088350.61	4.838360309451399
CDC_ID_234	PA	R2	p_P2424	4-[4-phenyl-3,6-dihydro-1(2H)-pyridinyl]butanoic acid hydrochloride	C15 H19 N O2	NA	245.14153	10.408	NA	64.9	DDA for preferred ion	63082319.31	6.133429241746374
CDC_ID_234	PA	R2	p_P2433	Benzophenone	C13 H10 O	C06354	182.07308	10.427	96.9	82.9	DDA for preferred ion	3972789.105	0.10899059074850115
CDC_ID_234	PA	R2	p_P2471	7,7-dimethyl-3-spiro(4,4,-dimethyl-2,6-dioxocyclohexyl)-1,2,3,4,5,6,7,8-octahydro-5-quinolinone	C18 H25 N O3	NA	303.18335	10.467	NA	74.6	DDA for preferred ion	117138323.5	6.6678798010776
CDC_ID_234	PA	R2	p_P2477	10-Oxodecanoate	C10 H18 O3	C02217	186.12587	10.474	NA	84.7	DDA for preferred ion	3710636.249	-0.11818264576577775
CDC_ID_234	PA	R2	p_P2490	Atropine	C17 H23 N O3	C01479	289.16777	10.514	NA	78	DDA for preferred ion	40180913.41	2.4847185322879
CDC_ID_234	PA	R2	p_P2491	6-(2-chloroanilino)-4-oxo-2-(4-pyridyl)-3,4-dihydro-2H-1,3-thiazine-5-carbonitrile	C16 H11 Cl N4 O S	NA	342.28781	10.514	68.7	NA	DDA for preferred ion	3973832.373	-0.13262647822557128
CDC_ID_234	PA	R2	p_P2492	Ethyl paraben	C9 H10 O3	D01647	166.06294	10.515	64	NA	DDA for preferred ion	4221536.815	-0.033984581872879005
CDC_ID_234	PA	R2	p_P2493	4-Ethoxy ethylbenzoate	C11 H14 O3	NA	194.09418	10.515	NA	87.5	DDA for preferred ion	11530898.46	-0.12463569321675294
CDC_ID_234	PA	R2	p_P2496	Desomorphine	C17 H21 N O2	NA	271.1573	10.524	NA	77.2	DDA for preferred ion	23149393.09	2.2663084828906968
CDC_ID_234	PA	R2	p_P2509	(+/-)-threo-Methylnaphthidate	C18 H21 N O2	NA	283.15717	10.55	NA	62.5	DDA for preferred ion	2706543.469	1.4464519426048277
CDC_ID_234	PA	R2	p_P2515	3,5-di-tert-Butyl-4-hydroxybenzaldehyde	C15 H22 O2	NA	234.16195	10.556	88.4	87.2	DDA for preferred ion	8791240.436	0.07412440626350758
CDC_ID_234	PA	R2	p_P2517	(3S,9aS)-3-benzyl-octahydro-1H-pyrido[1,2-a]pyrazin-1-one	C15 H20 N2 O	NA	244.15749	10.561	NA	79.5	DDA for preferred ion	445586.6876	1.7124472678040696
CDC_ID_234	PA	R2	p_P2528	3-Desoxy-3,4-methylenedioxy pyrovalerone	C17 H23 N O2	NA	273.17299	10.577	NA	67.5	DDA for preferred ion	69427433.4	2.9062304879493155
CDC_ID_234	PA	R2	p_P2537	Dextromethorphan	C18 H25 N O	C06947	271.19373	10.594	NA	91	DDA for preferred ion	32721177.78	3.753862000795859
CDC_ID_234	PA	R2	p_P2554	Benzyl butyl phthalate	C19 H20 O4	C14211	312.13593	10.629	90.2	78.1	DDA for preferred ion	17334624.38	-0.2814224837244339
CDC_ID_234	PA	R2	p_P2557	2-({2-[4-(4-Fluorophenyl)piperazino]-2-oxoethyl}sulfanyl)acetic acid	C14 H17 F N2 O3 S	NA	312.0965	10.632	51.8	65.9	DDA for preferred ion	122546.4251	-1.454577432156544
CDC_ID_234	PA	R2	p_P2561	Diisobutylphthalate	C16 H22 O4	C15205	278.15179	10.642	92.6	75.4	DDA for preferred ion	42295570.42	-0.25540851872208137
CDC_ID_234	PA	R2	p_P2594	D-(+)-Camphor	C10 H16 O	C00808	152.11997	10.693	65	63.7	DDA for preferred ion	424728.1784	-0.30792035206982504
CDC_ID_234	PA	R2	p_P2597	Citroflex A-4	C20 H34 O8	NA	402.22487	10.699	91.6	89.8	DDA for preferred ion	13072146.08	-0.08047568933423221
CDC_ID_234	PA	R2	p_P2607	Oleamide	C18 H35 N O	C19670	281.27191	10.708	76.4	80.7	DDA for preferred ion	9172902.264	0.1754617409917678
CDC_ID_234	PA	R2	p_P2606	?-Linolenoyl ethanolamide	C20 H35 N O2	NA	152.1188	10.708	NA	70.6	DDA for other ion	18841796.6	-0.01666969030067733
CDC_ID_234	PA	R2	p_P2664	(6Z)-Octadecenoicacid	C18 H34 O2	C08363	282.25594	10.838	NA	86.2	DDA for preferred ion	12460766.47	-0.07587501577548039
CDC_ID_234	PA	R2	p_P2679	2-Heptyl-4-hydroxyquinoline-N-oxide	C16 H21 N O2	C04284	259.15714	10.867	NA	86.2	DDA for preferred ion	2391903.274	1.2369152665363963
CDC_ID_234	PA	R2	p_P2686	(1R,3R,4S,5R)-3,4-bis({[(2E)-3-(3,4-dihydroxyphenyl)prop-2-enoyl]oxy})-1,5-dihydroxycyclohexane-1-carboxylic acid	C25 H24 O12	NA	498.12035	10.913	NA	70.9	DDA for preferred ion	3539552.569	-0.05379617243293566
CDC_ID_234	PA	R2	p_P2697	Benazol P	C13 H11 N3 O	D03913	225.09026	11.004	91.6	90.7	DDA for preferred ion	7390499.611	0.16284800005253075
CDC_ID_234	PA	R2	p_P2707	Dibutyl sebacate	C18 H34 O4	D03782	314.24559	11.055	89.7	78.8	DDA for preferred ion	13974287.87	0.013231803649805585
CDC_ID_234	PA	R2	p_P2711	Hexadecanamide	C16 H33 N O	NA	255.25629	11.185	92.4	96	DDA for preferred ion	12852578.24	-0.16408426102042384
CDC_ID_234	PA	R2	p_P2727	Stearamide	C18 H37 N O	C13846	283.28754	11.783	NA	91.4	DDA for preferred ion	4492662.923	0.2900934192140703
CDC_ID_234	PA	R2	p_P2732	1-Stearoylglycerol	C21 H42 O4	D01947	358.30798	11.901	64.1	NA	DDA for preferred ion	55715614.75	-0.05453641057730252
CDC_ID_234	PA	R2	p_P2733	Bis(2-ethylhexyl) phthalate	C24 H38 O4	C03690	390.27667	11.941	95.6	84.2	DDA for preferred ion	24178646.22	0.3249436870861899
CDC_ID_234	PA	R2	p_P2746	Erucamide	C22 H43 N O	NA	337.33428	12.502	86.8	86.1	DDA for preferred ion	11940099.68	-0.20431583718591995
CDC_ID_234	PA	R2	p_P2750	Bis(3,5,5-trimethylhexyl) phthalate	C26 H42 O4	NA	418.30787	12.527	86.6	83.4	DDA for preferred ion	236348382.3	-0.30420191221755744
CDC_ID_234	PA	R2	p_P2756	Docosanamide	C22 H45 N O	NA	339.34985	13.344	NA	88.5	DDA for preferred ion	4587689.975	0.026294594013133832
CDC_ID_234	PA	R1	p_P43	Spermidine	C7 H19 N3	C00315	145.15783	0.776	91.4	88.1	DDA for preferred ion	94981.36695	-2.1458073051791224
CDC_ID_234	PA	R1	p_P48	Ornithine	C5 H12 N2 O2	C01602	132.08985	0.791	63.6	61.7	DDA for preferred ion	276437.2811	-5.026067608513383
CDC_ID_234	PA	R1	p_P170	2-Amino-4-methylpyrimidine	C5 H7 N3	NA	109.06402	0.882	67.9	77.8	DDA for preferred ion	4827817.942	0.4925194362282852
CDC_ID_234	PA	R1	p_P173	D-(-)-Aspartic acid	C4 H7 N O4	C00402	133.03742	0.888	86.4	79.7	DDA for preferred ion	73181.20539	-3.7439947285912254
CDC_ID_234	PA	R1	p_P174	L-Homoserine	C4 H9 N O3	C00263	119.05826	0.89	93.6	89.1	DDA for preferred ion	470811.0231	-4.248937013532867
CDC_ID_234	PA	R1	p_P175	L-Serine	C3 H7 N O3	C00065	105.04263	0.891	93.1	86.3	DDA for preferred ion	123255.4977	-3.887029478866271
CDC_ID_234	PA	R1	p_P185	L-Glutamic acid	C5 H9 N O4	C00025	147.05306	0.9	92	86.1	DDA for preferred ion	947104.6298	-4.585266308492152
CDC_ID_234	PA	R1	p_P200	Choline	C5 H13 N O	C00114	103.09984	0.904	96.3	87.7	DDA for preferred ion	130011.3515	-1.0676576304704817
CDC_ID_234	PA	R1	p_P204	DL-Lysine	C6 H14 N2 O2	C16440	146.10543	0.905	91.9	81.8	DDA for preferred ion	1191594.94	-4.009671108783817
CDC_ID_234	PA	R1	p_P216	Prolinamide	C5 H10 N2 O	C19781	114.0793	0.917	78.3	63	DDA for preferred ion	366163.1247	-4.737371217388635
CDC_ID_234	PA	R1	p_P217	Methionine sulfoxide	C5 H11 N O3 S	NA	165.04586	0.917	93.8	90.4	DDA for preferred ion	2699864.603	0.345626420955341
CDC_ID_234	PA	R1	p_P218	Betaine	C5 H11 N O2	C00719	117.07894	0.918	94.7	87.4	DDA for preferred ion	1010399.255	-1.058814966231889
CDC_ID_234	PA	R1	p_P240	Homocysteine	C4 H9 N O2 S	C05330	135.0354	0.957	64.1	62.7	DDA for preferred ion	1784525.307	1.3959384640444839
CDC_ID_234	PA	R1	p_P251	D-(+)-Proline	C5 H9 N O2	C00763	115.06331	0.981	93.8	91.1	DDA for preferred ion	682558.1139	-6.702108108049057
CDC_ID_234	PA	R1	p_P274	4-Morpholinepropanesulfonic acid	C7 H15 N O4 S	NA	209.07203	1.005	91.3	93	DDA for preferred ion	8046674670	0.08158620398265981
CDC_ID_234	PA	R1	p_P306	Pipecolic acid	C6 H11 N O2	C00408	129.07895	1.057	71.7	66.8	DDA for preferred ion	494511.667	-3.8160450021089503
CDC_ID_234	PA	R1	p_P330	gamma-L-Glutamyl-L-glutamic acid	C10 H16 N2 O7	C05282	276.09575	1.102	81.8	79.7	DDA for preferred ion	23736368.91	3.3823235694146945
CDC_ID_234	PA	R1	p_P341	N5-Ethyl-L-glutamine	C7 H14 N2 O3	C01047	174.10033	1.122	NA	73.3	DDA for preferred ion	22601822.89	2.8704100910425048
CDC_ID_234	PA	R1	p_P362	N,N-Diethylethanolamine	C6 H15 N O	NA	117.11535	1.165	90.5	86.5	DDA for preferred ion	145360790.6	3.596674495995469
CDC_ID_234	PA	R1	p_P384	D-Serine	C3 H7 N O3	C00740	105.04267	1.21	94.7	92.5	DDA for preferred ion	3631143.876	0.1198923500436706
CDC_ID_234	PA	R1	p_P387	N-Acetyl-DL-serine	C5 H9 N O4	NA	147.05308	1.212	92.6	91.4	DDA for preferred ion	4728437.444	-1.48944841844094
CDC_ID_234	PA	R1	p_P389	Cytidine 5'-monophosphate (hydrate)	C9 H14 N3 O8 P	C00055	323.05165	1.214	84.5	89.1	DDA for preferred ion	29055539.71	3.0141173421670757
CDC_ID_234	PA	R1	p_P410	2-Aminooctanedioic acid	C8 H15 N O4	NA	189.10005	1.267	83.9	73.6	DDA for preferred ion	136975.6367	-1.4819335480270723
CDC_ID_234	PA	R1	p_P415	Proline	C5 H9 N O2	C00148	115.06336	1.281	87.5	88.2	DDA for preferred ion	4934141.934	-1.2201065904739536
CDC_ID_234	PA	R1	p_P417	D-(+)-Pipecolinic acid	C6 H11 N O2	NA	129.07893	1.289	94	83.8	DDA for preferred ion	10770708.82	0.26762620981387286
CDC_ID_234	PA	R1	p_P428	L-Histidine	C6 H9 N3 O2	C00135	155.06939	1.303	94	86.6	DDA for preferred ion	579653.8273	-0.4612883276501485
CDC_ID_234	PA	R1	p_P432	2-Mercaptoethanol	C2 H6 O S	C00928	78.0141	1.309	84.3	85.7	DDA for preferred ion	646063.1563	-0.8900901253131863
CDC_ID_234	PA	R1	p_P435	Epinephrine	C9 H13 N O3	C00788	183.08944	1.313	80.9	72.7	DDA for preferred ion	436339.2809	-1.8239643348390473
CDC_ID_234	PA	R1	p_P456	Trigonelline	C7 H7 N O2	C01004	137.04763	1.34	91.7	86.3	DDA for preferred ion	130807.4306	-0.7549363608546784
CDC_ID_234	PA	R1	p_P496	Acetyl-beta-methylcholine	C8 H17 N O2	C07471	159.12587	1.371	79.6	92.1	DDA for preferred ion	3387993.308	0.8335002059949588
CDC_ID_234	PA	R1	p_P507	Triisopropanolamine	C9 H21 N O3	NA	191.15207	1.382	83.1	81.2	DDA for preferred ion	561563.5088	-0.45511987814982646
CDC_ID_234	PA	R1	p_P509	N6-Acetyl-L-lysine	C8 H16 N2 O3	C02727	188.11592	1.385	96.7	90.4	DDA for preferred ion	6460481.378	2.225112895417695
CDC_ID_234	PA	R1	p_P513	5,6-Dihydrouracil	C4 H6 N2 O2	C00429	114.04302	1.395	72.3	NA	DDA for preferred ion	11320889.37	3.9271729749556883
CDC_ID_234	PA	R1	p_P518	Adenine	C5 H5 N5	C00147	135.05441	1.417	81.3	83.5	DDA for preferred ion	555368.3607	-1.1401248902219834
CDC_ID_234	PA	R1	p_P522	L-(-)-Methionine	C5 H11 N O2 S	C00073	149.05098	1.427	94.5	91	DDA for preferred ion	1082636972	-1.115868052179838
CDC_ID_234	PA	R1	p_P531	Acetylarginine	C8 H16 N4 O3	NA	216.12229	1.452	90.9	94.3	DDA for preferred ion	4167555.125	0.2826934239660055
CDC_ID_234	PA	R1	p_P539	Uracil	C4 H4 N2 O2	C00106	112.02733	1.465	90.3	88.8	DDA for preferred ion	14494578.33	1.4014236986179966
CDC_ID_234	PA	R1	p_P549	Nicotinic acid	C6 H5 N O2	C00253	123.03203	1.504	92.6	89.2	DDA for preferred ion	18456272.62	3.102935842105783
CDC_ID_234	PA	R1	p_P559	N-Acetyl-L-carnosine	C11 H16 N4 O4	NA	268.11724	1.532	86.6	81.5	DDA for preferred ion	58733.10225	-1.655176320854288
CDC_ID_234	PA	R1	p_P567	4-Aminophenol	C6 H7 N O	C02372	109.05278	1.543	94.8	89.1	DDA for preferred ion	793350.1129	1.766481271365798
CDC_ID_234	PA	R1	p_P581	Salicylic acid	C7 H6 O3	C00805	138.0317	1.56	84.5	80.1	DDA for preferred ion	10478944.79	4.975098546564592
CDC_ID_234	PA	R1	p_P595	Reduced glutathione	C10 H17 N3 O6 S	C02471	307.08372	1.568	57.9	60.3	DDA for preferred ion	39596.43713	-1.2764874327072295
CDC_ID_234	PA	R1	p_P605	Urocanic acid	C6 H6 N2 O2	C00785	138.04289	1.622	96.7	89.9	DDA for preferred ion	89521736.01	4.448938327102951
CDC_ID_234	PA	R1	p_P616	6-Aminocaproic acid	C6 H13 N O2	C02378	131.09457	1.695	93.7	89.3	DDA for preferred ion	269458.9897	-1.7923498017908166
CDC_ID_234	PA	R1	p_P617	Nicotinamide	C6 H6 N2 O	C00153	122.04801	1.698	88.5	84.7	DDA for preferred ion	7766969.422	2.722098384576338
CDC_ID_234	PA	R1	p_P620	L-Arginine	C6 H14 N4 O2	C00062	174.11158	1.716	91.3	86.3	DDA for preferred ion	7742660.475	3.285101872742924
CDC_ID_234	PA	R1	p_P632	1_2-Diaminobenzene	C6 H8 N2	NA	108.06881	1.771	NA	74.5	DDA for preferred ion	29254.67644	-1.8395641587605667
CDC_ID_234	PA	R1	p_P639	Adenosine 5'-monophosphate	C10 H14 N5 O7 P	C00020	347.06263	1.798	96.5	89.3	DDA for preferred ion	127316673.6	4.511372750902897
CDC_ID_234	PA	R1	p_P647	Cytosine	C4 H5 N3 O	C00380	111.04332	1.829	97.4	91.9	DDA for preferred ion	11797519.18	1.841162584080596
CDC_ID_234	PA	R1	p_P674	Methyl 2-[(2-methoxy-2-oxoethyl)amino]acetate	C6 H11 N O4	NA	161.06873	1.915	78.6	74.3	DDA for preferred ion	7096738.574	-0.451974682658836
CDC_ID_234	PA	R1	p_P681	N5-(L-1-Carboxyethyl)-L-ornithine	C8 H16 N2 O4	C04210	204.11099	1.926	NA	71.2	DDA for preferred ion	11002446.11	6.193977966986001
CDC_ID_234	PA	R1	p_P699	Uric acid	C5 H4 N4 O3	C00366	168.02829	1.966	96.3	88	DDA for preferred ion	1693267.81	1.5062704813559336
CDC_ID_234	PA	R1	p_P707	L-Isoleucine	C6 H13 N O2	C00407	131.09454	2.024	97.6	90.9	DDA for preferred ion	360057.853	-7.404032695149397
CDC_ID_234	PA	R1	p_P708	trans-3-Hexenoic acid	C6 H10 O2	NA	114.06795	2.027	82.4	74.8	DDA for preferred ion	8192583.208	-3.6525721733205394
CDC_ID_234	PA	R1	p_P726	L-Norleucine	C6 H13 N O2	C01933	131.09452	2.147	96.9	93.5	DDA for preferred ion	7380367.705	-5.903464402148657
CDC_ID_234	PA	R1	p_P728	7-Methylguanine	C6 H7 N5 O	C02242	165.065	2.149	92.2	91.6	DDA for preferred ion	3837342.616	1.8891257961646808
CDC_ID_234	PA	R1	p_P732	L-Pyroglutamic acid	C5 H7 N O3	C01879	129.04261	2.152	91.1	81.5	DDA for preferred ion	4370194.525	1.2685897737119198
CDC_ID_234	PA	R1	p_P738	N-Acetyl-L-glutamate	C7 H11 N O5	C00624	189.06366	2.153	89.4	NA	DDA for preferred ion	9460570.901	0.5100346838976151
CDC_ID_234	PA	R1	p_P750	Carnosine	C9 H14 N4 O3	D01611	226.10665	2.192	78.4	78.1	DDA for preferred ion	2049264.179	2.0477270365771822
CDC_ID_234	PA	R1	p_P758	1-Methyladenine	C6 H7 N5	C02216	149.07001	2.22	NA	74.5	DDA for preferred ion	2383399.198	2.0370497806965027
CDC_ID_234	PA	R1	p_P763	L-Leucine	C6 H13 N O2	C00123	131.09453	2.246	91.9	87	DDA for preferred ion	135702831.7	-0.617190848395694
CDC_ID_234	PA	R1	p_P780	?-Alanine	C3 H7 N O2	C00099	89.04781	2.309	69.3	61.3	DDA for preferred ion	51429.58118	-2.899006107858746
CDC_ID_234	PA	R1	p_P785	trans-4-Hydroxy-L-proline	C5 H9 N O3	C01157	131.0582	2.314	92	NA	DDA for preferred ion	359929.501	-1.6479360454215133
CDC_ID_234	PA	R1	p_P787	Acadesine	C9 H14 N4 O5	D02742	258.09644	2.323	96.2	89.6	DDA for preferred ion	242474.6015	-2.9047255447009235
CDC_ID_234	PA	R1	p_P793	Xanthine	C5 H4 N4 O2	C00385	152.03331	2.347	80.2	NA	DDA for preferred ion	954964.7083	0.20903189615755835
CDC_ID_234	PA	R1	p_P803	L-Tyrosine	C9 H11 N O3	C00082	181.0738	2.377	94.4	93.4	DDA for preferred ion	4025141.21	-5.267266293656316
CDC_ID_234	PA	R1	p_P804	2-Hydroxycinnamic acid	C9 H8 O3	C01772	164.04723	2.377	69.6	86.7	DDA for preferred ion	4045497.392	-5.262609953674168
CDC_ID_234	PA	R1	p_P806	Coumarin	C9 H6 O2	C05851	146.03671	2.378	84.9	82.2	DDA for preferred ion	131053.9356	-5.046251382488382
CDC_ID_234	PA	R1	p_P861	1-Pyrroline-4-hydroxy-2-carboxylate	C5 H7 N O3	C04282	129.04258	2.503	NA	74	DDA for preferred ion	2188588.154	1.584088189633711
CDC_ID_234	PA	R1	p_P883	Guanine	C5 H5 N5 O	C00242	151.0493	2.553	99.3	92	DDA for preferred ion	29851657.71	4.592269810727739
CDC_ID_234	PA	R1	p_P884	Adenosine 3'5'-cyclic monophosphate	C10 H12 N5 O6 P	C00575	329.05243	2.562	86.4	73.9	DDA for preferred ion	134997.7676	-1.8540431417542642
CDC_ID_234	PA	R1	p_P904	DL-Arginine	C6 H14 N4 O2	C02385	174.1116	2.648	94	91.8	DDA for preferred ion	3093929.839	2.7882945378731847
CDC_ID_234	PA	R1	p_P920	Carbimazole	C7 H10 N2 O2 S	C07615	186.04621	2.673	59.1	66.8	DDA for preferred ion	23517.4288	-1.8363442130148737
CDC_ID_234	PA	R1	p_P940	Thymidine 5'-monophosphate	C10 H15 N2 O8 P	C00364	322.05627	2.691	97.5	87.8	DDA for preferred ion	21169988.96	3.950598737640682
CDC_ID_234	PA	R1	p_P951	Thymine	C5 H6 N2 O2	C00178	126.0429	2.717	95.7	89.4	DDA for preferred ion	878674.1687	-1.8128019143961076
CDC_ID_234	PA	R1	p_P952	N-(2-Methoxyphenyl)acetamide	C9 H11 N O2	NA	165.07879	2.717	56.1	61	DDA for preferred ion	50630.27682	-1.5858602991133548
CDC_ID_234	PA	R1	p_P979	Tyrosylalanine	C12 H16 N2 O4	NA	252.11101	2.804	93.5	86.6	DDA for preferred ion	3815794.235	3.739588220319334
CDC_ID_234	PA	R1	p_P998	Cyclohexylamine	C6 H13 N	C00571	99.10491	2.856	NA	88	DDA for preferred ion	7702125.229	-0.45236606245518374
CDC_ID_234	PA	R1	p_P1026	Norepinephrine(Noradrenaline)	C8 H11 N O3	C00547	169.07384	2.937	NA	85.3	DDA for preferred ion	22113390.54	7.265909541010593
CDC_ID_234	PA	R1	p_P1030	3-Hydroxy-5-(hydroxymethyl)-2-methylisonicotinaldehyde oxime	C8 H10 N2 O3	NA	182.06904	2.943	95.5	94.9	DDA for preferred ion	3510158.818	3.0179915585721417
CDC_ID_234	PA	R1	p_P1033	Adenosine	C10 H13 N5 O4	C00212	267.09674	2.962	89.8	81.1	DDA for preferred ion	173476.6925	-0.576867519942823
CDC_ID_234	PA	R1	p_P1045	Sorbic acid	C6 H8 O2	D02411	112.05251	3.003	80	60.5	DDA for preferred ion	199349.4482	-1.6472022107972961
CDC_ID_234	PA	R1	p_P1046	6-Hydroxynicotinic acid	C6 H5 N O3	C01020	139.02689	3.005	57.9	87.8	DDA for preferred ion	96211.9923	0.10209395246427633
CDC_ID_234	PA	R1	p_P1097	allopurinol	C5 H4 N4 O	D00224	136.03851	3.183	NA	70.6	DDA for preferred ion	101548.9902	1.4007101842972958
CDC_ID_234	PA	R1	p_P1120	2-Hydroxyphenylalanine	C9 H11 N O3	NA	181.07378	3.246	80.4	72.3	DDA for preferred ion	718852.0741	-1.3379708404497563
CDC_ID_234	PA	R1	p_P1125	5-Valerolactone	C5 H8 O2	C02240	100.05252	3.26	NA	62	DDA for preferred ion	1727067.464	2.0266111618718234
CDC_ID_234	PA	R1	p_P1176	N,N-dimethyl-9H-purin-6-amine	C7 H9 N5	NA	163.08573	3.426	50.6	70	DDA for preferred ion	2534755.472	1.1240779099239049
CDC_ID_234	PA	R1	p_P1192	L-Phenylalanine	C9 H11 N O2	C00079	165.07881	3.473	96	90.5	DDA for preferred ion	5088129.5	-5.1894325530512795
CDC_ID_234	PA	R1	p_P1228	2-Hydroxy-2-methylbutyronitrile	C5 H9 N O	NA	99.06849	3.549	NA	84.3	DDA for preferred ion	25227111.12	2.253211427412541
CDC_ID_234	PA	R1	p_P1305	2-Phenylglycine	C8 H9 N O2	NA	151.06322	3.739	74.1	NA	DDA for preferred ion	1910304.769	1.5384233682402595
CDC_ID_234	PA	R1	p_P1326	Glycyl-L-leucine	C8 H16 N2 O3	C02155	188.11597	3.782	93.3	87.7	DDA for preferred ion	1331393.941	2.666568699963541
CDC_ID_234	PA	R1	p_P1334	Aspartame	C14 H18 N2 O5	D02381	294.12162	3.838	64	NA	DDA for preferred ion	5009689.612	4.3912513568335
CDC_ID_234	PA	R1	p_P1346	NP-016455	C11 H18 N2 O4	NA	242.12665	3.944	NA	75.6	DDA for preferred ion	288927.9135	1.2869232425442867
CDC_ID_234	PA	R1	p_P1375	N6-[(5-nitro-2-thienyl)methylidene]-2,3-dihydro-1,4-benzodioxin-6-amine	C13 H10 N2 O4 S	NA	290.03624	4.011	NA	62.2	DDA for preferred ion	38023344.43	5.848688457629017
CDC_ID_234	PA	R1	p_P1433	Hypoxanthine	C5 H4 N4 O	C00262	136.03846	4.15	90.7	88.3	DDA for preferred ion	31119848.03	5.374855177848428
CDC_ID_234	PA	R1	p_P1443	Pantothenate	C9 H17 N O5	C00864	219.11067	4.185	92	NA	DDA for preferred ion	33424249.03	2.6426531986570616
CDC_ID_234	PA	R1	p_P1524	tert-Butyl N-[1-(aminocarbonyl)-3-methylbutyl]carbamate	C11 H22 N2 O3	NA	230.16306	4.511	67.5	64.7	DDA for preferred ion	3919224.502	4.111153785022889
CDC_ID_234	PA	R1	p_P1540	Paraquat	C12 H14 N2	C14701	186.11568	4.574	NA	67.3	DDA for preferred ion	4891526.787	4.929610265513787
CDC_ID_234	PA	R1	p_P1546	Harmine	C13 H12 N2 O	C06538	212.09472	4.598	85.5	NA	DDA for preferred ion	3283666.465	4.778846495227697
CDC_ID_234	PA	R1	p_P1551	2-(Methylamino)-2,3-dihydro-1H-benzo[de]isoquinoline-1,3-dione	C13 H10 N2 O2	NA	226.07428	4.607	NA	78.5	DDA for preferred ion	1957895.256	4.457156596368524
CDC_ID_234	PA	R1	p_P1560	6,7-dihydro-5H-dibenzo[d,f][1,3]diazepin-6-one	C13 H10 N2 O	NA	210.07928	4.655	NA	75.7	DDA for preferred ion	2389834427	8.756244614284938
CDC_ID_234	PA	R1	p_P1605	DL-Tryptophan	C11 H12 N2 O2	C00806	204.08981	4.882	99.2	96.7	DDA for preferred ion	1543207.22	-3.8913125104980217
CDC_ID_234	PA	R1	p_P1606	8-Hydroxyquinoline	C9 H7 N O	C19434	145.0527	4.882	57.9	61.4	DDA for preferred ion	48495.84032	-3.2820509871732906
CDC_ID_234	PA	R1	p_P1609	Isoquinoline	C9 H7 N	C06323	129.05783	4.883	68.4	76.6	DDA for preferred ion	95984.52267	-1.934204348923533
CDC_ID_234	PA	R1	p_P1610	1,5-Naphthalenediamine	C10 H10 N2	C19463	158.08434	4.883	66.7	64.6	DDA for preferred ion	72280.84107	-2.843955456581316
CDC_ID_234	PA	R1	p_P1612	Indole-3-acrylic acid	C11 H9 N O2	NA	187.06323	4.885	97	89	DDA for preferred ion	1495883.69	-3.8991098148289858
CDC_ID_234	PA	R1	p_P1632	Methionine	C5 H11 N O2 S	C01733	149.05097	4.935	93.1	90.8	DDA for preferred ion	8493446.594	1.1488800936252588
CDC_ID_234	PA	R1	p_P1656	Phloroglucinol	C6 H6 O3	C02183	126.03164	4.976	57.2	74.1	DDA for preferred ion	1296435.115	2.106940390438755
CDC_ID_234	PA	R1	p_P1669	Valine	C5 H11 N O2	C00183	117.07896	5.01	88.5	85.4	DDA for preferred ion	4593874.543	0.18965518598708542
CDC_ID_234	PA	R1	p_P1697	Caprolactam	C6 H11 N O	C06593	113.0841	5.109	92.6	85.1	DDA for preferred ion	8661859.263	-0.32649242741110385
CDC_ID_234	PA	R1	p_P1723	?-Aspartylphenylalanine	C13 H16 N2 O5	NA	280.10606	5.279	75.8	73.9	DDA for preferred ion	38050.34907	-1.8587526962575236
CDC_ID_234	PA	R1	p_P1724	N-Acetyl-L-tyrosine	C11 H13 N O4	C01657	223.08447	5.281	95.8	91.2	DDA for preferred ion	1272606.213	0.5996977527903162
CDC_ID_234	PA	R1	p_P1739	1(2H)-Isoquinolinone	C9 H7 N O	C06324	145.05266	5.382	NA	78.3	DDA for preferred ion	219316.4011	0.8567682556036935
CDC_ID_234	PA	R1	p_P1761	2-Acetamidophenol	C8 H9 N O2	NA	151.06327	5.552	99.2	93.3	DDA for preferred ion	36649970.17	5.602843329997597
CDC_ID_234	PA	R1	p_P1767	1-(2,4-Dihydroxyquinolin-3-yl)ethan-1-one	C11 H9 N O3	NA	203.05828	5.577	81.1	82.5	DDA for preferred ion	4049264.311	5.672828528783199
CDC_ID_234	PA	R1	p_P1769	NP-003319	C11 H14 N4 O4 S	NA	298.0735	5.581	NA	84.6	DDA for preferred ion	195455.9202	-1.6197923190917116
CDC_ID_234	PA	R1	p_P1775	6-Methylquinoline	C10 H9 N	NA	143.07344	5.644	57.6	88.8	DDA for preferred ion	37910.33153	-1.934170715374865
CDC_ID_234	PA	R1	p_P1776	2,3,4,9-Tetrahydro-1H-?-carboline-3-carboxylic acid	C12 H12 N2 O2	NA	216.08993	5.644	92.5	90	DDA for preferred ion	36625.69043	-2.7366238422974014
CDC_ID_234	PA	R1	p_P1800	N-Benzylformamide	C8 H9 N O	C15561	135.06835	5.775	76.5	75.7	DDA for preferred ion	1513417.183	0.8722197887534229
CDC_ID_234	PA	R1	p_P1814	2-(2-amino-3-methylbutanamido)-3-phenylpropanoic acid	C14 H20 N2 O3	NA	264.14748	5.848	NA	81.5	DDA for preferred ion	2974516.758	3.8477339490929054
CDC_ID_234	PA	R1	p_P1826	Kynurenic acid	C10 H7 N O3	C01717	189.0425	5.966	94	93.1	DDA for preferred ion	2574535.662	2.6768567003533725
CDC_ID_234	PA	R1	p_P1841	4-Hydroxybenzaldehyde	C7 H6 O2	C00633	122.03679	6.107	91.3	86.1	DDA for preferred ion	259575.0507	-0.4982025986844256
CDC_ID_234	PA	R1	p_P1847	3-Methyl-quinolin-2-ol	C10 H9 N O	NA	159.06836	6.141	NA	82.6	DDA for preferred ion	439364345.5	8.147089390216177
CDC_ID_234	PA	R1	p_P1857	3-[1-(dimethylamino)-1H-pyrrol-2-yl]-2-(2-furylcarbonyl)acrylonitrile	C14 H13 N3 O2	NA	255.10076	6.211	NA	70.1	DDA for preferred ion	119605.5461	0.45637334778839644
CDC_ID_234	PA	R1	p_P1858	Anthranilic acid	C7 H7 N O2	C00108	137.04764	6.242	95.3	90.1	DDA for preferred ion	288651182.6	5.51545970081612
CDC_ID_234	PA	R1	p_P1868	Indole-3-butyric acid	C12 H13 N O2	C11284	203.09469000000001	6.293	98.2	90.7	DDA for preferred ion	12596186.62	6.737307096043033
CDC_ID_234	PA	R1	p_P1892	N1-(2-{2-[2-(acetylamino)phenoxy]ethoxy}phenyl)acetamide	C18 H20 N2 O4	NA	328.1422	6.496	65.4	61.7	DDA for preferred ion	2327720.768	3.6751400465663515
CDC_ID_234	PA	R1	p_P1905	4-Acetamidobenzoic acid	C9 H9 N O3	D03836	179.05821	6.601	91.3	85.3	DDA for preferred ion	650243.4206	1.9877757587105727
CDC_ID_234	PA	R1	p_P1937	N-Methylcaprolactam	C7 H13 N O	NA	127.09967	6.878	NA	60.2	DDA for preferred ion	22793354.46	1.7626319145592007
CDC_ID_234	PA	R1	p_P1957	Tolycaine	C15 H22 N2 O3	NA	278.16318	6.969	77.1	73.3	DDA for preferred ion	1629894.574	3.195882812601358
CDC_ID_234	PA	R1	p_P1973	2-oxo-1_2-dihydroquinoline-4-carboxylate	C10 H7 N O3	C16715	189.04248	7.086	NA	74.1	DDA for preferred ion	40074.82953	-0.636721407901577
CDC_ID_234	PA	R1	p_P1975	2-cyano-3-(4-hydroxyphenyl)acrylamide	C10 H8 N2 O2	NA	188.05853	7.087	69.1	NA	DDA for preferred ion	253737.4508	-1.068067583485842
CDC_ID_234	PA	R1	p_P1980	N-Acetyl-L-leucine	C8 H15 N O3	C02710	173.10506	7.153	97.8	91.4	DDA for preferred ion	35131374.95	2.177354083848286
CDC_ID_234	PA	R1	p_P1998	Pyroquilon	C11 H11 N O	C18487	173.08405	7.213	NA	77.4	DDA for preferred ion	30082477.46	7.232425568989353
CDC_ID_234	PA	R1	p_P2005	2-Hydroxyquinoline	C9 H7 N O	C06338	145.05269	7.292	78.2	85	DDA for preferred ion	30917137.96	7.153411216380459
CDC_ID_234	PA	R1	p_P2029	6-Methoxyquinoline N-oxide	C10 H9 N O2	NA	175.06327	7.494	83.2	84	DDA for preferred ion	664081003.1	8.33362378037468
CDC_ID_234	PA	R1	p_P2062	Indole-3-lactic acid	C11 H11 N O3	C02043	205.07402	7.858	90.9	89.5	DDA for preferred ion	213150.6162	-0.21489522258915272
CDC_ID_234	PA	R1	p_P2063	Desthiobiotin	C10 H18 N2 O3	C01909	214.13178	7.859	94.5	91.3	DDA for preferred ion	7810437.198	3.126003123175675
CDC_ID_234	PA	R1	p_P2075	3,3,5,5-Tetramethylpyrroline-N-oxide	C8 H15 N O	NA	141.11532	8.039	65.6	NA	DDA for preferred ion	407482.661	0.17940933148786797
CDC_ID_234	PA	R1	p_P2082	2-[(Dimethylamino)methylidene]indan-1-one	C12 H13 N O	NA	187.09968	8.104	51	78.5	DDA for preferred ion	5009280.331	5.570992071012917
CDC_ID_234	PA	R1	p_P2101	3-[(dimethylamino)methylene]-1H-2-benzothiopyran-4(3H)-one	C12 H13 N O S	NA	219.07179	8.363	NA	65.6	DDA for preferred ion	5707086.831	6.504342592813776
CDC_ID_234	PA	R1	p_P2103	Acetanilide	C8 H9 N O	C02558	135.0684	8.377	73	71.5	DDA for preferred ion	11590881.78	4.2183787594011655
CDC_ID_234	PA	R1	p_P2109	2,4-Quinolinediol	C9 H7 N O2	C16716	161.04761	8.487	83.3	90.7	DDA for preferred ion	243794747.6	7.110683038573978
CDC_ID_234	PA	R1	p_P2121	1-(4-Methylphenyl)pyrrolidine-2,5-dione	C11 H11 N O2	NA	189.07895	8.706	56.6	65.9	DDA for preferred ion	57900475.61	7.595435475080379
CDC_ID_234	PA	R1	p_P2122	6-hydroxy-4-methyl-2-phenyl-2,3-dihydropyridazin-3-one	C11 H10 N2 O2	NA	202.07432	8.716	51.3	81.5	DDA for preferred ion	13037206.51	5.20698006059477
CDC_ID_234	PA	R1	p_P2129	5-Hydroxyindole-3-acetic acid	C10 H9 N O3	C05635	191.05783	8.869	78.3	67.9	DDA for preferred ion	30817.92013	-0.011073007977051574
CDC_ID_234	PA	R1	p_P2135	1,3-Dihydro-1,3,3-trimethyl-2H-indol-2-ylidene acetaldehyde	C13 H15 N O	NA	201.11539	9.044	65.2	80.4	DDA for preferred ion	5245883.871	5.0380411779113565
CDC_ID_234	PA	R1	p_P2143	1,3,4,10-Tetrahydro-9(2H)-acridinone	C13 H13 N O	NA	199.09971	9.241	50.4	81	DDA for preferred ion	68053310.81	7.617153276416161
CDC_ID_234	PA	R1	p_P2147	4-Coumarylalcohol(4-Hydroxycoumarin)	C9 H6 O3	NA	162.03165	9.48	NA	65.1	DDA for preferred ion	7168236.708	2.591105896970287
CDC_ID_234	PA	R1	p_P2148	4-(allyloxy)-1,2-dihydroquinolin-2-one	C12 H11 N O2	NA	201.07905	9.492	73.7	77.6	DDA for preferred ion	48029032.04	7.444076052785782
CDC_ID_234	PA	R1	p_P2152	3-Indolebutyricacid	C12 H13 N O2	C11284	203.09468	9.612	NA	77.8	DDA for preferred ion	7730361.699	5.7588534075418245
CDC_ID_234	PA	R1	p_P2154	5-[4-(2-furylcarbonyl)piperazino]-5-oxo-3-phenylpentanoic acid	C20 H22 N2 O5	NA	370.15341	9.647	59.6	70.5	DDA for preferred ion	459224.3581	1.1151638580786774
CDC_ID_234	PA	R1	p_P2162	Lumichrome	C12 H10 N4 O2	C01727	242.08044	9.715	NA	83	DDA for preferred ion	1491936.544	1.815355949340308
CDC_ID_234	PA	R1	p_P2163	2-(1H-indol-3-yl)acetic acid	C10 H9 N O2	C00954	175.0633	9.723	56.9	79.8	DDA for preferred ion	1046157.97	4.400333784369456
CDC_ID_234	PA	R1	p_P2166	3,3'-Dimethoxybenzidine	C14 H16 N2 O2	C19231	244.12129	9.745	NA	72.1	DDA for preferred ion	34562.97848	-1.9362521037718992
CDC_ID_234	PA	R1	p_P2169	BB-22 3-Carboxyindole metabolite	C16 H19 N O2	NA	257.14167	9.791	NA	61.6	DDA for preferred ion	3261977.886	4.9909981093651545
CDC_ID_234	PA	R1	p_P2170	N1-(5-oxo-5,6,7,8-tetrahydronaphthalen-2-yl)acetamide	C12 H13 N O2	NA	203.09466	9.798	54.5	72.4	DDA for preferred ion	22478913.95	6.750326842500989
CDC_ID_234	PA	R1	p_P2181	PB-22 N-(4-Hydroxypentyl)-3-carboxyindole metabolite	C14 H17 N O3	NA	247.12096	9.879	NA	71.2	DDA for preferred ion	1379832.123	4.235450104322023
CDC_ID_234	PA	R1	p_P2190	Isophenoxazine	C12 H8 N2 O2	C02161	212.05865	9.921	NA	70.3	DDA for preferred ion	22058173.62	5.986955438002568
CDC_ID_234	PA	R1	p_P2191	Norbutorphanol	C16 H21 N O2	NA	259.15727	9.926	85.8	81.2	DDA for preferred ion	2701213.415	4.3835328432828256
CDC_ID_234	PA	R1	p_P2195	Aniline	C6 H7 N	C00292	93.058	9.956	82.2	86.2	DDA for preferred ion	193743.9066	-0.11521675945731502
CDC_ID_234	PA	R1	p_P2199	NP-002223	C13 H13 N O2	NA	215.09467	9.961	NA	69.6	DDA for preferred ion	142471378.5	6.653702875408765
CDC_ID_234	PA	R1	p_P2213	4-phenyl-6-(2-thienyl)-2,3,4,5-tetrahydropyridazin-3-one	C14 H12 N2 O S	NA	256.06691	9.995	NA	75.9	DDA for preferred ion	8360072.569	5.016397734204862
CDC_ID_234	PA	R1	p_P2228	4-(4-Cyclohexylanilino)-4-oxobut-2-enoic acid	C16 H19 N O3	NA	273.1368	10.04	60.7	NA	DDA for preferred ion	6046075.244	4.624072478773616
CDC_ID_234	PA	R1	p_P2232	Norketamine	C12 H14 Cl N O	NA	223.07461	10.061	81.6	NA	DDA for preferred ion	49002433.12	6.230847268258266
CDC_ID_234	PA	R1	p_P2244	5'-S-Methyl-5'-thioadenosine	C11 H15 N5 O3 S	C00170	297.08946	10.104	73	NA	DDA for preferred ion	348936.9737	1.3162527275268765
CDC_ID_234	PA	R1	p_P2247	2-(4-hydroxy-1,3-thiazol-2-yl)-1-phenylethan-1-one	C11 H9 N O2 S	NA	219.03543	10.118	NA	65.2	DDA for preferred ion	7361812.588	4.583102534107617
CDC_ID_234	PA	R1	p_P2248	5-(2-Thienyl)nicotinic acid	C10 H7 N O2 S	NA	205.01976	10.123	68.8	75.5	DDA for preferred ion	35149077.11	4.642492066366952
CDC_ID_234	PA	R1	p_P2251	1-(1,3,3-Trimethyl-2,3-dihydro-1H-indol-2-yliden)acetone	C14 H17 N O	NA	215.131	10.126	NA	88.2	DDA for preferred ion	112201529.3	7.727843503740992
CDC_ID_234	PA	R1	p_P2275	phenazine-2-carboxylic acid	C13 H8 N2 O2	NA	224.05861	10.166	NA	87.1	DDA for preferred ion	4984877.414	0.7942513059121232
CDC_ID_234	PA	R1	p_P2276	N-(9-oxodecyl)acetamide	C12 H23 N O2	NA	213.17285999999999	10.166	NA	69.4	DDA for preferred ion	3865641.056	-0.23376151829325664
CDC_ID_234	PA	R1	p_P2299	4-(2-hydroxyphenyl)-8,9-dimethyl-2,3-dihydro-1H-1,5-benzodiazepin-2-one	C17 H16 N2 O2	NA	280.12124	10.213	80.1	79.1	DDA for preferred ion	465983.0441	1.6451818536917493
CDC_ID_234	PA	R1	p_P2310	2-Hydroxy-4'-(2-hydroxyethoxy)-2-methylpropiophenone	C12 H16 O4	NA	224.10246	10.232	53.8	64.7	DDA for preferred ion	15860371.66	-0.33474080196910094
CDC_ID_234	PA	R1	p_P2327	3-oxoindane-1-carboxylic acid	C10 H8 O3	NA	176.04726	10.253	63.8	NA	DDA for preferred ion	2002558.185	-0.26607599813052474
CDC_ID_234	PA	R1	p_P2332	Imidazosagatriazinone	C17 H20 N4 O2	NA	312.15483	10.262	64.1	NA	DDA for preferred ion	2788476.615	-0.48070820210979903
CDC_ID_234	PA	R1	p_P2342	1-(Benzylamino)-3-(3,4-dimethylphenoxy)propan-2-ol	C18 H23 N O2	NA	285.17298	10.274	NA	72.4	DDA for preferred ion	5777108.758	3.9230294241238894
CDC_ID_234	PA	R1	p_P2345	4-Hydroxypropranolol	C16 H21 N O3	NA	275.15224	10.281	NA	66.7	DDA for preferred ion	35476429.76	6.0862883037834585
CDC_ID_234	PA	R1	p_P2347	2,2,6,6-Tetramethyl-1-piperidinol (TEMPO)	C9 H19 N O	NA	157.14656	10.282	NA	78.3	DDA for preferred ion	152435295.1	-0.2913644692424846
CDC_ID_234	PA	R1	p_P2353	N1-bicyclo[2.2.2]oct-2-ylbenzamide	C15 H19 N O	NA	229.14671	10.291	NA	73.5	DDA for preferred ion	15533970.97	5.228625916033948
CDC_ID_234	PA	R1	p_P2355	2-benzyl-6-hydroxy-2-azabicyclo[2.2.2]octan-3-one	C14 H17 N O2	NA	231.12593	10.295	NA	68.3	DDA for preferred ion	261629729.1	5.519845920742192
CDC_ID_234	PA	R1	p_P2362	Triphenylphosphine oxide	C18 H15 O P	NA	278.08607	10.303	58.7	77.2	DDA for preferred ion	610758.0324	-0.506243866954609
CDC_ID_234	PA	R1	p_P2364	Phytosphingosine;D-Ribo-2-amino-1_3_4-Octadecanetriol	C18 H39 N O3	C12144	317.29282	10.307	NA	76.3	DDA for preferred ion	924007.6145	-0.8180345153123838
CDC_ID_234	PA	R1	p_P2372	2-(4-Methoxybenzylidene)quinuclidin-3-one	C15 H17 N O2	NA	243.12592	10.315	65.2	69.9	DDA for preferred ion	138872768.2	7.1339585415029525
CDC_ID_234	PA	R1	p_P2408	Isobutyl benzoate	C11 H14 O2	NA	178.09931	10.378	67.5	NA	DDA for preferred ion	2742982.191	-1.1094373262434694
CDC_ID_234	PA	R1	p_P2418	(2R)-2-[(2R,5S)-5-[(2S)-2-hydroxybutyl]oxolan-2-yl]propanoic acid	C11 H20 O4	NA	216.13617	10.392	NA	70.6	DDA for preferred ion	7383012.145	-1.2051151722585018
CDC_ID_234	PA	R1	p_P2423	(1H-Indol-3-yl)(2,2,3,3-tetramethylcyclopropyl)methanone	C16 H19 N O	NA	241.14666	10.403	NA	73.4	DDA for preferred ion	21958289.77	5.040433555854637
CDC_ID_234	PA	R1	p_P2424	4-[4-phenyl-3,6-dihydro-1(2H)-pyridinyl]butanoic acid hydrochloride	C15 H19 N O2	NA	245.14153	10.408	NA	64.9	DDA for preferred ion	56828565.75	5.982809842775659
CDC_ID_234	PA	R1	p_P2433	Benzophenone	C13 H10 O	C06354	182.07308	10.427	96.9	82.9	DDA for preferred ion	2685866.714	-0.45577390655583727
CDC_ID_234	PA	R1	p_P2471	7,7-dimethyl-3-spiro(4,4,-dimethyl-2,6-dioxocyclohexyl)-1,2,3,4,5,6,7,8-octahydro-5-quinolinone	C18 H25 N O3	NA	303.18335	10.467	NA	74.6	DDA for preferred ion	138530743.3	6.90987282991728
CDC_ID_234	PA	R1	p_P2477	10-Oxodecanoate	C10 H18 O3	C02217	186.12587	10.474	NA	84.7	DDA for preferred ion	2381317.705	-0.7580891158606988
CDC_ID_234	PA	R1	p_P2490	Atropine	C17 H23 N O3	C01479	289.16777	10.514	NA	78	DDA for preferred ion	46685623.47	2.7011865217707083
CDC_ID_234	PA	R1	p_P2491	6-(2-chloroanilino)-4-oxo-2-(4-pyridyl)-3,4-dihydro-2H-1,3-thiazine-5-carbonitrile	C16 H11 Cl N4 O S	NA	342.28781	10.514	68.7	NA	DDA for preferred ion	3080824.981	-0.49984076886800466
CDC_ID_234	PA	R1	p_P2492	Ethyl paraben	C9 H10 O3	D01647	166.06294	10.515	64	NA	DDA for preferred ion	3402588.925	-0.34512001107901824
CDC_ID_234	PA	R1	p_P2493	4-Ethoxy ethylbenzoate	C11 H14 O3	NA	194.09418	10.515	NA	87.5	DDA for preferred ion	10988536.76	-0.19414133297053482
CDC_ID_234	PA	R1	p_P2496	Desomorphine	C17 H21 N O2	NA	271.1573	10.524	NA	77.2	DDA for preferred ion	30853322.12	2.6807599515835996
CDC_ID_234	PA	R1	p_P2509	(+/-)-threo-Methylnaphthidate	C18 H21 N O2	NA	283.15717	10.55	NA	62.5	DDA for preferred ion	4045120.256	2.026182976346181
CDC_ID_234	PA	R1	p_P2515	3,5-di-tert-Butyl-4-hydroxybenzaldehyde	C15 H22 O2	NA	234.16195	10.556	88.4	87.2	DDA for preferred ion	5800766.13	-0.5256988811880028
CDC_ID_234	PA	R1	p_P2517	(3S,9aS)-3-benzyl-octahydro-1H-pyrido[1,2-a]pyrazin-1-one	C15 H20 N2 O	NA	244.15749	10.561	NA	79.5	DDA for preferred ion	784313.3518	2.5281712970318715
CDC_ID_234	PA	R1	p_P2528	3-Desoxy-3,4-methylenedioxy pyrovalerone	C17 H23 N O2	NA	273.17299	10.577	NA	67.5	DDA for preferred ion	94858892.1	3.3565076678397325
CDC_ID_234	PA	R1	p_P2537	Dextromethorphan	C18 H25 N O	C06947	271.19373	10.594	NA	91	DDA for preferred ion	80633473.26	5.055016189658012
CDC_ID_234	PA	R1	p_P2554	Benzyl butyl phthalate	C19 H20 O4	C14211	312.13593	10.629	90.2	78.1	DDA for preferred ion	16607378.5	-0.343254699513988
CDC_ID_234	PA	R1	p_P2557	2-({2-[4-(4-Fluorophenyl)piperazino]-2-oxoethyl}sulfanyl)acetic acid	C14 H17 F N2 O3 S	NA	312.0965	10.632	51.8	65.9	DDA for preferred ion	146634.0289	-1.1956858869144114
CDC_ID_234	PA	R1	p_P2561	Diisobutylphthalate	C16 H22 O4	C15205	278.15179	10.642	92.6	75.4	DDA for preferred ion	40400813.88	-0.3215307411623769
CDC_ID_234	PA	R1	p_P2594	D-(+)-Camphor	C10 H16 O	C00808	152.11997	10.693	65	63.7	DDA for preferred ion	768497.5773	0.5475805329216357
CDC_ID_234	PA	R1	p_P2597	Citroflex A-4	C20 H34 O8	NA	402.22487	10.699	91.6	89.8	DDA for preferred ion	16213757.55	0.23024677521794956
CDC_ID_234	PA	R1	p_P2607	Oleamide	C18 H35 N O	C19670	281.27191	10.708	76.4	80.7	DDA for preferred ion	8685107.345	0.0966271531535483
CDC_ID_234	PA	R1	p_P2606	?-Linolenoyl ethanolamide	C20 H35 N O2	NA	152.1188	10.708	NA	70.6	DDA for other ion	18261990.96	-0.061762165947097714
CDC_ID_234	PA	R1	p_P2664	(6Z)-Octadecenoicacid	C18 H34 O2	C08363	282.25594	10.838	NA	86.2	DDA for preferred ion	12941379.73	-0.02127639122690894
CDC_ID_234	PA	R1	p_P2679	2-Heptyl-4-hydroxyquinoline-N-oxide	C16 H21 N O2	C04284	259.15714	10.867	NA	86.2	DDA for preferred ion	16907907.73	4.058382456159741
CDC_ID_234	PA	R1	p_P2686	(1R,3R,4S,5R)-3,4-bis({[(2E)-3-(3,4-dihydroxyphenyl)prop-2-enoyl]oxy})-1,5-dihydroxycyclohexane-1-carboxylic acid	C25 H24 O12	NA	498.12035	10.913	NA	70.9	DDA for preferred ion	3039737.787	-0.2734162950667667
CDC_ID_234	PA	R1	p_P2697	Benazol P	C13 H11 N3 O	D03913	225.09026	11.004	91.6	90.7	DDA for preferred ion	7086214.055	0.1021911495739154
CDC_ID_234	PA	R1	p_P2707	Dibutyl sebacate	C18 H34 O4	D03782	314.24559	11.055	89.7	78.8	DDA for preferred ion	12439528.29	-0.15461118237089266
CDC_ID_234	PA	R1	p_P2711	Hexadecanamide	C16 H33 N O	NA	255.25629	11.185	92.4	96	DDA for preferred ion	13680646.58	-0.07400563848846886
CDC_ID_234	PA	R1	p_P2727	Stearamide	C18 H37 N O	C13846	283.28754	11.783	NA	91.4	DDA for preferred ion	4841123.423	0.3978644720411353
CDC_ID_234	PA	R1	p_P2732	1-Stearoylglycerol	C21 H42 O4	D01947	358.30798	11.901	64.1	NA	DDA for preferred ion	57954816.42	0.002310441779158623
CDC_ID_234	PA	R1	p_P2733	Bis(2-ethylhexyl) phthalate	C24 H38 O4	C03690	390.27667	11.941	95.6	84.2	DDA for preferred ion	23770775.95	0.30039921576048556
CDC_ID_234	PA	R1	p_P2746	Erucamide	C22 H43 N O	NA	337.33428	12.502	86.8	86.1	DDA for preferred ion	19251505.94	0.48484058641675176
CDC_ID_234	PA	R1	p_P2750	Bis(3,5,5-trimethylhexyl) phthalate	C26 H42 O4	NA	418.30787	12.527	86.6	83.4	DDA for preferred ion	329359182.2	0.1745448692201208
CDC_ID_234	PA	R1	p_P2756	Docosanamide	C22 H45 N O	NA	339.34985	13.344	NA	88.5	DDA for preferred ion	5547758.959	0.30043179950629195
CDC_ID_234	PA	R3	p_P43	Spermidine	C7 H19 N3	C00315	145.15783	0.776	91.4	88.1	DDA for preferred ion	83039.3756	-2.3396562288155707
CDC_ID_234	PA	R3	p_P48	Ornithine	C5 H12 N2 O2	C01602	132.08985	0.791	63.6	61.7	DDA for preferred ion	364411.7503	-4.627450324252862
CDC_ID_234	PA	R3	p_P170	2-Amino-4-methylpyrimidine	C5 H7 N3	NA	109.06402	0.882	67.9	77.8	DDA for preferred ion	5105322.566	0.5731502802015314
CDC_ID_234	PA	R3	p_P173	D-(-)-Aspartic acid	C4 H7 N O4	C00402	133.03742	0.888	86.4	79.7	DDA for preferred ion	63705.27535	-3.9440550624291504
CDC_ID_234	PA	R3	p_P174	L-Homoserine	C4 H9 N O3	C00263	119.05826	0.89	93.6	89.1	DDA for preferred ion	493036.7661	-4.182389878725115
CDC_ID_234	PA	R3	p_P175	L-Serine	C3 H7 N O3	C00065	105.04263	0.891	93.1	86.3	DDA for preferred ion	120381.1053	-3.921072508744672
CDC_ID_234	PA	R3	p_P185	L-Glutamic acid	C5 H9 N O4	C00025	147.05306	0.9	92	86.1	DDA for preferred ion	772555.1064	-4.879152278104556
CDC_ID_234	PA	R3	p_P200	Choline	C5 H13 N O	C00114	103.09984	0.904	96.3	87.7	DDA for preferred ion	795395.3098	1.5453768317962862
CDC_ID_234	PA	R3	p_P204	DL-Lysine	C6 H14 N2 O2	C16440	146.10543	0.905	91.9	81.8	DDA for preferred ion	1295032.491	-3.8895767171594606
CDC_ID_234	PA	R3	p_P216	Prolinamide	C5 H10 N2 O	C19781	114.0793	0.917	78.3	63	DDA for preferred ion	557225.1353	-4.131597389450256
CDC_ID_234	PA	R3	p_P217	Methionine sulfoxide	C5 H11 N O3 S	NA	165.04586	0.917	93.8	90.4	DDA for preferred ion	2604234.887	0.29359893953729
CDC_ID_234	PA	R3	p_P218	Betaine	C5 H11 N O2	C00719	117.07894	0.918	94.7	87.4	DDA for preferred ion	314982.488	-2.7403969199133726
CDC_ID_234	PA	R3	p_P240	Homocysteine	C4 H9 N O2 S	C05330	135.0354	0.957	64.1	62.7	DDA for preferred ion	1694419.694	1.321189365911703
CDC_ID_234	PA	R3	p_P251	D-(+)-Proline	C5 H9 N O2	C00763	115.06331	0.981	93.8	91.1	DDA for preferred ion	1169743.074	-5.92494021079996
CDC_ID_234	PA	R3	p_P274	4-Morpholinepropanesulfonic acid	C7 H15 N O4 S	NA	209.07203	1.005	91.3	93	DDA for preferred ion	8480530617	0.15734803417246468
CDC_ID_234	PA	R3	p_P306	Pipecolic acid	C6 H11 N O2	C00408	129.07895	1.057	71.7	66.8	DDA for preferred ion	529881.3042	-3.7163803352831266
CDC_ID_234	PA	R3	p_P330	gamma-L-Glutamyl-L-glutamic acid	C10 H16 N2 O7	C05282	276.09575	1.102	81.8	79.7	DDA for preferred ion	19763096.62	3.1180333311511568
CDC_ID_234	PA	R3	p_P341	N5-Ethyl-L-glutamine	C7 H14 N2 O3	C01047	174.10033	1.122	NA	73.3	DDA for preferred ion	33117840.13	3.4215795435976055
CDC_ID_234	PA	R3	p_P362	N,N-Diethylethanolamine	C6 H15 N O	NA	117.11535	1.165	90.5	86.5	DDA for preferred ion	12242711.82	0.027031387127440354
CDC_ID_234	PA	R3	p_P384	D-Serine	C3 H7 N O3	C00740	105.04267	1.21	94.7	92.5	DDA for preferred ion	2779048.085	-0.2659409475536485
CDC_ID_234	PA	R3	p_P387	N-Acetyl-DL-serine	C5 H9 N O4	NA	147.05308	1.212	92.6	91.4	DDA for preferred ion	3018444.631	-2.1370065915675234
CDC_ID_234	PA	R3	p_P389	Cytidine 5'-monophosphate (hydrate)	C9 H14 N3 O8 P	C00055	323.05165	1.214	84.5	89.1	DDA for preferred ion	15068926.82	2.066880763655977
CDC_ID_234	PA	R3	p_P410	2-Aminooctanedioic acid	C8 H15 N O4	NA	189.10005	1.267	83.9	73.6	DDA for preferred ion	116152.1381	-1.7198371465585893
CDC_ID_234	PA	R3	p_P415	Proline	C5 H9 N O2	C00148	115.06336	1.281	87.5	88.2	DDA for preferred ion	8676471.676	-0.4057973229591987
CDC_ID_234	PA	R3	p_P417	D-(+)-Pipecolinic acid	C6 H11 N O2	NA	129.07893	1.289	94	83.8	DDA for preferred ion	6626730.393	-0.43311785690115556
CDC_ID_234	PA	R3	p_P428	L-Histidine	C6 H9 N3 O2	C00135	155.06939	1.303	94	86.6	DDA for preferred ion	955605.7263	0.2599355998835726
CDC_ID_234	PA	R3	p_P432	2-Mercaptoethanol	C2 H6 O S	C00928	78.0141	1.309	84.3	85.7	DDA for preferred ion	783813.9291	-0.6112541174685333
CDC_ID_234	PA	R3	p_P435	Epinephrine	C9 H13 N O3	C00788	183.08944	1.313	80.9	72.7	DDA for preferred ion	497582.2985	-1.6344795287458673
[truncated: 19,981 more rows]
